# Supplementary material for: Mechanism of H2S Oxidation by the Dissimilatory Perchlorate-Reducing Microorganism Azospira suillum PS
Source: mBio. 2017 Feb 21;8(1):e02023-16. doi: 10.1128/mBio.02023-16 (PMC5358917; doi:10.1128/mBio.02023-16)
Supplement: TABLE S1 [file mbo001173198st1.xlsx]

## Sheet: Sheet1
Strains Used		Table S1 Bacterial strain, primers, plasmids used in this study. This table describes all the strains used and constructed for this study.
Strain Name	Species	Genotype	Source or Reference
PS	Azospira suillum PS	Wild type	Coates Lab, University of California, Berkeley (Achenbach et al., 2001)
WM3064	Escherichia coli	thrB1004 pro thi rpsL hsdS lacZDM15 RP4-1360 D(araBAD)567 DdapA1341::[erm pir(wt)]	W. Metcalf, University of Illinois via Arash Komeili (Larsen et al., 2002)
OW7	Azospira suillum PS	ΔnapA	Coates Lab, University of California, Berkeley (Wang et al., In preparation)
RAM45	Azospira suillum PS	ΔpcrC	Coates Lab, University of California, Berkeley (Melnyk et al., 2013)
MGM10	Azospira suillum PS	ΔsoxEF	This work
MGM14	Azospira suillum PS	ΔSQR	This work
MGM15	Azospira suillum PS	ΔDsui_0042	This work
Plasmids Used
Plasmid	Antibiotic Markers	Description	Source
pNPTS138	KanR, SucS	mobilizable suicide vector	Dickon Alley (via Kathleen Ryan)
pBBR1MCS2	KanR	5.0-kb broad-host-range vector for cloning	Kovach et al., 1995
Primers Used
Primer Name	Primer Sequence	Purpose
PS_soxEF_a	GNNGAATTGTCCGCCCAGAAGATCAAG	Deletion of soxEF
PS_soxEF_b	GNNACTAGCTGCAGCCGAATAAAAAGGCCG	Deletion of soxEF
PS_soxEF_c	GNNACTAGTGGCCCGGAGTATAACAACC	Deletion of soxEF
PS_soxEF_d	GNNGGATCACGGCCTGGTCACCATTTTC	Deletion of soxEF
PS_SQR_a	GNNGTCGACATCATGTCGTTGAAGGCGGA	Deletion of SQR
PS_SQR_b	GNNACTAGTCCGTATGATGGTCCTTCGCT	Deletion of SQR
PS_SQR_c	GNNACTAGTGGCTGATGGTGTCGAGGAAT	Deletion of SQR
PS_SQR_d	GNNGGATCCGGCTGATGGTGTCGAGGAAT	Deletion of SQR
PS_0042_a	GNNACTAGTCGAAGACATCACCGCCACC	Deletion of Dsui_0042
PS_0042_b	GNNGGATCCAGTTTTCTGCGCCGGTTCT	Deletion of Dsui_0042
PS_0042_c	GNNGGATCCTGCTGCCTCCAGTGAGTTTT	Deletion of Dsui_0042
PS_0042_d	GNNGTCGACCATCGACAAGGAGCCCCG	Deletion of Dsui_0042
