# Supplementary material for: Mechanism of H2S Oxidation by the Dissimilatory Perchlorate-Reducing Microorganism Azospira suillum PS
Source: mBio. 2017 Feb 21;8(1):e02023-16. doi: 10.1128/mBio.02023-16 (PMC5358917; doi:10.1128/mBio.02023-16)
Supplement: TABLE S2 [file mbo001173198st2.xlsx]

## Sheet: Sheet1
Table S2 Replicate-averaged gene fitness values and standard error for Bar-seq experiment. Bar-seq analysis of PS cultures grown in either with 1 mM H2S or mid-log cultures spiked in with 1 mM H2S compared to no stressor controls.
locusId	desc	set4IT073 Time0	set4IT074 Time0	set4IT075 Time0	Perchlorate growth		No Stressor control			with 1 mM H2S			spiked with 1 mM H2S			Perhclorate	No Stressor	With 1 mM H2S	Spike with 1 mM	Ratio R/Q	Ratio S/Q	Ratio T/Q	Log2 U	Log2 V	Log2 W	Stdev for No stressor control	Stdev for 1mM H2S	Stdev for spike 1 mM
Dsui_0001	aminodeoxychorismate synthase, component I	-0.193096	0.0600017	0.128764	0.252785	-0.01636	0.228432	0.263421	0.226887	0.0580941	0.204005	0.279727	0.108319	0.257977	0.297631	0.118213	0.23958	0.180609	0.221309	2.02669	1.52783	1.87213	1.01912	0.611482	0.904678	0.01687	0.0919812	0.0815196
Dsui_0003	putative Zn-dependent protease	-0.244952	0.17777	0.0711883	-1.96703	-2.38031	-3.14851	-2.91499	-2.77034	-1.87166	-3.20597	-4.02578	-4.31894	-4.01656	-3.54579	-2.17367	-2.94461	-3.03447	-3.96043	1.35467	1.39601	1.822	0.437945	0.481312	0.865523	0.155801	0.887736	0.318122
Dsui_0004	molybdenum cofactor biosynthesis protein MoaC	-0.180087	-0.0139449	0.185375	-3.85639	-3.86704	-6.80138	-8.62489	-8.06521	-6.64715	-7.07457	-7.59482	-7.06201	-7.37059	-6.73632	-3.86172	-7.83049	-7.10551	-7.0563	2.02772	1.83999	1.82725	1.01986	0.879697	0.869671	0.762722	0.3875	0.258971
Dsui_0005	putative secreted protein	-0.120378	0.0499707	0.0801275	0.523134	0.544322	0.617826	0.630057	0.535628	0.587136	0.504711	0.684987	0.539128	0.572653	0.590865	0.533728	0.594504	0.592278	0.567549	1.11387	1.1097	1.06337	0.15558	0.150169	0.0886391	0.0419295	0.0736874	0.0214275
Dsui_0006	sulfur oxidation protein SoxZ	0.127878	-0.0932004	-0.00151492	0.481878	0.513408	0.547343	0.465088	0.534773	0.679927	0.455018	0.525283	0.473131	0.584201	0.610851	0.497643	0.515735	0.553409	0.556061	1.03635	1.11206	1.11739	0.0515181	0.153236	0.160133	0.0361786	0.0939483	0.0596412
Dsui_0007	cold shock protein	0.912149	-0.22061	-0.501441	-4.37642	-3.70481	-4.38281	-4.62136	-4.47671	-3.64362	-4.29343	-4.00632	-4.05848	-4.10402	-4.14782	-4.04062	-4.49363	-3.98113	-4.10344	1.11211	0.985277	1.01555	0.153306	-0.0213986	0.0222586	0.0981188	0.265883	0.0364787
Dsui_0008	hypothetical protein	-0.0924715	0.0762184	0.0309903	-0.644167	-0.678451	-0.773239	-0.776797	-0.891017	-0.749254	-0.747514	-0.645993	-0.551573	-0.358141	-0.743353	-0.661309	-0.813684	-0.714254	-0.551022	1.23041	1.08006	0.83323	0.299144	0.111112	-0.263213	0.0547016	0.0482725	0.157262
Dsui_0009	ATP-dependent Clp protease ATP-binding subunit clpA	-0.0311186	0.0381106	0.0146867	-3.75138	-3.2696	-7.36263	-6.60118	-6.58207	-5.50797	-5.66182	-5.76375	-6.20822	-6.20937	-7.49022	-3.51049	-6.84863	-5.64451	-6.63594	1.9509	1.6079	1.89032	0.964143	0.685178	0.918628	0.363541	0.105139	0.604066
Dsui_0010	RraA family protein	0.0394824	0.124291	-0.124764	0.329919	0.435445	0.325524	0.400085	0.323545	0.358393	0.455294	0.382332	0.447478	0.322779	0.4804	0.382682	0.349718	0.398673	0.416886	0.913861	1.04179	1.08938	-0.129954	0.0590598	0.123505	0.0356237	0.0412126	0.067887
Dsui_0011	isocitrate lyase	0.141773	-0.0232676	-0.0794013	-0.168611	-0.405733	-0.247056	-0.185435	-0.237584	-0.325813	-0.185549	-0.223887	-0.260565	-0.264643	-0.302476	-0.287172	-0.223358	-0.245083	-0.275895	0.777786	0.853438	0.960732	-0.362555	-0.228642	-0.0577946	0.0270929	0.0591916	0.0188692
Dsui_0012	putative permease, DMT superfamily	-0.0808044	0.158662	-0.054752	0.0153352	-0.207654	-0.060825	0.0199345	-0.0368504	-0.197279	-0.111974	-0.128869	-0.161966	-0.0177435	-0.0114511	-0.0961593	-0.0259136	-0.146041	-0.0637203	0.269486	1.51874	0.662653	-1.89172	0.60287	-0.593675	0.0338648	0.0368815	0.0695178
Dsui_0013	Thioredoxin	0.699155	-0.518202	-0.168106	-0.159118	-0.487514	-0.00878649	-0.489308	-0.475905	-0.379779	-0.54744	-0.765563	-0.505126	-0.173602	-0.353466	-0.323316	-0.324667	-0.564261	-0.344065	1.00418	1.74523	1.06417	0.00601453	0.803418	0.0897352	0.223428	0.157944	0.135507
Dsui_0014	putative membrane protein	-0.0374776	0.0973596	-0.0332299	0.181409	-0.0432038	0.222782	0.229345	0.16796	0.083813	0.172996	0.0578649	0.0814552	0.101808	0.12799	0.0691028	0.206696	0.104891	0.103751	2.99114	1.51791	1.5014	1.58069	0.602083	0.586313	0.0275209	0.0493088	0.0190474
Dsui_0015	putative signal-transduction protein containing cAMP-binding and CBS domains	0.0964061	0.457461	-0.482826	0.0488171	0.426238	-0.014721	0.0715701	-0.0375392	-1.09753	0.0302626	-0.0581347	-0.0159596	0.0776568	-0.18027	0.237528	0.00643662	-0.375135	-0.0395243	0.0270984	-1.57933	-0.166399	-5.20565	#NUM!	#NUM!	0.046989	0.512085	0.106609
Dsui_0016	transcriptional regulator	-0.213165	0.0206992	0.180544	0.177963	-0.0499556	0.198298	0.150817	0.173344	-0.0300903	0.15571	0.144537	0.170119	0.170527	0.0316385	0.0640037	0.174153	0.0900523	0.124095	2.72098	1.40699	1.93887	1.44413	0.492608	0.955216	0.0193924	0.085076	0.0653767
Dsui_0017	2-haloalkanoic acid dehalogenase, type II	-0.195976	0.119956	0.075603	0.167021	0.0173642	0.255195	0.280895	0.277954	0.160254	0.285881	0.125534	0.318279	0.31483	0.205439	0.0921925	0.271348	0.190557	0.279516	2.94328	2.06694	3.03187	1.55742	1.0475	1.60021	0.011485	0.068879	0.052399
Dsui_0018	putative permease	-0.167078	-0.140479	0.289354	0.326211	0.322398	0.338297	0.447671	0.435728	0.417143	0.335614	0.565695	0.181398	0.371781	0.296546	0.324305	0.407232	0.439484	0.283241	1.25571	1.35516	0.873381	0.328501	0.43846	-0.195317	0.0489879	0.0952493	0.0782908
Dsui_0019	malate synthase A	-0.155091	0.179009	-0.0110446	0.245427	0.0823434	0.216122	0.379305	0.220669	0.0397354	0.3055	0.357027	0.406754	0.11477	0.0727349	0.163885	0.272032	0.234087	0.198087	1.65989	1.42836	1.20869	0.731089	0.51436	0.273444	0.075876	0.139028	0.148545
Dsui_0020	HAD-superfamily subfamily IIA hydrolase, TIGR01458	-0.144767	0.140417	0.0183685	0.193286	-0.00427362	0.164201	0.194393	0.235771	0.084076	0.199204	-0.110569	0.0664961	0.307203	0.259207	0.0945061	0.198122	0.0575704	0.210969	2.09639	0.609171	2.23233	1.06791	-0.71508	1.15855	0.029337	0.127846	0.10402
Dsui_0021	putative metalloendopeptidase	0.146865	-0.0790035	-0.0243224	0.238131	0.115944	0.160984	0.167548	0.152299	0.138832	0.187966	0.213636	-0.0939271	0.24822	0.309464	0.177038	0.160277	0.180145	0.154586	0.905329	1.01755	0.87318	-0.143487	0.0250999	-0.195649	0.00624551	0.0310353	0.177495
Dsui_0022	hypothetical protein	-0.136007	0.284107	-0.128403	0.126584	0.00654291	0.214803	0.148681	0.0809032	0.0677351	0.197482	0.128511	0.0329953	0.157152	0.164037	0.0665634	0.148129	0.131242	0.118061	2.22538	1.97169	1.77367	1.15405	0.979435	0.826736	0.0546656	0.0530041	0.0602164
Dsui_0023	acetylornithine/succinylornithine aminotransferase	-0.245009	-0.0801768	0.296402	-0.523138	-0.847772	-0.431253	-0.307622	-0.256267	-0.630075	-0.363144	-0.430462	-0.581824	-0.456902	-0.558331	-0.685455	-0.331714	-0.47456	-0.532353	0.483932	0.692329	0.776641	-1.04712	-0.53047	-0.36468	0.0734407	0.113348	0.0542067
Dsui_0024	cytochrome c556	-0.478436	0.169552	0.249871	-1.49167	-1.35612	-1.31165	-1.11886	-1.24049	-1.047	-1.27798	-2.09691	-1.17373	-1.4479	-1.79913	-1.42389	-1.22367	-1.47397	-1.47358	0.859381	1.03516	1.0349	-0.21863	0.0498599	0.0494874	0.0796005	0.450471	0.255964
Dsui_0025	hypothetical protein	-0.215885	0.165078	0.0546234	-0.518823	-0.787276	-0.201541	-0.332426	-0.295443	-0.313145	-0.191137	-0.0971972	-0.799018	-0.308968	-0.442231	-0.65305	-0.27647	-0.200493	-0.516739	0.423352	0.30701	0.79127	-1.24007	-1.70364	-0.337757	0.055092	0.0884082	0.206883
Dsui_0026	CBS domain-containing protein	-0.180269	-0.0936376	0.253628	-0.722504	-0.998329	-0.720242	-0.692882	-0.80411	-0.985373	-0.80818	-0.844217	-0.720352	-0.830356	-0.753187	-0.860417	-0.739078	-0.879257	-0.767965	0.858977	1.0219	0.89255	-0.219309	0.0312488	-0.163995	0.0473214	0.0764645	0.0461088
Dsui_0027	putative effector of murein hydrolase LrgA	0.179433	0.0348222	-0.131674	-0.211419	-0.539815	-0.644078	-0.25327	-0.311714	-1.20445	-0.510306	-0.0387694	-0.59182	-0.557932	-0.681168	-0.375617	-0.40302	-0.584508	-0.610307	1.07296	1.55613	1.62481	0.101592	0.637961	0.700273	0.172115	0.47877	0.0519817
Dsui_0028	putative effector of murein hydrolase	-0.178705	0.0877711	0.0952701	-0.106879	-0.580224	-0.131958	-0.0707786	-0.0538465	-0.266789	-0.0292097	-0.166035	-0.0466765	-0.194025	-0.00285174	-0.343552	-0.0855278	-0.154011	-0.0811844	0.248952	0.448292	0.236309	-2.00606	-1.15749	-2.08125	0.0335511	0.0973634	0.0817717
Dsui_0029	putative pyrophosphatase	-0.81417	-0.17879	0.770576	-0.15169	-0.0159007	-0.088375	-0.100648	-0.0688946	0.0383721	-0.0592148	-0.581825	-0.601187	0.111153	-0.12735	-0.0837952	-0.0859724	-0.200889	-0.205795	1.02598	2.39738	2.45593	0.0370063	1.26146	1.29627	0.013074	0.272293	0.296054
Dsui_0030	FtsH-interacting integral membrane protein	-0.178049	0.200233	0.00875341	-0.519487	-0.483727	-0.456172	-0.491904	-0.786141	-0.357439	-0.42229	-0.299809	-0.467438	-0.601521	-0.926736	-0.501607	-0.578072	-0.359846	-0.665232	1.15244	0.717386	1.3262	0.204693	-0.479178	0.4073	0.147848	0.0500317	0.192844
Dsui_0031	cation/cationic drug transporter	0.00525823	0.0527374	-0.00394166	-0.308495	-0.395883	-0.0194337	-0.257982	-0.201466	-0.772096	-0.0880084	-0.134797	-0.622165	-0.751369	0.0213824	-0.352189	-0.159627	-0.331634	-0.450717	0.453243	0.941636	1.27976	-1.14164	-0.0867593	0.355871	0.101782	0.312039	0.337966
Dsui_0032	NAD-dependent protein deacetylase, SIR2 family	0.370255	-0.160549	-0.152586	-0.236193	-0.449725	-0.203274	-0.00370139	-0.0161551	-0.403329	-0.235202	-0.44708	-0.208642	-0.344701	-0.259516	-0.342959	-0.0743768	-0.361871	-0.270953	0.216868	1.05514	0.790046	-2.20511	0.0774394	-0.339992	0.0912857	0.0913314	0.0561313
Dsui_0033	Zn-dependent protease with chaperone function	0.00723588	-0.0563811	0.0720238	0.248073	0.0747958	0.339654	0.352862	0.269241	0.107699	0.350422	0.142069	0.204559	0.186305	0.363138	0.161434	0.320586	0.200063	0.251334	1.98586	1.23929	1.55688	0.989763	0.309509	0.63866	0.0367046	0.107241	0.079408
Dsui_0034	flagellar capping protein	-0.155717	0.149874	0.0177822	0.0606292	-0.282451	0.0358565	0.132492	0.0844942	-0.135316	0.193861	0.233376	0.0243264	0.131483	0.00113675	-0.110911	0.0842809	0.0973069	0.0523155	-0.759898	-0.877344	-0.47169	#NUM!	#NUM!	#NUM!	0.0394516	0.165278	0.056775
Dsui_0035	ankyrin repeat-containing protein	-0.117191	0.0679882	0.0603353	0.238045	0.127911	0.279287	0.321535	0.239333	0.0193784	0.289009	0.098482	0.219786	0.184784	0.338142	0.182978	0.280052	0.135623	0.247571	1.53052	0.741199	1.35301	0.614023	-0.432067	0.43617	0.0335634	0.113166	0.0656186
Dsui_0036	TonB family protein	-0.219459	0.173053	0.0453056	0.0611927	-0.0847829	0.007454	0.219009	0.117434	-0.464163	0.161537	0.0266923	-0.0756457	0.112555	0.145397	-0.0117951	0.114632	-0.0919779	0.0607688	-9.71865	7.79797	-5.15204	#NUM!	2.9631	#NUM!	0.0863897	0.268871	0.097387
Dsui_0037	putative acyl-CoA transferase/carnitine dehydratase	-0.156427	-0.0126481	0.163833	0.134653	-0.0854046	0.255628	0.243471	0.252063	0.0790178	0.20548	-0.0408785	0.145016	0.152252	0.128698	0.0246241	0.250387	0.0812063	0.141989	10.1684	3.29784	5.76626	3.34602	1.72152	2.52764	0.00510258	0.100587	0.00985109
Dsui_0038	HIT family hydrolase, diadenosine tetraphosphate hydrolase	-0.242528	0.107384	0.124082	0.239586	0.148739	0.11631	0.272107	0.231698	0.109715	0.238786	0.113172	0.106493	0.326537	0.388357	0.194162	0.206705	0.153891	0.273796	1.0646	0.792588	1.41014	0.0903085	-0.335356	0.495836	0.0660132	0.0600462	0.120963
Dsui_0039	dimethyladenosine transferase	0.256303	-0.374131	0.130625	-0.71522	-0.922601	-0.712625	-0.697128	-0.806527	-0.861408	-0.931797	-1.11246	-1.27626	-0.615004	-1.4687	-0.81891	-0.73876	-0.968556	-1.11999	0.902126	1.18274	1.36766	-0.148599	0.242131	0.451708	0.048334	0.105738	0.365619
Dsui_0040	FAD-dependent dehydrogenase	-0.0790952	-0.0738342	0.155284	0.371625	0.222376	0.464491	0.470762	0.46604	0.257251	0.436783	0.225374	0.271969	0.467734	0.357707	0.297001	0.467098	0.306469	0.365804	1.57272	1.03188	1.23166	0.653258	0.0452764	0.300604	0.00266709	0.0930598	0.0801256
Dsui_0041	hypothetical protein	-0.00130114	0.113782	-0.0780306	0.337728	-0.0456342	0.372538	0.40443	0.367563	0.0972418	0.460605	0.456606	0.141098	0.32809	0.340556	0.146047	0.38151	0.338151	0.269914	2.61224	2.31535	1.84813	1.38529	1.21123	0.886069	0.0163334	0.170356	0.091229
Dsui_0042	Protein of unknown function (DUF2892)	-0.397706	0.0309283	0.343982	0.264437	0.455712	0.695252	0.493936	0.563131	0.346979	0.308601	-0.0563634	0.727986	-0.668635	-0.39641	0.360075	0.584106	0.199739	-0.112353	1.62218	0.554716	-0.312027	0.697935	-0.850179	#NUM!	0.0835144	0.181768	0.604513
Dsui_0043	cAMP-binding protein	0.0479962	-0.03398	0.0144325	0.570046	0.268183	0.638656	0.668956	0.706181	-0.0911499	0.0346276	0.0864427	-0.000917645	-1.2191	-1.05204	0.419115	0.671264	0.00997349	-0.757353	1.60163	0.0237966	-1.80703	0.679537	-5.3931	#NUM!	0.0276151	0.0745683	0.539211
Dsui_0044	exodeoxyribonuclease III	-0.0462721	0.393498	-0.281051	-0.354757	-0.485707	-0.545576	-0.184663	-0.144713	-1.45846	-0.719233	-0.855929	-0.980231	-0.884914	-1.10705	-0.420232	-0.29165	-1.01121	-0.990733	0.694022	2.40631	2.35758	-0.526947	1.26682	1.23731	0.180292	0.321143	0.0909916
Dsui_0045	glutaredoxin-like protein	-0.0640606	0.29445	-0.198883	0.521589	0.433874	0.591034	0.59432	0.557638	0.319438	0.494277	0.489333	0.368194	0.515293	0.480052	0.477731	0.580998	0.434349	0.454513	1.21616	0.909192	0.951399	0.282332	-0.137344	-0.0718781	0.0165722	0.0812794	0.0627094
Dsui_0046	Zn-dependent oligopeptidase	-0.0400389	-0.0443085	0.0968426	-0.279284	-0.237099	-0.293733	-0.292455	-0.347015	-0.358469	-0.27047	-0.342549	-0.361461	-0.253309	-0.496032	-0.258191	-0.311067	-0.323829	-0.370267	1.20479	1.25422	1.43408	0.268787	0.326793	0.520127	0.025424	0.0382865	0.0992867
Dsui_0047	putative integral membrane protein	-0.175135	0.265437	-0.0786001	0.312893	0.355321	0.425282	0.433083	0.479997	0.380362	0.421872	0.247877	0.406519	0.402057	0.360636	0.334107	0.446121	0.350037	0.389737	1.33526	1.04768	1.1665	0.417123	0.0671959	0.222191	0.0241652	0.0741992	0.0206584
Dsui_0049	uncharacterized membrane-anchored protein	-0.0154057	0.17297	-0.123945	0.333871	0.359716	0.49082	0.333008	0.356787	0.354118	0.46388	0.382038	0.454692	0.417095	0.412392	0.346793	0.393538	0.400012	0.42806	1.13479	1.15346	1.23434	0.182427	0.205966	0.303735	0.0694703	0.0465775	0.0189296
Dsui_0051	cob(II)yrinic acid a,c-diamide reductase	-0.00378691	-0.287215	0.276585	1.05527	0.870104	1.1028	1.12369	1.08525	1.05989	1.13009	1.15417	1.06345	1.18782	1.08802	0.962688	1.10391	1.11472	1.1131	1.1467	1.15792	1.15624	0.197484	0.211541	0.209439	0.015712	0.0399943	0.0537842
Dsui_0052	pyruvate kinase	-0.0855762	0.0396332	0.0597865	0.150978	0.0899497	0.216019	0.234944	0.196815	0.0875647	0.221704	0.15641	0.146586	0.264393	0.266196	0.120464	0.215926	0.155226	0.225725	1.79245	1.28857	1.8738	0.841937	0.36577	0.905966	0.0155663	0.0547686	0.0559645
Dsui_0053	hypothetical protein	-0.187387	-0.110186	0.302161	-0.115624	0.271003	-0.0555224	-0.268308	0.0561604	-0.556159	-0.145851	-0.496169	-0.0498676	-0.616951	0.0854901	0.0776899	-0.0892233	-0.399393	-0.193776	-1.14846	-5.14086	-2.49423	#NUM!	#NUM!	#NUM!	0.13459	0.180946	0.30429
Dsui_0055	glycosyltransferase	-0.00226562	0.230304	-0.191444	0.746849	0.75303	0.542843	0.550837	0.486743	-1.20776	-0.696106	-0.898197	-0.880591	-2.17912	-0.932594	0.749939	0.526808	-0.93402	-1.33077	0.702467	-1.24546	-1.7745	-0.509497	#NUM!	#NUM!	0.0285173	0.210411	0.60025
Dsui_0056	glycosyl transferase	0.09662	0.260174	-0.303032	-0.245454	-0.0488393	-0.450628	-0.614629	-0.640556	-2.14112	-2.04809	-2.69227	-2.77837	-3.21623	-2.05058	-0.147146	-0.568604	-2.29383	-2.68173	3.86421	15.5887	18.2249	1.95017	3.96243	4.18784	0.0840909	0.284288	0.480757
Dsui_0057	glycosyltransferase	-0.0014182	0.00436468	0.0213562	0.610026	0.769375	0.312053	0.297998	0.312181	-1.09098	-1.0615	-1.14743	-0.97832	-2.70917	-1.1158	0.689701	0.30741	-1.09997	-1.6011	0.445716	-1.59485	-2.32144	-1.1658	#NUM!	#NUM!	0.00665579	0.035653	0.785534
Dsui_0058	Glycosyl transferase family 11	0.381448	-0.173456	-0.162507	0.00250757	0.420251	-0.248097	-0.186685	-0.210336	-1.98284	-1.47265	-1.29307	-1.2946	-2.76072	-1.4175	0.211379	-0.215039	-1.58285	-1.82427	-1.01732	-7.48822	-8.63033	#NUM!	#NUM!	#NUM!	0.0252911	0.292179	0.664067
Dsui_0059	glycosyl transferase	0.328728	0.0703573	-0.342108	-0.0211267	0.106798	-0.406545	-0.40974	-0.242609	-1.28151	-1.62582	-1.36651	-1.70318	-3.04356	-1.82713	0.0428355	-0.352965	-1.42461	-2.19129	-8.24001	-33.2578	-51.1561	#NUM!	#NUM!	#NUM!	0.0780444	0.146446	0.604768
Dsui_0060	GDP-D-mannose dehydratase	0.137885	0.0202658	-0.115855	0.213463	0.564781	-0.130554	-0.132895	-0.116473	-1.22006	-1.34208	-1.24265	-1.36893	-2.52668	-1.19442	0.389122	-0.126641	-1.26826	-1.69668	-0.325453	-3.25929	-4.36027	#NUM!	#NUM!	#NUM!	0.00725281	0.0530056	0.59121
Dsui_0061	glycosyltransferase	0.29801	-0.0671839	-0.184298	0.0978745	0.324987	-0.370908	-0.359525	-0.388594	-1.54764	-1.65313	-1.42081	-1.64685	-3.26481	-1.50394	0.211431	-0.373009	-1.54053	-2.13854	-1.76421	-7.28621	-10.1146	#NUM!	#NUM!	#NUM!	0.0119598	0.0949772	0.798534
Dsui_0062	hypothetical protein	0.174082	0.0115517	-0.142014	0.249945	0.66245	0.212538	0.157654	0.217242	0.604117	0.22966	0.318514	0.425606	0.228798	0.339714	0.456198	0.195811	0.384097	0.331373	0.429225	0.841954	0.72638	-1.22019	-0.248186	-0.461204	0.0270494	0.15975	0.0805628
Dsui_0063	hypothetical protein	0.281426	-0.0886006	-0.149808	0.288739	0.608702	0.245577	0.183741	0.275968	0.729447	0.244445	0.364607	0.452855	0.28731	0.379149	0.44872	0.235095	0.446166	0.373104	0.523924	0.994308	0.831485	-0.932571	-0.00823463	-0.266237	0.038374	0.206229	0.0677185
Dsui_0064	hypothetical protein	0.345378	-0.0922809	-0.208136	0.246461	0.692321	0.178933	0.1163	0.200841	0.77746	0.194696	0.447479	0.48781	0.22315	0.354455	0.469391	0.165358	0.473212	0.355138	0.352282	1.00814	0.756594	-1.5052	0.0116949	-0.402409	0.0358237	0.238607	0.108048
Dsui_0066	glycosyl transferase	0.369521	-0.0895731	-0.234134	-0.396941	0.148523	-0.78014	-0.840658	-0.78214	-1.25952	-1.75562	-1.33414	-1.52108	-3.0612	-1.53538	-0.124209	-0.800979	-1.44976	-2.03922	6.44865	11.6719	16.4177	2.689	3.54497	4.03718	0.0280689	0.218409	0.722676
Dsui_0067	cephalosporin hydroxylase	0.369602	-0.0761478	-0.246684	-0.563944	-0.0299306	-0.964006	-1.02174	-0.979504	-1.26042	-1.81333	-1.48312	-1.54494	-3.01189	-1.58368	-0.296937	-0.988418	-1.51896	-2.04684	3.32871	5.11541	6.89316	1.73496	2.35485	2.78517	0.0243991	0.227145	0.682578
Dsui_0068	methyltransferase family protein	0.368944	-0.0959573	-0.227704	0.0660427	0.582976	-0.119682	-0.187045	-0.0982965	0.57597	-0.0863587	0.198678	0.195624	-0.227363	0.0478949	0.324509	-0.135008	0.22943	0.00538524	-0.416037	0.707006	0.016595	#NUM!	-0.500205	-5.9131	0.0378175	0.271268	0.17528
Dsui_0069	nucleoside-diphosphate-sugar epimerase	0.374683	-0.0943108	-0.234257	-0.489542	0.109328	-0.889839	-0.938223	-0.837103	-1.18954	-1.5756	-1.33842	-1.56508	-2.79283	-1.45107	-0.190107	-0.888388	-1.36786	-1.93633	4.67309	7.19518	10.1854	2.22438	2.84703	3.34844	0.0412945	0.158975	0.607424
Dsui_0070	methyltransferase family protein	0.37729	-0.0761011	-0.253655	-0.36684	0.0696972	-0.716808	-0.767482	-0.740301	-1.15191	-1.68744	-1.30389	-1.33564	-2.87992	-1.39262	-0.148571	-0.74153	-1.38108	-1.86939	4.99107	9.29573	12.5824	2.31935	3.21657	3.65334	0.020706	0.22534	0.714931
Dsui_0071	dTDP-4-dehydrorhamnose 3,5-epimerase-like enzyme	0.40516	-0.106156	-0.252402	-0.272281	0.138686	-0.58831	-0.803442	-0.690981	-1.20869	-1.69133	-1.48433	-1.50721	-3.06703	-1.34983	-0.0667975	-0.694244	-1.46145	-1.97469	10.3933	21.8788	29.5623	3.37758	4.45146	4.88569	0.0878576	0.197697	0.77507
Dsui_0072	CDP-glucose 4,6-dehydratase	0.36952	-0.0339302	-0.285217	-0.644236	-0.192649	-1.07854	-1.0707	-1.08268	-1.65213	-2.02893	-1.91668	-1.76846	-3.25169	-1.8816	-0.418443	-1.07731	-1.86591	-2.30059	2.57456	4.45918	5.49797	1.36433	2.15678	2.4589	0.00496603	0.157959	0.67412
Dsui_0073	glucose-1-phosphate cytidylyltransferase	0.425896	-0.0729058	-0.30525	-0.632367	-0.160185	-0.997025	-1.03647	-1.03055	-1.46295	-1.9669	-1.67774	-1.81855	-3.18457	-1.71843	-0.396276	-1.02135	-1.70253	-2.24051	2.57736	4.29631	5.65392	1.3659	2.1031	2.49925	0.0173672	0.206481	0.668798
Dsui_0074	hypothetical protein	0.321016	-0.0197292	-0.251734	-0.335	0.0942677	-0.821304	-0.877742	-0.871812	-1.86287	-2.1309	-1.80935	-1.81271	-3.34712	-1.94873	-0.120366	-0.856953	-1.93437	-2.36952	7.11956	16.0708	19.686	2.83179	4.00637	4.2991	0.0253237	0.140672	0.693493
Dsui_0075	hypothetical protein	0.33306	-0.0125878	-0.269654	-0.664427	-0.224617	-0.99245	-1.04669	-0.986019	-1.11236	-1.608	-1.19943	-1.57968	-2.29937	-1.45389	-0.444522	-1.00839	-1.3066	-1.77765	2.26848	2.93933	3.99901	1.18172	1.55549	1.99964	0.0272136	0.21607	0.372471
Dsui_0076	acetyltransferase, ribosomal protein N-acetylase	0.468373	-0.0953365	-0.325856	-0.561388	-0.0261568	-0.92672	-1.04468	-0.991886	-1.7822	-1.83613	-1.6858	-1.92794	-3.36846	-1.86499	-0.293773	-0.987764	-1.76804	-2.38713	3.36234	6.01841	8.12578	1.74947	2.58938	3.02251	0.0482468	0.062184	0.694382
Dsui_0077	putative PLP-dependent enzyme possibly involved in cell wall biogenesis	0.387413	-0.0126986	-0.323797	-0.87444	-0.416319	-1.50106	-1.53468	-1.59737	-2.30123	-2.51388	-2.31601	-2.36816	-3.76338	-2.28423	-0.645379	-1.54437	-2.37704	-2.80526	2.39296	3.68317	4.34668	1.2588	1.88095	2.11992	0.0399107	0.0969487	0.678361
Dsui_0078	putative dehydrogenase	0.424898	-0.0197129	-0.354528	0.585382	1.04038	0.361071	0.407122	0.450321	-0.80243	-0.981775	-0.803654	-0.833038	-2.57789	-0.657596	0.812882	0.406171	-0.86262	-1.35618	0.499668	-1.06119	-1.66836	-1.00096	#NUM!	#NUM!	0.0364426	0.0842572	0.86685
Dsui_0079	pseudaminic acid synthase	0.367742	-0.223741	-0.110676	-1.34184	-0.852525	-2.22128	-2.15896	-2.40969	-3.37145	-3.25743	-3.0585	-3.09858	-4.98492	-3.18793	-1.09718	-2.26331	-3.22913	-3.75714	2.06283	2.9431	3.42435	1.04463	1.55734	1.77583	0.106584	0.129319	0.868939
Dsui_0080	pseudaminic acid biosynthesis-associated protein PseG	0.42813	-0.129986	-0.253287	-0.366488	-0.0302739	-0.930195	-0.97145	-0.898292	-1.6653	-2.20668	-1.87235	-1.96047	-3.28652	-2.1756	-0.198381	-0.933312	-1.91478	-2.4742	4.70465	9.65203	12.472	2.23409	3.27083	3.64062	0.0299482	0.223043	0.581076
Dsui_0081	pseudaminic acid CMP-transferase	0.294228	-0.0528326	-0.193994	-0.866954	-0.361846	-1.67291	-1.62931	-1.72617	-2.66246	-2.67017	-2.56176	-2.74667	-4.18998	-2.59267	-0.6144	-1.67613	-2.63147	-3.17644	2.72808	4.28299	5.16999	1.44789	2.09862	2.37016	0.039606	0.049387	0.719431
Dsui_0083	UDP-N-acetylglucosamine 4,6-dehydratase	0.390654	-0.0245546	-0.314981	-0.23312	0.20282	-0.653635	-0.741868	-0.707037	-1.64434	-1.94571	-1.70915	-1.7613	-3.1822	-1.65479	-0.01515	-0.700847	-1.7664	-2.19943	46.2604	116.594	145.177	5.53171	6.86535	7.18167	0.0362861	0.129521	0.69628
Dsui_0084	ABC-type bacteriocin/lantibiotic exporter with N-terminal double-glycine peptidase domain	0.336889	-0.0219066	-0.264683	-0.579947	-0.0563345	-1.27765	-1.31986	-1.29144	-2.58726	-2.56024	-2.16547	-2.31086	-3.94548	-2.30697	-0.318141	-1.29632	-2.43766	-2.85444	4.07466	7.66219	8.97225	2.02668	2.93776	3.16547	0.0175731	0.192778	0.771482
Dsui_0085	GDP-mannose 4,6-dehydratase	0.340861	0.0600294	-0.344068	-2.55219	-1.9403	-3.3251	-3.75866	-3.46962	-3.07465	-3.97822	-4.80659	-4.48951	-5.24132	-4.1755	-2.24624	-3.51779	-3.95315	-4.63544	1.56608	1.7599	2.06364	0.647156	0.81549	1.04519	0.18025	0.707282	0.447189
Dsui_0086	nucleoside-diphosphate-sugar epimerase	0.400304	-0.418837	0.0318955	-2.7571	-1.87691	-3.08543	-3.79346	-3.59437	-3.4287	-4.25908	-4.55693	-4.60909	-5.97656	-3.9329	-2.31701	-3.49108	-4.08157	-4.83952	1.50672	1.76157	2.08869	0.591412	0.816861	1.0626	0.298137	0.477397	0.850083
Dsui_0087	mannose-1-phosphate guanylyltransferase/mannose-6-phosphate isomerase	0.493683	0.0280135	-0.465683	-2.46248	-2.09668	-3.90021	-3.5393	-3.03851	-4.62045	-3.94834	-3.92426	-4.03531	-4.85846	-4.00918	-2.27958	-3.49267	-4.16435	-4.30098	1.53216	1.82681	1.88674	0.615563	0.869323	0.915898	0.353331	0.322663	0.394341
Dsui_0088	tRNA-Ala	0.152689	-0.256234	0.121289	0.26397	0.41399	0.386941	0.232754	0.397131	0.475182	0.112996	0.42695	0.201961	-0.0880044	0.27209	0.33898	0.338942	0.338376	0.128682	0.999889	0.998218	0.379616	-0.000160711	-0.00257274	-1.39739	0.0752012	0.16058	0.155872
Dsui_0089	methyl-accepting chemotaxis protein	0.226285	0.0363115	-0.213457	0.0175619	0.224666	-0.0152108	-0.0321033	-0.0281298	0.21002	-0.0304382	0.0889399	0.120402	0.04319	0.120702	0.121114	-0.025148	0.0895071	0.0947646	-0.207639	0.739032	0.782441	#NUM!	-0.436292	-0.353946	0.00721144	0.0981673	0.036469
Dsui_0094	2-oxoacid:ferredoxin oxidoreductase, gamma subunit	0.0854095	-0.0468587	-0.00557275	-0.26342	-0.215253	-0.179263	-0.231121	-0.282336	-0.349708	-0.100898	-0.0581481	-0.165924	-0.0284981	-0.0603607	-0.239337	-0.230906	-0.169585	-0.0849276	0.964777	0.708562	0.354846	-0.0517321	-0.497034	-1.49474	0.0420797	0.128557	0.0587316
Dsui_0095	indolepyruvate ferredoxin oxidreductase, alpha/beta subunit	0.123889	0.0460855	-0.12777	0.0566889	-0.0172517	0.012745	0.0464679	0.0475413	0.026628	0.0737525	0.0643771	-0.038506	0.0163943	0.198925	0.0197186	0.0355847	0.0549192	0.0589378	1.80463	2.78515	2.98894	0.8517	1.47775	1.57963	0.0161561	0.0203678	0.101492
Dsui_0096	methyl-accepting chemotaxis protein	0.165847	-0.0459654	-0.0811584	0.339209	0.378885	0.425133	0.413013	0.347564	0.355219	0.386074	0.359463	0.37512	0.411203	0.415404	0.359047	0.395237	0.366918	0.400576	1.10079	1.02192	1.11566	0.138545	0.031288	0.157903	0.0340706	0.0136551	0.0180813
Dsui_0097	putative metal-binding protein	-0.0730088	0.140507	-0.0436661	0.120891	0.0482297	0.062607	0.0371789	0.0945959	0.0306448	0.138987	-0.0794872	0.0262214	0.077069	0.139349	0.0845602	0.0647939	0.0300483	0.0808799	0.766245	0.355348	0.956476	-0.384121	-1.4927	-0.064199	0.0234913	0.0891928	0.0462628
Dsui_0098	Uncharacterized protein family UPF0057	-1.33578	-0.664217	1.57518	1.57018	1.93366	1.56379	1.99403	1.5768	1.37513	1.63455	1.7634	0.924651	1.6657	1.66312	1.75192	1.71154	1.59103	1.41782	0.97695	0.90816	0.809296	-0.0336434	-0.138982	-0.30526	0.199823	0.161471	0.348728
Dsui_0099	putative periplasmic or secreted lipoprotein	-0.398639	0.309123	0.103257	-0.328484	-0.504877	-0.159028	-0.684458	-0.455746	-0.595687	-0.540956	-0.0128361	-1.06499	-1.00362	-0.854777	-0.41668	-0.433077	-0.38316	-0.974461	1.03935	0.919554	2.33863	0.0556844	-0.120994	1.22566	0.215104	0.26281	0.0882605
Dsui_0101	exonuclease, DNA polymerase III, epsilon subunit family	0.0376797	0.0430798	-0.0493925	0.561053	0.54251	0.540573	0.573385	0.544244	0.51091	0.579731	0.456746	0.579805	0.639698	0.63029	0.551782	0.552734	0.515796	0.616598	1.00173	0.934782	1.11747	0.00248888	-0.0972979	0.160232	0.0146791	0.0503269	0.0262982
Dsui_0102	transcription elongation factor	-0.326256	0.166088	0.141148	-1.09027	-1.1086	-1.13081	-0.926518	-1.04618	-1.86844	-1.20597	-0.890101	-0.980727	-0.801099	-1.15025	-1.09944	-1.0345	-1.3215	-0.977357	0.94094	1.20198	0.888963	-0.087825	0.265417	-0.169804	0.0838108	0.407673	0.142559
Dsui_0103	transcriptional regulator	0.00691746	-0.190046	0.186899	0.322652	0.307149	0.374095	0.374257	0.250042	0.218281	0.363084	0.372371	0.260841	0.231369	0.308261	0.3149	0.332798	0.317912	0.266823	1.05684	1.00956	0.847326	0.0797527	0.0137335	-0.23901	0.0585174	0.0705518	0.0316746
Dsui_0104	CBS-domain-containing membrane protein	0.20238	0.198615	-0.327001	-0.586407	-0.263953	-0.734356	-0.64208	-0.473973	-0.737097	-0.659928	-0.343069	-0.943842	-0.612534	-0.777352	-0.42518	-0.616803	-0.580031	-0.777909	1.45069	1.3642	1.8296	0.536736	0.448057	0.871528	0.107793	0.170494	0.135256
Dsui_0105	NAD-dependent aldehyde dehydrogenase	-0.124207	0.0528191	0.0792045	-0.205488	-0.594914	-0.208094	-0.137829	-0.11006	-0.387072	-0.265997	-0.173777	-0.444329	-0.126686	-0.240498	-0.400201	-0.151994	-0.275615	-0.270504	0.379794	0.688691	0.67592	-1.39671	-0.538071	-0.565075	0.0412566	0.0873426	0.131402
Dsui_0106	hypothetical protein	-0.0715289	0.0973487	-0.00176401	0.108772	-0.272835	0.0636868	0.125859	0.0790575	0.0714049	0.0415377	0.27874	-0.160258	0.143627	0.085541	-0.0820316	0.0895344	0.130561	0.0229702	-1.09146	-1.59159	-0.280017	#NUM!	#NUM!	#NUM!	0.0264407	0.105486	0.131714
Dsui_0107	PDZ domain-containing protein	-0.0954035	0.0850452	0.0257603	-0.0418945	-0.0263361	-0.120139	-0.0690415	-0.0184247	-0.0298496	-0.0720173	-0.247301	-0.111031	0.0210717	-0.0690517	-0.0341153	-0.0692017	-0.116389	-0.0530036	2.02846	3.41165	1.55366	1.02039	1.77047	0.63567	0.0415248	0.0941558	0.0551115
Dsui_0108	hypothetical protein	0.253937	0.115817	-0.275384	-0.106091	0.0311763	0.00299184	0.102139	0.0595073	0.482315	0.228431	0.937776	-0.0930027	0.200253	0.205919	-0.0374574	0.0548793	0.549507	0.10439	-1.46511	-14.6702	-2.78689	#NUM!	#NUM!	#NUM!	0.0406086	0.293461	0.139597
Dsui_0109	response regulator of the LytR/AlgR family	0.06015	-0.0255235	-0.000983153	-0.293201	-0.351024	-0.268749	-0.209993	-0.0973056	-0.427805	-0.157345	-0.299917	-0.238859	0.0375229	-0.287944	-0.322112	-0.192016	-0.295022	-0.163093	0.596115	0.9159	0.506324	-0.746338	-0.126739	-0.981866	0.0711364	0.110469	0.143265
Dsui_0110	Histidine kinase	-0.336475	0.194021	0.117224	-0.104276	-0.231201	0.0463563	0.0475293	0.0788215	-0.0310321	0.0442954	0.165484	-0.00531264	0.0169454	0.0575588	-0.167739	0.057569	0.0595825	0.0230638	-0.343207	-0.35521	-0.137499	#NUM!	#NUM!	#NUM!	0.0150354	0.0809524	0.0260292
Dsui_0112	serine/threonine protein kinase	-0.0750097	-0.016252	0.100528	0.135795	0.104003	0.212601	0.160353	0.145856	0.0767804	0.203936	0.0426392	0.189818	0.155457	0.167449	0.119899	0.172937	0.107785	0.170908	1.44235	0.898965	1.42543	0.528424	-0.153662	0.511398	0.0286646	0.0694029	0.0142392
Dsui_0113	hypothetical protein	-0.0462721	0.0738369	0.0695007	0.258533	0.878606	0.396528	0.538252	0.256084	0.112635	0.032188	0.628628	0.471506	0.720407	0.803984	0.568569	0.396955	0.257817	0.665299	0.698164	0.453449	1.17013	-0.518362	-1.14099	0.226667	0.115195	0.264252	0.141216
Dsui_0114	ammonium transporter	-0.111142	0.135632	-0.00800692	-0.302068	-0.531702	-0.398694	-0.26895	-0.324417	-0.364297	-0.285948	-0.439488	-0.401624	-0.457057	-0.337562	-0.416885	-0.330687	-0.363244	-0.398748	0.793234	0.87133	0.956493	-0.334182	-0.198709	-0.0641738	0.053153	0.0626867	0.0488256
Dsui_0115	hypothetical protein	-0.144318	-0.0259176	0.168357	0.194633	0.0676708	0.188239	0.359352	0.251085	0.0266582	0.124079	0.180533	0.191031	0.284207	0.203388	0.131152	0.266225	0.110423	0.226209	2.0299	0.841951	1.72478	1.02141	-0.248192	0.786416	0.0706721	0.0635569	0.0413201
Dsui_0116	alkylhydroperoxidase AhpD family core domain protein	-0.326011	0.211501	0.100843	-0.578462	-0.326761	-0.584856	-0.200096	-0.437749	-1.47502	-0.749796	-0.62827	-0.959138	-0.946737	-1.76977	-0.452612	-0.407567	-0.951029	-1.22522	0.900479	2.1012	2.70699	-0.151236	1.07122	1.43669	0.158521	0.373826	0.385092
Dsui_0117	methyl-accepting chemotaxis protein	-0.221144	0.168118	0.0500723	-0.0466225	-0.180267	-0.0189267	-0.069611	-0.0277894	-0.00452512	-0.0223091	-0.0737878	-0.0617659	-0.0852713	-0.113937	-0.113445	-0.0387757	-0.0335407	-0.0869913	0.341803	0.295657	0.766817	-1.54876	-1.75801	-0.383045	0.022102	0.0293705	0.0213334
Dsui_0118	monothiol glutaredoxin, Grx4 family	0.0267914	-0.0519286	0.0562512	-0.203919	0.00155854	0.133788	-0.0411293	-0.192104	0.141106	0.000135579	0.352737	-0.0181462	-0.129033	0.00511309	-0.10118	-0.0331485	0.164659	-0.0473554	0.327618	-1.62739	0.46803	-1.60992	#NUM!	-1.09533	0.133165	0.144909	0.0585303
Dsui_0122	D-tyrosyl-tRNA(Tyr) deacylase	-0.0158034	0.110306	-0.0539823	-0.0359745	-0.605379	-0.236456	-0.141581	-0.187617	-0.224645	-0.211996	-0.325905	0.116451	-0.0717001	-0.273764	-0.320677	-0.188551	-0.254182	-0.0763379	0.587979	0.792642	0.238053	-0.766163	-0.335259	-2.07065	0.0387382	0.050978	0.159338
Dsui_0123	hypothetical protein	-0.143833	0.137027	0.0185352	0.592929	0.483932	0.63349	0.699255	0.632191	0.367809	0.526048	0.665588	0.428122	0.593389	0.617711	0.538431	0.654978	0.519815	0.546407	1.21646	0.965426	1.01481	0.282687	-0.0507625	0.0212165	0.0313127	0.121648	0.0842275
Dsui_0124	lactate dehydrogenase-like oxidoreductase	-0.173059	0.126254	0.0505416	0.273222	-0.000986103	0.24304	0.305964	0.234348	-0.0429948	0.240771	0.231957	0.154889	0.250916	0.253168	0.136118	0.261118	0.143244	0.219658	1.91832	1.05235	1.61373	0.93984	0.0736168	0.690397	0.0319093	0.13174	0.0458074
Dsui_0125	NAD-dependent aldehyde dehydrogenase	-0.077883	0.0634494	0.0363338	0.798902	0.256508	0.697925	0.733324	0.776941	0.163254	0.403387	0.371866	0.292022	0.629711	-0.153918	0.527705	0.736063	0.312836	0.255939	1.39484	0.592823	0.485003	0.480099	-0.754326	-1.04393	0.0323166	0.10655	0.320931
Dsui_0126	(4Fe-4S) cluster-containing protein	-0.0991677	0.141229	-0.023931	0.35308	0.244659	0.445569	0.486444	0.435606	0.213557	0.443609	0.38525	0.290285	0.348132	0.34789	0.29887	0.455873	0.347472	0.328769	1.52532	1.16262	1.10004	0.609116	0.21738	0.137558	0.021996	0.0976437	0.0272124
Dsui_0127	transcriptional regulator	-0.161708	0.105347	0.0620496	-1.06177	-1.14175	-1.20291	-1.29984	-1.3534	-1.23989	-1.27059	-1.25837	-1.50317	-1.50279	-1.41012	-1.10176	-1.28538	-1.25628	-1.47203	1.16666	1.14025	1.33607	0.222385	0.189352	0.417993	0.0622796	0.0126208	0.0437763
Dsui_0128	D-alanyl-D-alanine carboxypeptidase	-0.00241569	0.136083	-0.0997506	-0.239817	-0.318476	-0.498696	-0.416263	-0.291954	-0.72369	-0.398323	-0.367377	-0.315019	-0.468818	-0.579735	-0.279147	-0.402304	-0.496463	-0.454524	1.44119	1.7785	1.62826	0.527264	0.830664	0.703334	0.0849775	0.161169	0.108541
Dsui_0129	putative esterase of the alpha-beta hydrolase superfamily	-0.0279723	0.0298628	0.0210623	-0.15971	-0.370599	-0.142297	-0.156093	-0.233839	-0.300583	-0.0470279	-0.127534	-0.254406	-0.119944	-0.0895339	-0.265154	-0.17741	-0.158382	-0.154628	0.66908	0.597319	0.583162	-0.579748	-0.743428	-0.778033	0.040297	0.105787	0.0716376
Dsui_0130	malic enzyme	0.0625162	0.0962644	-0.120705	0.0334538	0.0551778	0.0773407	0.131066	0.0901157	0.200206	0.0571428	0.0121692	0.0915905	0.164495	0.118144	0.0443158	0.0995074	0.0898395	0.124743	2.24542	2.02726	2.81487	1.16698	1.01953	1.49307	0.0229165	0.0801719	0.0301266
Dsui_0131	phosphoenolpyruvate carboxykinase (GTP)	0.177255	0.000119982	-0.134063	0.821202	1.00444	0.877764	0.900252	0.889949	0.911706	0.858997	0.782074	0.948315	0.964887	0.93685	0.91282	0.889321	0.850926	0.950017	0.974257	0.932195	1.04075	-0.0376251	-0.101297	0.0576237	0.00919141	0.0532286	0.0115093
Dsui_0132	aspartate/tyrosine/aromatic aminotransferase	0.218516	-0.063129	-0.113089	0.0468137	0.25049	0.104219	0.113885	0.088735	0.194014	0.00966812	-0.0121292	0.0353679	0.176886	0.129584	0.148652	0.10228	0.0638509	0.113946	0.688049	0.429533	0.766528	-0.539417	-1.21916	-0.38359	0.0103587	0.0924683	0.0588231
Dsui_0133	hypothetical protein	0.186705	-0.0106718	-0.124894	0.306896	0.537927	0.115584	0.026261	-0.0771929	-0.00436344	0.22638	0.396496	0.231334	0.433903	0.739951	0.422411	0.0215506	0.206171	0.468396	0.051018	0.488081	1.10886	-4.29285	-1.03481	0.149081	0.0787712	0.164273	0.209069
Dsui_0134	negative regulator of beta-lactamase expression	0.208817	0.0735345	-0.228012	0.154185	0.635085	-0.0562718	-0.088817	0.000487294	-0.270858	-0.334265	0.171938	-0.073568	-0.389537	-0.682763	0.394635	-0.0482005	-0.144395	-0.381956	-0.122139	-0.365896	-0.967872	#NUM!	#NUM!	#NUM!	0.0369023	0.225174	0.248761
Dsui_0135	response regulator with CheY-like receiver, AAA-type ATPase, and DNA-binding domains	0.195815	0.0626223	-0.209091	-0.359941	-0.112074	-0.592266	-0.687176	-0.711179	-0.356421	-0.667469	-0.356552	-0.45543	-0.80568	-0.778338	-0.236008	-0.66354	-0.460147	-0.679816	2.81152	1.94971	2.88048	1.49135	0.963262	1.52631	0.0513425	0.146599	0.159057
Dsui_0136	histidine kinase	0.211656	0.022782	-0.187104	-0.590086	-0.288407	-0.839435	-0.788707	-0.87381	-0.546208	-0.822759	-0.793763	-0.774465	-0.8623	-0.912357	-0.439247	-0.833984	-0.72091	-0.849707	1.89867	1.64124	1.93447	0.924989	0.714788	0.951935	0.0349561	0.124099	0.0569942
Dsui_0137	hypothetical protein	0.23335	0.207689	-0.379624	-0.881374	-0.294432	-0.910369	-1.12632	-1.14786	-1.15607	-1.2513	-0.995211	-0.927069	-0.766806	-0.987848	-0.587903	-1.06152	-1.13419	-0.893908	1.8056	1.92922	1.5205	0.852476	0.948016	0.604548	0.107238	0.105685	0.093237
Dsui_0138	site-specific recombinase XerD	0.402228	-0.0587245	-0.295213	0.217545	0.778529	0.179249	0.0960699	0.1977	0.6949	0.160734	0.375152	0.45419	0.27153	0.368917	0.498037	0.157673	0.410262	0.364879	0.316589	0.823758	0.732635	-1.65932	-0.279707	-0.448833	0.0442064	0.219481	0.0746252
Dsui_0139	hypothetical protein	0.410708	-0.0520959	-0.310006	-0.113613	0.399835	-0.165963	-0.217809	-0.138248	0.371383	-0.191536	0.0797726	0.148166	-0.0616917	0.0491146	0.143111	-0.174007	0.0865397	0.0451963	-1.21588	0.604703	0.315813	#NUM!	-0.725702	-1.66286	0.0329747	0.229861	0.0857189
Dsui_0140	hypothetical protein	0.457323	-0.0810068	-0.32955	-0.43773	0.137126	-0.46103	-0.582794	-0.484082	0.155593	-0.480112	-0.246159	-0.143449	-0.385053	-0.286423	-0.150302	-0.509302	-0.190226	-0.271641	3.38853	1.26563	1.80731	1.76066	0.339852	0.853844	0.0528118	0.262522	0.0991865
Dsui_0141	molybdenum cofactor biosynthesis protein A	0.45842	-0.0906559	-0.321805	-1.83657	-1.10532	-3.10632	-3.23838	-3.39243	-1.88737	-2.63295	-2.278	-2.25287	-2.81295	-2.74069	-1.47095	-3.24571	-2.26611	-2.60217	2.20655	1.54058	1.76904	1.14179	0.623472	0.82297	0.116917	0.304502	0.248748
Dsui_0143	Ethylbenzene dehydrogenase	0.496812	-0.105099	-0.347531	-3.80875	-2.83227	-7.05417	-7.31127	-7.32615	-5.73708	-6.26707	-5.83203	-6.01318	-7.0232	-7.13827	-3.32051	-7.23053	-5.94539	-6.72488	2.17754	1.79051	2.02526	1.1227	0.840368	1.0181	0.124854	0.230736	0.505439
Dsui_0144	nitrate/TMAO reductase, membrane-bound tetraheme cytochrome c subunit	0.487784	-0.0783286	-0.363566	-3.94314	-2.95223	-7.65493	-7.68854	-7.77952	-5.94643	-6.59431	-6.3014	-6.42066	-7.60614	-7.67238	-3.44768	-7.70766	-6.28071	-7.23306	2.23561	1.82172	2.09795	1.16067	0.865302	1.06898	0.0526333	0.264898	0.575088
Dsui_0145	hypothetical protein	0.52612	-0.116381	-0.367224	-4.10138	-3.05389	-7.90356	-8.02012	-8.22695	-6.28046	-6.94878	-6.33815	-6.82227	-7.97424	-8.17624	-3.57763	-8.05021	-6.52246	-7.65758	2.25015	1.82312	2.1404	1.17002	0.866411	1.09788	0.133724	0.302373	0.596382
Dsui_0146	DMSO reductase family type II enzyme chaperone	0.52943	-0.113233	-0.373635	-4.26426	-3.10128	-8.5894	-8.69978	-8.84356	-6.7044	-7.20732	-6.65525	-7.40769	-8.44741	-8.86045	-3.68277	-8.71091	-6.85565	-8.23852	2.36532	1.86155	2.23704	1.24203	0.896503	1.16159	0.104058	0.24947	0.611201
Dsui_0147	hypothetical protein	0.540854	-0.118402	-0.380649	-4.14283	-2.95574	-7.84697	-7.82248	-8.15745	-6.26709	-6.8879	-6.24996	-6.86105	-7.82598	-8.04757	-3.54929	-7.9423	-6.46832	-7.5782	2.23772	1.82243	2.13513	1.16203	0.865862	1.09433	0.152459	0.296773	0.515106
Dsui_0148	DMSO reductase family type II enzyme, iron-sulfur subunit	0.558952	-0.0994965	-0.417608	-4.15194	-3.00043	-8.63104	-8.79804	-9.14816	-6.35664	-6.7661	-6.4161	-7.15593	-8.59104	-8.04988	-3.57618	-8.85908	-6.51295	-7.93228	2.47724	1.8212	2.21809	1.30874	0.864889	1.14931	0.215478	0.180643	0.591754
Dsui_0149	DMSO reductase family type II enzyme, molybdopterin subunit	0.571521	-0.12402	-0.4076	-4.07725	-2.97618	-8.34737	-8.54621	-9.04992	-6.49219	-6.93205	-6.50719	-7.0988	-8.15144	-8.4597	-3.52671	-8.64783	-6.64381	-7.90331	2.45209	1.88385	2.24099	1.29401	0.913686	1.16413	0.295676	0.203907	0.582628
Dsui_0150	response regulator with CheY-like receiver, AAA-type ATPase, and DNA-binding domains	0.569996	-0.127265	-0.40294	-4.03454	-2.84945	-8.53989	-8.77348	-8.94274	-6.30098	-7.03579	-6.3465	-7.14884	-8.47483	-8.58643	-3.442	-8.75204	-6.56109	-8.07003	2.54272	1.90619	2.34458	1.34637	0.930689	1.22933	0.165161	0.336176	0.652975
Dsui_0151	signal transduction histidine kinase	0.579459	-0.127769	-0.412496	-4.05541	-2.87539	-7.68568	-7.8855	-7.94402	-6.1026	-6.8914	-6.33533	-6.80973	-8.20505	-8.00344	-3.4654	-7.8384	-6.44311	-7.67274	2.2619	1.85927	2.2141	1.17754	0.894734	1.14672	0.110602	0.330923	0.615766
Dsui_0152	PAS domain S-box	0.567869	-0.117744	-0.40976	-3.82978	-2.70007	-7.74956	-7.97828	-8.00595	-5.97992	-6.6272	-6.07464	-6.61827	-7.54008	-7.57063	-3.26492	-7.91126	-6.22725	-7.24299	2.42311	1.90732	2.21843	1.27686	0.931546	1.14954	0.114896	0.285437	0.441921
Dsui_0153	cupin domain-containing protein	0.551515	-0.10961	-0.400228	-0.842324	-0.012305	-1.66944	-1.87912	-1.77423	-1.04387	-1.87633	-1.44402	-0.785011	-1.43038	-1.83969	-0.427315	-1.77426	-1.45474	-1.3517	4.15213	3.40438	3.16323	2.05385	1.76739	1.6614	0.0855997	0.339937	0.434153
Dsui_0154	hypothetical protein	0.586053	-0.0977643	-0.448175	0.0410447	0.835608	-0.0632746	-0.17995	-0.0890712	0.900316	0.0150434	0.360373	0.4397	0.0873939	0.266734	0.438326	-0.110765	0.425244	0.264609	-0.2527	0.970154	0.603681	#NUM!	-0.0437143	-0.728142	0.0500417	0.36431	0.143836
Dsui_0155	RNA polymerase sigma factor, sigma-70 family	0.519934	-0.126341	-0.35105	-1.95169	-1.16979	-2.42207	-2.54596	-2.47402	-1.93833	-2.63518	-2.34713	-1.95457	-2.29039	-2.23029	-1.56074	-2.48068	-2.30688	-2.15842	1.58943	1.47807	1.38295	0.668508	0.563713	0.467744	0.0507969	0.285906	0.146213
Dsui_0156	thiosulfate reductase cytochrome B subunit (membrane anchoring protein)	0.547312	-0.145882	-0.360568	-0.42173	0.227733	-0.448238	-0.592697	-0.495308	-0.0210095	-0.66455	-0.403331	-0.00721693	-0.335643	-0.442749	-0.0969985	-0.512081	-0.362963	-0.26187	5.27927	3.74195	2.69973	2.40034	1.90379	1.43281	0.0601557	0.26427	0.1853
Dsui_0157	sulfite oxidase-like oxidoreductase	0.521643	-0.113241	-0.364069	-0.269647	0.498759	-0.234388	-0.335663	-0.244845	0.213961	-0.396218	-0.267892	0.0867873	-0.160931	-0.20255	0.114556	-0.271632	-0.15005	-0.0922313	-2.37117	-1.30983	-0.805119	#NUM!	#NUM!	#NUM!	0.0454775	0.262672	0.12772
Dsui_0158	pentapeptide MXKDX repeat protein	0.43425	-0.123004	-0.26588	-0.309699	0.489033	-0.32296	-0.364311	-0.269754	0.0910291	-0.522172	-0.18629	0.190749	-0.0524525	-0.293258	0.0896671	-0.319008	-0.205811	-0.0516538	-3.5577	-2.29528	-0.576062	#NUM!	#NUM!	#NUM!	0.0387038	0.250718	0.197596
Dsui_0160	hypothetical protein	0.463235	-0.154747	-0.266924	-0.227927	0.483479	-0.291535	-0.402028	-0.272742	0.273672	-0.301994	-0.0839167	0.0529265	-0.12602	-0.0694105	0.127776	-0.322102	-0.0374128	-0.0475015	-2.52084	-0.2928	-0.371757	#NUM!	#NUM!	#NUM!	0.0570349	0.237304	0.0746793
Dsui_0171	putative transcriptional regulator	0.17653	0.178379	-0.298849	-1.12761	-0.580993	-1.214	-1.15616	-1.21006	-0.663847	-1.0327	-1.57237	-1.0152	-0.808101	-0.724442	-0.854301	-1.19341	-1.08964	-0.849247	1.39694	1.27548	0.994083	0.482269	0.351035	-0.00856163	0.0263872	0.373082	0.122214
Dsui_0172	hypothetical protein	0.445708	-0.0888465	-0.303986	-0.768948	-0.492829	-0.866765	-0.806035	-0.721042	-0.653105	-0.813798	-1.39885	-1.04231	-0.880981	-0.813548	-0.630889	-0.797947	-0.955252	-0.912279	1.2648	1.51414	1.44602	0.338909	0.598496	0.53209	0.0597655	0.32046	0.0959778
Dsui_0173	site-specific DNA methylase	0.387978	-0.0229405	-0.304475	-0.824287	-0.636717	-0.931711	-1.02801	-0.981445	-0.676453	-1.09494	-1.08159	-1.17746	-1.11609	-1.04125	-0.730502	-0.980388	-0.950994	-1.1116	1.34207	1.30184	1.5217	0.424465	0.380549	0.605682	0.0393198	0.194206	0.0556986
Dsui_0174	hypothetical protein	-0.283132	0.366371	-0.0786444	-0.466493	-0.55785	-0.777742	-0.611901	-0.389251	-1.12601	-0.537423	-0.643225	-0.0896567	-0.564046	-0.585822	-0.512172	-0.592965	-0.768888	-0.413175	1.15775	1.50123	0.806712	0.211318	0.586145	-0.309875	0.159165	0.256194	0.228935
Dsui_0175	hypothetical protein	0.0766429	0.172509	-0.191948	-1.24177	-1.01892	-1.23395	-0.822995	-0.92346	-2.16718	-1.03564	-0.622994	-0.84057	-0.833167	-0.99896	-1.13035	-0.993468	-1.27527	-0.890899	0.878906	1.12821	0.788165	-0.186219	0.174041	-0.34343	0.174922	0.652788	0.0764704
Dsui_0176	ribosome modulation factor	0.286734	-0.201874	-0.0452651	-1.60864	-1.01753	-1.57098	-1.87613	-1.54026	-1.47769	-1.7687	-1.87474	-1.8425	-1.34748	-1.52091	-1.31309	-1.66246	-1.70704	-1.5703	1.26607	1.30002	1.19588	0.340354	0.378535	0.258072	0.151609	0.167858	0.205086
Dsui_0177	hypothetical protein	-0.0403844	-0.00802978	0.078	-1.02592	-0.691352	-1.19774	-1.05881	-0.729326	-1.67645	-0.861143	-0.667898	-1.1886	-1.15262	-0.858727	-0.858636	-0.995293	-1.0685	-1.06665	1.15916	1.24441	1.24226	0.213074	0.315465	0.312968	0.196433	0.437068	0.147756
Dsui_0178	hypothetical protein	0.232936	-0.359438	0.134001	-0.654306	-0.397739	-1.08916	-0.825999	-1.06655	-0.529192	-0.889498	-0.726215	-0.397763	-0.597638	-0.476695	-0.526022	-0.993901	-0.714968	-0.490699	1.88946	1.3592	0.932847	0.917978	0.442755	-0.100287	0.119083	0.147309	0.082197
Dsui_0179	hypothetical protein	-0.397706	-0.011893	0.381519	-0.0321798	0.265609	0.0960755	0.106206	-0.213094	-0.208236	-0.343475	-0.23145	0.205145	-0.11342	0.132284	0.116715	-0.00360412	-0.261054	0.0746697	-0.0308798	-2.23668	0.639762	#NUM!	#NUM!	-0.644392	0.148189	0.0590464	0.136285
Dsui_0180	hypothetical protein	0.0126757	0.0371873	-0.000765667	-1.01355	-0.256557	-0.82291	-1.2585	-1.38394	-0.212043	-1.38123	-1.07027	-1.6269	-1.03262	-0.716245	-0.635055	-1.15511	-0.887848	-1.12525	1.81892	1.39807	1.7719	0.863083	0.483433	0.825297	0.240421	0.494441	0.377498
Dsui_0181	hypothetical protein	0.542199	0.0644808	-0.544364	-0.145149	-0.162012	-0.0309534	-0.537991	-0.298186	-0.305438	-0.145934	-0.51202	0.0811633	-0.251264	-0.211002	-0.153581	-0.289044	-0.321131	-0.127034	1.88203	2.09095	0.82715	0.912288	1.06416	-0.27378	0.207098	0.149865	0.148133
Dsui_0182	hypothetical protein	0.295037	-0.0721006	-0.176622	-0.0695596	0.324259	-0.0109809	-0.0751994	-0.048426	0.185956	-0.0380183	0.02275	0.102061	0.0611046	0.0355165	0.12735	-0.0448687	0.0568958	0.0662275	-0.352327	0.446769	0.520045	#NUM!	-1.1624	-0.943292	0.0263375	0.094571	0.0274072
Dsui_0184	putative transcriptional regulator	0.258145	-0.138509	-0.0450859	-0.855656	-0.45254	-0.917545	-1.1006	-1.01145	-0.806386	-0.828167	-0.330838	-1.17817	-0.453198	-1.06958	-0.654098	-1.00986	-0.65513	-0.900316	1.5439	1.00158	1.37642	0.626581	0.0022748	0.460924	0.0747397	0.229482	0.319253
Dsui_0185	hypothetical protein	0.179629	-0.0623808	-0.0652096	-0.400402	0.10501	-0.429397	-0.379821	-0.318367	-0.0801536	-0.570025	-0.993407	-0.485091	-0.398534	-0.313053	-0.147696	-0.375862	-0.547862	-0.398893	2.54483	3.70939	2.70077	1.34757	1.89118	1.43337	0.0454142	0.373163	0.0702347
Dsui_0186	DNA/RNA helicase, superfamily II, SNF2 family	0.347209	-0.00024311	-0.293069	-0.803528	-0.22178	-0.799338	-0.863282	-0.76227	-0.770641	-0.92814	-0.970336	-0.8985	-0.748575	-0.918807	-0.512654	-0.808297	-0.889706	-0.855294	1.57669	1.73549	1.66836	0.656899	0.795343	0.738434	0.0417218	0.0859359	0.0759156
Dsui_0187	hypothetical protein	0.461897	0.130943	-0.536544	-0.372702	0.0960057	-0.439217	-0.298243	-0.348168	0.0307865	-0.551912	-0.120891	-0.248005	-0.574003	-0.178155	-0.138348	-0.361876	-0.214005	-0.333388	2.61569	1.54686	2.40977	1.38719	0.629343	1.2689	0.0583632	0.246829	0.172514
Dsui_0188	hypothetical protein	-0.00483058	0.373938	-0.322272	-0.783064	-0.390843	-0.720037	-0.811432	-0.914166	-0.878087	-0.849828	-0.755361	-1.02991	-0.946169	-0.670794	-0.586954	-0.815212	-0.827759	-0.88229	1.38889	1.41026	1.50317	0.473928	0.495964	0.588006	0.0792978	0.0524767	0.153407
Dsui_0189	holliday junction resolvase	0.616294	0.0313301	-0.598303	-0.721369	-0.416548	-0.858658	-0.846312	-0.858946	-0.39383	-0.818467	-1.108	-0.995768	-0.854229	-0.656274	-0.568959	-0.854639	-0.773433	-0.835424	1.50211	1.35938	1.46834	0.586991	0.442953	0.554185	0.00588871	0.293294	0.139235
Dsui_0190	hypothetical protein	0.249184	1.10132	-1.25038	0.656597	0.534652	0.807744	1.2658	0.900256	0.936881	0.897122	0.849815	0.859063	1.13544	1.22915	0.595624	0.991268	0.894606	1.07455	1.66425	1.50196	1.80408	0.734872	0.586849	0.851259	0.197766	0.0355892	0.157102
Dsui_0191	hypothetical protein	0.391537	-0.172093	-0.166315	-1.47732	-0.94931	-1.46861	-1.3973	-1.11405	-1.82253	-1.42504	-0.856904	-0.93482	-1.31535	-1.11814	-1.21332	-1.32665	-1.36816	-1.12277	1.09341	1.12762	0.925374	0.128837	0.173278	-0.111892	0.153126	0.396261	0.155385
Dsui_0192	hypothetical protein	0.000535823	0.803637	-0.803332	-0.85374	0.05733	-0.921535	-0.809176	-0.524048	-0.203406	-0.770756	-0.27853	-0.457794	-0.541815	-0.88818	-0.398205	-0.751586	-0.417564	-0.629263	1.88744	1.04862	1.58025	0.916427	0.0684867	0.660152	0.167305	0.251621	0.186267
Dsui_0193	putative phage protein, putative large terminase	0.377083	0.00616038	-0.326014	-0.372238	-0.127546	-0.680013	-0.492636	-0.748635	-0.509484	-0.519553	-0.437025	-0.558768	-0.438122	-0.332914	-0.249892	-0.640428	-0.488687	-0.443268	2.56282	1.95559	1.77384	1.35773	0.967605	0.826873	0.108195	0.036761	0.0922762
Dsui_0194	phage putative head morphogenesis protein, SPP1 gp7 family	0.290033	0.0115875	-0.248263	-0.694701	-0.216365	-0.683765	-0.680975	-0.72274	-0.547957	-0.80001	-0.631898	-0.880166	-0.610597	-0.567667	-0.455533	-0.695827	-0.659955	-0.686144	1.5275	1.44875	1.50624	0.611173	0.534813	0.590955	0.0190649	0.104795	0.13831
Dsui_0195	Caudovirus prohead protease	0.268293	-0.208227	-0.0271586	-0.438333	-0.0530331	-0.517348	-0.478224	-0.664636	-0.285263	-0.311432	-0.440206	-0.519774	-0.449045	-0.44884	-0.245683	-0.553403	-0.345634	-0.472553	2.25251	1.40683	1.92343	1.17153	0.492446	0.943678	0.0802592	0.067721	0.0333904
Dsui_0196	hypothetical protein	0.349505	-0.342172	0.009765	-0.366721	-0.0136729	-0.402675	-0.562979	-0.462522	-0.515162	-0.488977	-0.176148	-0.367334	-0.481867	-0.45108	-0.190197	-0.476059	-0.393429	-0.433427	2.50298	2.06853	2.27883	1.32365	1.04861	1.18829	0.0661403	0.154012	0.0483954
Dsui_0197	hypothetical protein	1.16672	-0.526714	-0.675471	-0.158061	-0.218524	-0.224576	-0.135071	-0.118179	0.38629	0.0106522	-0.848087	-0.097276	0.0694813	-0.334723	-0.188293	-0.159275	-0.150382	-0.120839	0.845893	0.798659	0.641763	-0.241453	-0.324348	-0.639887	0.0466868	0.516637	0.165855
Dsui_0198	phage conserved hypothetical protein, phiE125 gp8 family	0.171392	0.41432	-0.531705	0.202636	0.739529	-0.0140858	0.080892	0.178576	0.114029	0.0881732	0.0372373	0.167563	-0.0767631	0.147923	0.471083	0.081794	0.0798132	0.0795745	0.17363	0.169425	0.168918	-2.52591	-2.56128	-2.5656	0.0786563	0.0319026	0.110838
Dsui_0199	Bacteriophage protein of unknown function (DUF646)	0.372174	0.0688961	-0.369455	-0.706875	-0.461897	-0.796411	-0.679198	-0.696139	-0.582311	-0.848209	-0.644353	-0.754804	-1.04271	-0.874209	-0.584386	-0.723916	-0.691624	-0.890575	1.23876	1.18351	1.52395	0.308901	0.243067	0.607815	0.051726	0.113582	0.118106
Dsui_0200	hypothetical protein	-0.124802	0.418508	-0.262594	-0.892296	-0.51514	-0.833595	-0.855826	-1.04918	-1.03212	-0.776398	-0.405017	-0.763831	-0.969842	-0.85318	-0.703718	-0.912866	-0.737845	-0.862284	1.2972	1.0485	1.22533	0.375405	0.0683213	0.293166	0.0968119	0.257461	0.0843497
Dsui_0201	hypothetical protein	0.127878	0.101318	-0.16208	-0.643798	0.108726	-0.721275	-0.68229	-0.703066	-0.236402	-0.342391	-0.844859	-0.897012	-0.645576	-0.500933	-0.267536	-0.70221	-0.474551	-0.681174	2.62473	1.77378	2.5461	1.39217	0.82683	1.34829	0.0159272	0.265399	0.163646
Dsui_0202	hypothetical protein	0.327186	0.293963	-0.475446	-2.50397	-1.05476	-1.41083	-1.85583	-1.95219	-1.99356	-1.32145	-1.24079	-1.08649	-0.579495	-2.27537	-1.77936	-1.73961	-1.5186	-1.31379	0.977661	0.853452	0.738346	-0.0325937	-0.228618	-0.43763	0.235792	0.337461	0.71075
Dsui_0203	hypothetical protein	1.21508	-0.0158659	-1.29837	-0.739617	0.129433	-0.845547	-1.21338	-1.16184	-0.712077	-0.954715	-1.35041	-1.6061	-1.41064	-1.12513	-0.305092	-1.07359	-1.00573	-1.38062	3.5189	3.2965	4.52527	1.81513	1.72094	2.178	0.162617	0.263085	0.197498
Dsui_0204	hypothetical protein	0.299706	-0.0533764	-0.197839	-0.659451	-0.125081	-0.740627	-0.704345	-0.746314	-0.424551	-0.737647	-0.588189	-0.540917	-0.605179	-0.617921	-0.392266	-0.730429	-0.583463	-0.588006	1.86208	1.48742	1.499	0.896912	0.572808	0.583999	0.0185894	0.127864	0.0337009
Dsui_0205	Conserved hypothetical protein 2217 (DUF2460)	0.584344	-0.0949478	-0.439153	-0.398928	-0.604176	-0.62059	-0.538317	-0.829508	-0.222805	-0.73894	-0.694578	-0.785	-0.634996	-0.436228	-0.501552	-0.662805	-0.552108	-0.618741	1.32151	1.1008	1.23365	0.402185	0.13855	0.302937	0.122569	0.233555	0.142849
Dsui_0206	phage conserved hypothetical protein	0.380003	0.0964845	-0.409858	-0.762169	-0.526665	-0.715776	-0.954325	-0.646487	-0.852495	-0.550671	-0.840348	-1.02026	-0.733227	-0.842124	-0.644417	-0.772196	-0.747838	-0.865202	1.19829	1.16049	1.34261	0.260973	0.214732	0.425043	0.131854	0.139506	0.11831
Dsui_0207	hypothetical protein	-0.31667	1.72281	-1.54584	0.234607	0.0830884	-0.487995	0.0510644	-0.301788	-0.234231	0.748225	1.21042	0.350916	-0.69463	-0.0603607	0.158848	-0.246239	0.574806	-0.134692	-1.55016	3.6186	-0.847931	#NUM!	1.85543	#NUM!	0.223548	0.602391	0.430066
Dsui_0208	hypothetical protein	0.271489	-0.0572235	-0.168272	-0.513676	-0.212991	-0.491608	-0.594316	-0.582466	-0.475989	-0.572632	-0.435334	-0.527992	-0.501985	-0.474069	-0.363334	-0.55613	-0.494651	-0.501349	1.53063	1.36143	1.37986	0.614128	0.445118	0.464521	0.0458797	0.0575841	0.0220186
Dsui_0209	hypothetical protein	-0.0556708	-0.00347857	0.0782269	-0.589844	-0.321721	-0.554308	-0.763109	-0.636982	-0.394456	-0.679205	-0.685965	-0.83194	-0.612552	-0.533594	-0.455783	-0.651466	-0.586542	-0.659362	1.42934	1.28689	1.44666	0.515345	0.363888	0.532725	0.0858559	0.135854	0.126216
Dsui_0210	hypothetical protein	0.0177853	0.0371873	-0.0249143	-0.780734	-0.573193	-0.73268	-0.83682	-0.842865	-0.792771	-0.826035	-0.948458	-0.632085	-0.904443	-0.801118	-0.676963	-0.804121	-0.855755	-0.779215	1.18784	1.26411	1.15105	0.248336	0.33812	0.202944	0.050577	0.0669428	0.112263
Dsui_0211	hypothetical protein	0.479189	0.68628	-1.1308	-0.590125	-0.918521	-0.880312	-1.18299	-0.853919	-1.85733	-0.614056	-1.22003	-0.757609	-0.170887	-0.920958	-0.754323	-0.972407	-1.23047	-0.616484	1.28911	1.63123	0.817269	0.366379	0.705957	-0.291118	0.149294	0.507617	0.322065
Dsui_0212	hypothetical protein	-0.414281	0.178485	0.227199	-1.2682	-1.47795	-1.88031	-1.59803	-1.10546	-1.41676	-1.61406	-0.939922	-1.22156	-1.66565	-1.84696	-1.37307	-1.52793	-1.32358	-1.57805	1.11278	0.963954	1.14929	0.154173	-0.0529645	0.200739	0.320192	0.282991	0.262725
Dsui_0213	hypothetical protein	0.300469	0.154266	-0.382574	-0.698068	-0.215734	-0.579917	-0.52502	-0.371549	-0.013366	-0.279035	-0.572209	-0.935823	-0.549054	-0.250464	-0.456901	-0.492162	-0.288204	-0.578447	1.07717	0.630779	1.26602	0.107251	-0.664794	0.340302	0.0881819	0.228239	0.280568
Dsui_0214	TIGR02594 family protein	0.0470784	-0.158069	0.138663	-0.568448	-0.250481	-0.397965	-0.495651	-0.647985	-0.344264	-0.394317	-0.620377	-0.314635	-0.485713	-0.414955	-0.409465	-0.513867	-0.452986	-0.405101	1.25497	1.10629	0.989343	0.327656	0.145727	-0.0154571	0.10288	0.120114	0.0701887
Dsui_0215	hypothetical protein	0.0325656	0.747034	-0.767101	-0.784913	-0.617351	-0.52212	-0.628757	-0.631452	-0.504629	-0.357975	-0.972299	-0.707978	-0.405601	-0.197864	-0.701132	-0.59411	-0.611634	-0.437148	0.847358	0.872352	0.623488	-0.238957	-0.197017	-0.681566	0.0509161	0.261962	0.209444
Dsui_0216	hypothetical protein	0.398269	0.0869623	-0.390266	-0.873918	-0.14573	-0.593431	-0.696628	-0.785179	-0.261416	-0.790934	-0.475253	-0.269094	-0.362734	-0.289179	-0.509824	-0.691746	-0.509201	-0.307002	1.35683	0.998778	0.602173	0.440243	-0.00176375	-0.73175	0.0783571	0.217504	0.0402524
Dsui_0218	Integrase	0.201859	-0.0329425	-0.125403	0.679934	0.797109	0.61947	0.650065	0.603421	0.647314	0.575094	0.676071	0.607524	0.711609	0.591996	0.738522	0.624319	0.632826	0.637043	0.845363	0.856882	0.862592	-0.242358	-0.222831	-0.21325	0.0193484	0.0424773	0.0531058
Dsui_0220	2-phosphoglycolate phosphatase	0.179341	-0.0798128	-0.0611192	0.0854772	0.332714	0.149093	0.132665	0.139972	0.162349	0.143335	0.0191217	0.0596574	0.14343	0.187091	0.209096	0.140577	0.108268	0.13006	0.672307	0.517793	0.622009	-0.572808	-0.949553	-0.684992	0.0067201	0.0635123	0.0528766
Dsui_0222	uncharacterized protein affecting Mg2+/Co2+ transport	0.198092	0.187291	-0.326583	0.0108637	0.0409217	-0.201205	-0.214041	-0.0561885	-0.193819	-0.081131	-0.188949	0.0102377	-0.316915	-0.108771	0.0258927	-0.157145	-0.154633	-0.138483	-6.06909	-5.97207	-5.34833	#NUM!	#NUM!	#NUM!	0.0715792	0.0520118	0.135202
Dsui_0223	methylase involved in ubiquinone/menaquinone biosynthesis	0.0946303	0.139733	-0.189043	0.397731	0.421819	0.376643	0.348172	0.321896	0.391428	0.336709	0.481767	0.39694	0.43765	0.502372	0.409775	0.348904	0.403301	0.445654	0.851452	0.984202	1.08756	-0.232004	-0.0229738	0.121091	0.0223565	0.0598119	0.0434128
Dsui_0224	transcriptional regulator	0.112867	0.0603874	-0.129193	0.12778	0.296035	0.0957139	0.0909829	0.0762664	0.302085	0.238484	0.214856	0.265744	0.115609	0.256293	0.211907	0.0876544	0.251808	0.212549	0.413645	1.1883	1.00303	-1.27353	0.248894	0.00436024	0.00828095	0.0368366	0.0686553
Dsui_0225	hypothetical protein	0.172663	-0.102261	-0.0333503	-0.451078	-0.511778	-0.607401	-0.506004	-0.496407	-0.489899	-0.518024	-0.54509	-0.528081	-0.318287	-0.35952	-0.481428	-0.536604	-0.517671	-0.401963	1.11461	1.07528	0.834938	0.156539	0.104716	-0.260258	0.0502143	0.0225333	0.0907538
Dsui_0228	metalloendopeptidase-like membrane protein	-0.110369	0.000124626	0.115002	0.543895	0.663776	0.362332	0.415893	0.464177	0.532234	0.456002	0.515633	0.477351	0.507626	0.471139	0.603835	0.414134	0.50129	0.485372	0.685839	0.830176	0.803815	-0.544057	-0.268511	-0.315065	0.0415964	0.0327328	0.015939
Dsui_0230	hypothetical protein	0.0749993	0.179706	-0.192689	0.590751	0.99932	0.837776	0.499378	0.591384	0.858878	0.978837	1.04215	0.860865	0.65549	0.875727	0.795035	0.642846	0.959954	0.797361	0.808575	1.20744	1.00292	-0.306546	0.271946	0.00421363	0.142862	0.0760008	0.100501
Dsui_0245	S-adenosyl-methyltransferase MraW	-0.149861	-0.393447	0.486586	-0.86021	-1.24069	-1.05196	-1.32584	-0.805436	-1.26697	-1.40898	-1.30774	-1.08191	-1.46058	-0.705078	-1.05045	-1.06108	-1.3279	-1.08252	1.01012	1.26412	1.03053	0.0145211	0.338131	0.0433836	0.212552	0.059705	0.308432
Dsui_0246	mraZ protein	-0.168093	0.120095	0.0565301	-0.571657	-0.512431	-1.42673	-1.44989	-1.68217	-2.03102	-1.49207	-1.0749	-1.43814	-1.32322	-2.02999	-0.542044	-1.5196	-1.53266	-1.59712	2.80346	2.82757	2.94647	1.48721	1.49956	1.55899	0.115347	0.391389	0.309661
Dsui_0248	Protein of unknown function (DUF3025)	0.246209	-0.0876001	-0.113952	0.618272	0.597087	0.621535	0.671812	0.697915	0.555508	0.559979	0.658342	0.721875	0.688766	0.680436	0.607679	0.663754	0.591276	0.697025	1.09228	0.973007	1.14703	0.127339	-0.0394785	0.197901	0.0316984	0.0474577	0.0178971
Dsui_0249	hypothetical protein	-0.257776	-0.261252	0.508612	-0.830849	-2.43935	-0.676779	-0.435334	-0.77068	-1.09805	-0.977347	-0.338763	-0.646172	-1.32399	-0.367789	-1.6351	-0.627598	-0.804721	-0.779316	0.383828	0.492154	0.476617	-1.38147	-1.02282	-1.0691	0.141252	0.333147	0.401559
Dsui_0251	putative S-adenosylmethionine-dependent methyltransferase, YraL family	-0.199878	0.180248	0.0295026	-0.450236	-0.4109	-0.0848966	-0.168249	-0.202978	-0.43217	-0.331503	-0.469553	-0.455515	-0.48818	-0.211337	-0.430568	-0.152041	-0.411075	-0.38501	0.353117	0.954727	0.894191	-1.50178	-0.0668398	-0.161345	0.04955	0.0582992	0.123528
Dsui_0252	TIGR00252 family protein	-0.0384631	0.193436	-0.104608	-0.735471	-0.782096	-0.55631	-0.675559	-0.577455	-0.817119	-0.967361	-0.452838	-0.96067	-0.611938	-0.736358	-0.758784	-0.603108	-0.745773	-0.769655	0.794835	0.982853	1.01433	-0.331273	-0.0249521	0.0205243	0.0519531	0.216026	0.144303
Dsui_0253	HIRAN domain-containing protein	0.14813	-0.29209	0.159204	-0.428358	-0.439014	-0.301691	-0.232362	-0.172292	-0.581694	-0.446405	-0.159293	-0.138566	-0.162948	-0.199764	-0.433686	-0.235448	-0.395797	-0.167093	0.5429	0.912635	0.385285	-0.881241	-0.13189	-1.376	0.0528719	0.176118	0.0251551
Dsui_0255	hypothetical protein	-1.01521	0.0757825	0.691994	0.841547	0.520928	0.561159	0.635078	0.476656	0.612817	0.469964	0.702628	0.582305	0.440543	0.777165	0.681237	0.557631	0.595137	0.600004	0.818556	0.873611	0.880756	-0.288847	-0.194937	-0.183185	0.0647235	0.0958039	0.137994
Dsui_0256	glutathione peroxidase	-0.103294	-0.0527688	0.159912	0.648913	0.61957	0.641167	0.655022	0.638938	0.571311	0.621027	0.432018	0.603127	0.513458	0.656015	0.634241	0.645042	0.541452	0.590867	1.01703	0.8537	0.931612	0.0243616	-0.228199	-0.102199	0.0071153	0.0799991	0.0588406
Dsui_0257	hypothetical protein	-0.0521292	-0.0404105	0.113745	1.08328	0.990695	1.22416	1.20539	1.10157	0.864684	1.11828	0.972434	1.30601	1.33758	1.00503	1.03699	1.17704	0.985133	1.21621	1.13506	0.949996	1.17283	0.182767	-0.0740064	0.229996	0.0539142	0.103919	0.14988
Dsui_0258	sulfate ABC transporter, ATP-binding protein	0.0433934	0.135425	-0.122624	-5.26624	-5.91656	-5.59456	-5.24814	-5.1035	-5.85537	-4.92022	-5.21807	-6.27022	-3.50841	-7.35957	-5.5914	-5.3154	-5.33122	-5.71273	0.950639	0.953468	1.0217	-0.0730308	-0.0687438	0.0309724	0.206038	0.390067	1.62089
Dsui_0259	sulfate ABC transporter, permease protein CysW	-0.230555	0.197702	0.0419754	-4.09974	-3.42814	-4.6911	-4.55113	-4.937	-3.27384	-5.33869	-7.63654	-7.68869	-4.2748	-5.77804	-3.76394	-4.72641	-5.41635	-5.91384	1.25571	1.43901	1.57118	0.328502	0.525078	0.651853	0.159497	1.78191	1.39702
Dsui_0260	sulfate ABC transporter, permease protein CysT	0.010157	-0.097805	0.114617	-4.38699	-4.71538	-4.97834	-5.63193	-6.07225	-7.23915	-5.88897	-7.60185	-7.65401	-6.69955	-5.15839	-4.55119	-5.56084	-6.90999	-6.50398	1.22184	1.51828	1.42907	0.28906	0.602442	0.515081	0.449404	0.737002	1.02817
Dsui_0261	sulfate/thiosulfate-binding protein	-0.137662	-0.00112965	0.139343	0.273777	0.120673	0.316711	0.276856	0.319918	0.208597	0.24888	0.30164	-0.0153649	0.264016	0.1838	0.197225	0.304495	0.253039	0.144151	1.5439	1.283	0.730894	0.626577	0.359518	-0.452266	0.0195875	0.0380985	0.117452
Dsui_0262	PAS domain S-box/diguanylate cyclase (GGDEF) domain-containing protein	-0.200279	4.89768e-05	0.186355	0.163366	0.0939689	0.162201	0.201136	0.168344	-0.0547132	0.193822	0.11358	0.109672	0.149164	0.112227	0.128668	0.177227	0.0842297	0.123688	1.3774	0.654631	0.961296	0.461953	-0.611246	-0.056947	0.0170913	0.103565	0.0180445
Dsui_0263	cytochrome c peroxidase	-0.1765	0.126888	0.056641	0.349415	0.148803	0.234152	0.276462	0.244036	0.206896	0.26205	0.137926	0.275252	0.332493	0.174763	0.249109	0.25155	0.202291	0.260836	1.0098	0.812058	1.04708	0.0140717	-0.300345	0.0663655	0.0180718	0.050778	0.0651949
Dsui_0265	signal transduction histidine kinase	0.0513338	0.0562159	-0.0717335	-0.505687	-0.399408	-0.38928	-0.314946	-0.438788	-0.811586	-0.328998	-0.510291	-0.334001	0.00960433	-0.322809	-0.452548	-0.381005	-0.550292	-0.215735	0.841911	1.21599	0.476713	-0.248261	0.282127	-1.06881	0.0508956	0.199036	0.159405
Dsui_0266	response regulator with CheY-like receiver domain and winged-helix DNA-binding domain	-0.202635	0.116946	0.0828095	-0.396079	-0.590914	-0.594642	-0.706629	-0.717379	-0.650016	-0.58851	-0.631922	-0.75288	-0.840246	-1.02786	-0.493496	-0.672883	-0.623483	-0.873662	1.3635	1.2634	1.77035	0.447317	0.33731	0.824036	0.0554988	0.0258089	0.114721
Dsui_0267	multidrug resistance efflux pump	-0.118097	-0.0457508	0.163397	0.482066	0.202466	0.393814	0.404193	0.393701	0.314056	0.478656	0.255601	0.138612	0.374924	0.338893	0.342266	0.397236	0.349438	0.284143	1.16061	1.02095	0.830183	0.214878	0.0299168	-0.268499	0.00491976	0.0944363	0.103952
Dsui_0268	ABC-type multidrug transport system, ATPase component	-0.152618	0.112656	0.0465276	0.278233	0.0736641	0.333592	0.316036	0.289068	0.0483106	0.234514	0.297454	0.179212	0.272679	0.184567	0.175949	0.312898	0.193426	0.212153	1.77835	1.09933	1.20576	0.830539	0.136628	0.269947	0.0183116	0.10578	0.0428543
Dsui_0269	ABC-type multidrug transport system, permease component	0.0159126	0.00671523	0.00497541	-0.092848	-0.241669	-0.0226418	-0.00717467	-0.0982953	-0.314778	-0.104912	-0.101143	-0.278111	-0.246829	-0.143843	-0.167258	-0.0427039	-0.173611	-0.222928	0.255317	1.03798	1.33284	-1.96964	0.0537786	0.414498	0.039813	0.0998319	0.0573613
Dsui_0270	transcriptional regulator	-0.182324	0.470425	-0.273197	0.00250757	-0.478326	0.108881	-0.111701	0.238921	-0.308357	-0.175199	-0.0674113	-0.472317	-0.208179	-0.198343	-0.237909	0.0787006	-0.183656	-0.292946	-0.330801	0.771958	1.23134	#NUM!	-0.373405	0.300224	0.144723	0.0985475	0.126898
Dsui_0271	response regulator with CheY-like receiver domain and winged-helix DNA-binding domain	-0.0588115	0.0195235	0.0615944	0.131865	-0.0278894	0.184826	0.130591	0.205336	-0.00309142	-0.0401298	0.233143	-0.0161307	-0.0656679	-0.0778482	0.0519876	0.173584	0.0633073	-0.0532156	3.33895	1.21774	-1.02362	1.7394	0.284205	#NUM!	0.031533	0.12104	0.0266903
Dsui_0272	osmosensitive K+ channel histidine kinase	-0.101251	0.151396	-0.0309473	-0.129592	-0.175041	-0.0535791	-0.0390623	-0.0192356	-0.464427	-0.119416	-0.380909	-0.152686	0.119943	-0.150097	-0.152317	-0.0372924	-0.321584	-0.0609465	0.244835	2.11129	0.40013	-2.03012	1.07812	-1.32146	0.0140764	0.146964	0.127913
Dsui_0273	hypothetical protein	-0.994742	1.0412	-0.242644	-0.158371	0.272225	-1.16477	-0.348866	-0.711179	-0.171818	-0.252265	-0.534519	-0.897012	-0.301012	-0.237899	0.0569268	-0.741603	-0.319534	-0.478641	-13.0273	-5.61307	-8.40801	#NUM!	#NUM!	#NUM!	0.333783	0.155524	0.296953
Dsui_0274	hypothetical protein	-0.516694	0.0404354	0.414166	-0.0232217	-0.0269955	0.0490961	0.0778313	0.274567	-0.74649	0.0462153	0.113201	-0.198818	0.16592	-0.126703	-0.0251086	0.133832	-0.195691	-0.0532006	-5.3301	7.79379	2.11882	#NUM!	2.96232	1.08326	0.100204	0.390433	0.157714
Dsui_0275	conserved hypothetical protein, proteobacterial	-0.182527	-0.246606	0.38816	-0.842282	-0.917559	-0.800096	-0.825838	-1.03437	-0.61281	-0.784216	-1.19441	-0.843799	-1.17475	-0.860998	-0.879921	-0.886768	-0.863811	-0.959848	1.00778	0.981692	1.09083	0.0111836	-0.0266583	0.125432	0.104898	0.244015	0.152119
Dsui_0277	K+-transporting ATPase, C subunit	-0.138106	0.352126	-0.174277	-0.227076	-0.834007	-0.0770684	-0.0624981	-0.305512	-0.298884	-0.436048	-0.0830485	-0.792809	-0.595785	-0.477315	-0.530542	-0.148359	-0.27266	-0.62197	0.279638	0.513928	1.17233	-1.83837	-0.960361	0.229378	0.111283	0.1453	0.130124
Dsui_0278	K+-transporting ATPase, B subunit	-0.138931	-0.123074	0.249786	-0.470835	-0.671584	-0.355411	-0.454864	-0.364256	-0.706607	-0.344036	-1.08808	-0.275537	-0.619846	-0.560995	-0.571209	-0.39151	-0.712909	-0.485459	0.685406	1.24807	0.849879	-0.544969	0.319698	-0.23467	0.044943	0.303789	0.150369
Dsui_0279	K+-transporting ATPase, KdpA	-0.159075	-0.0970111	0.24082	-0.426766	-0.505722	-0.416346	-0.356902	-0.302014	-0.594322	-0.398946	-0.623148	-0.60682	-0.487759	-0.544405	-0.466244	-0.358421	-0.538805	-0.546328	0.76874	1.15563	1.17176	-0.379433	0.208678	0.228682	0.046688	0.099593	0.0486255
Dsui_0280	F subunit of K+-transporting ATPase (Potass_KdpF)	-0.481991	0.231227	0.195816	-0.641015	-1.03618	-0.654678	-0.551039	-0.66369	-1.1698	-0.702803	-0.94176	-0.619847	-0.815419	-0.772921	-0.838598	-0.623136	-0.938123	-0.736062	0.743068	1.11868	0.87773	-0.428433	0.161797	-0.188151	0.0511124	0.19067	0.0839881
Dsui_0282	hypothetical protein	-0.206033	0.159662	0.0504129	0.183709	0.142052	0.172963	0.281403	0.339551	0.111321	0.27967	0.0766104	0.245554	0.432006	0.176815	0.16288	0.264639	0.155867	0.284792	1.62474	0.956944	1.74847	0.700213	-0.0634934	0.806094	0.0690347	0.0886814	0.107812
Dsui_0285	methionine aminopeptidase, type I	-0.0158474	0.0208536	0.0185232	0.248523	0.206401	0.282256	0.277669	0.205522	0.323523	0.253216	0.32689	0.239906	0.191574	0.280874	0.227462	0.255149	0.30121	0.237451	1.12172	1.32422	1.04392	0.165717	0.405144	0.062007	0.0351418	0.0339647	0.036498
Dsui_0286	Protein of unknown function (DUF3423)	-0.188162	0.113362	0.0754112	0.516346	0.537751	0.523044	0.527957	0.553315	0.570807	0.539586	0.35029	0.50147	0.503978	0.541168	0.527049	0.534772	0.486895	0.515539	1.01465	0.923814	0.978162	0.0209879	-0.114326	-0.0318552	0.0132645	0.0974313	0.0181517
Dsui_0287	outer membrane protein/peptidoglycan-associated (lipo)protein	-0.108511	0.138599	0.00576846	-0.024252	0.0582138	-0.125424	0.0510644	0.10616	0.106806	0.050368	-0.333897	0.153684	-0.120394	-0.0208324	0.0169809	0.0106	-0.0589078	0.00415229	0.624234	-3.46907	0.244528	-0.679841	#NUM!	-2.03193	0.0987788	0.195807	0.113278
Dsui_0288	hypothetical protein	-0.186998	0.0982942	0.0887743	0.566266	0.633085	0.727318	0.650661	0.716944	0.778746	0.66256	0.567622	0.636838	0.671057	0.653712	0.599675	0.698308	0.669643	0.653869	1.16448	1.11668	1.09037	0.219681	0.15921	0.12482	0.0339566	0.0863364	0.0139702
Dsui_0289	putative membrane protein	-0.323068	-0.0919903	0.371702	-0.741127	-0.833289	-1.01943	-1.26871	-1.25941	-1.62914	-0.962478	-1.1806	-1.29618	-0.784035	-1.69134	-0.787208	-1.18252	-1.25741	-1.25718	1.50217	1.5973	1.59702	0.587046	0.675634	0.675378	0.115381	0.277529	0.371429
Dsui_0290	SSS sodium solute transporter	-0.0701896	0.0352838	0.0497197	-0.516799	-0.615912	-0.633573	-0.67978	-0.666858	-0.724525	-0.60747	-0.607049	-0.639991	-0.459224	-1.07241	-0.566355	-0.66007	-0.646348	-0.723876	1.16547	1.14124	1.27813	0.220911	0.190604	0.354035	0.019465	0.0552795	0.257265
Dsui_0291	tellurite resistance protein-like permease	0.147658	-0.00505369	-0.0980856	-3.05111	-2.9082	-3.68405	-3.73312	-4.15141	-3.97039	-3.7837	-4.05298	-4.38524	-3.59429	-3.60952	-2.97966	-3.85619	-3.93569	-3.86302	1.29417	1.32085	1.29646	0.37203	0.401472	0.374583	0.209708	0.112638	0.369322
Dsui_0292	putative signal transduction protein containing EAL and modified HD-GYP domains	-0.104048	-0.229434	0.315751	0.1548	-0.111887	0.0525739	0.07772	0.10193	0.154334	0.0894841	-0.177864	0.0931182	0.136453	-0.0755738	0.0214565	0.0774078	0.0219847	0.0513325	3.60766	1.02461	2.39239	1.85106	0.0350813	1.25846	0.0201506	0.143773	0.0914636
Dsui_0293	PilZ domain-containing protein	-0.181442	-0.0900605	0.254308	0.514159	0.272309	0.620735	0.719221	0.708637	0.385873	0.630727	0.461171	0.450188	0.471337	0.698182	0.393234	0.682864	0.492591	0.539902	1.73653	1.25267	1.37298	0.796211	0.325002	0.457311	0.0441442	0.1024	0.112253
Dsui_0294	D-alanyl-D-alanine carboxypeptidase, serine-type, PBP4 family	-0.27051	0.0841311	0.166715	0.365085	-0.0793273	0.250532	0.401105	0.374413	-0.00766813	0.288506	0.156665	0.19226	0.25703	0.302915	0.142879	0.342017	0.145834	0.250735	2.39376	1.02069	1.75488	1.25928	0.0295404	0.811373	0.0656008	0.121155	0.0453938
Dsui_0295	hypothetical protein	-0.366579	-0.0021457	0.316334	-0.410695	-0.581166	-0.426391	-0.350872	-0.419389	-0.616189	-0.342623	-0.548829	-0.641096	-0.458836	-0.51894	-0.495931	-0.398884	-0.502547	-0.539624	0.804314	1.01334	1.0881	-0.31417	0.0191208	0.121817	0.0340698	0.116379	0.075831
Dsui_0296	hypothetical protein	-0.475868	-0.000322644	0.402733	-0.482559	-0.973227	-0.62569	-0.3752	-0.678012	-0.397461	-0.486559	-0.74819	-0.0898484	-0.64581	-0.901663	-0.727893	-0.559634	-0.54407	-0.545774	0.768841	0.747459	0.7498	-0.379243	-0.419934	-0.415423	0.132152	0.148847	0.338887
Dsui_0297	sugar fermentation stimulation protein	-0.347786	0.25378	0.0710518	-0.0200202	-0.32892	-0.0313299	0.0510644	-0.000316014	-0.373154	0.0751792	-0.0781078	-0.133565	0.202451	-0.0195545	-0.17447	0.00647283	-0.125361	0.0164439	-0.0370999	0.718524	-0.0942502	#NUM!	-0.476893	#NUM!	0.0339782	0.186056	0.13952
Dsui_0298	Kef-type K+ ransport system, predicted NAD-binding component	-0.171218	0.0979083	0.0768961	0.0900226	-0.0588984	0.129505	0.154367	0.122136	-0.231808	0.118379	-0.0571214	-0.0504467	0.00897659	-0.0497915	0.0155621	0.135336	-0.0568502	-0.0304205	8.69653	-3.65312	-1.95478	3.12044	#NUM!	#NUM!	0.013789	0.142964	0.0278592
Dsui_0299	acetyltransferase	-0.14367	0.010913	0.136668	0.356356	0.253275	0.368458	0.447051	0.397789	0.145736	0.355015	0.164572	0.225994	0.200625	0.364109	0.304815	0.404433	0.221774	0.263576	1.32681	0.727569	0.864707	0.407964	-0.458844	-0.209718	0.0324277	0.0945285	0.0718378
Dsui_0300	response regulator containing CheY-like receiver domain and AraC-type DNA-binding domain	-0.184348	-0.00918405	0.182104	0.288198	0.0810202	0.236872	0.334078	0.236029	0.0408243	0.308368	0.125994	0.0417808	0.293405	0.234446	0.184609	0.268993	0.158395	0.189877	1.45709	0.858004	1.02854	0.543094	-0.220944	0.0405918	0.0460236	0.111601	0.107451
Dsui_0301	histidine kinase	-0.230295	0.233955	0.0074182	0.758685	0.609482	0.843097	0.762198	0.720627	0.566486	0.76255	0.773841	0.539403	0.714166	0.649364	0.684084	0.775307	0.700959	0.634311	1.13335	1.02467	0.927242	0.180595	0.035157	-0.108983	0.0508504	0.0951986	0.0721362
Dsui_0304	hypothetical protein	0.201655	0.097679	-0.239774	-0.0114213	-0.231758	0.0449203	0.143566	0.0438885	-0.0357686	0.0635249	-0.268993	-0.0715891	0.13981	-0.0220144	-0.121589	0.0774584	-0.0804122	0.0154021	-0.637049	0.661342	-0.126673	#NUM!	-0.596532	#NUM!	0.0467474	0.139372	0.0902676
Dsui_0305	transcriptional regulator	-0.247089	0.00794612	0.219976	-0.067137	-0.44698	0.0643899	0.0461444	-0.000573885	-0.137109	-0.0475531	-0.187531	-0.371389	0.124958	0.00382783	-0.257058	0.0366535	-0.124064	-0.0808678	-0.142588	0.482631	0.314589	#NUM!	-1.05101	-1.66846	0.0273573	0.0578855	0.211298
Dsui_0306	putative permease	-0.147833	-0.113082	0.252371	-0.269846	-0.419905	-0.0853763	-0.15909	-0.225752	-0.819193	-0.225337	-0.222866	-0.527406	-0.126436	-0.358442	-0.344876	-0.15674	-0.422466	-0.337428	0.454481	1.22498	0.978404	-1.13771	0.292757	-0.0314977	0.0573323	0.280531	0.164368
Dsui_0307	methyl-accepting chemotaxis protein	-0.354785	0.0749199	0.237616	-0.106584	-0.296684	-0.0661588	0.0112193	-0.0621121	-0.187303	-0.125461	-0.0785836	-0.101871	-0.0576377	-0.0812106	-0.201634	-0.0390172	-0.130449	-0.0802398	0.193505	0.64696	0.397948	-2.36956	-0.628252	-1.32935	0.035561	0.0445243	0.0180712
Dsui_0308	Major Facilitator Superfamily transporter	-0.334345	-0.00461583	0.3002	0.0738573	-0.165679	0.00856945	0.077735	-0.0298368	-0.0359223	-0.0198894	-0.362554	-0.295125	-0.165896	0.02646	-0.0459107	0.0188226	-0.139455	-0.144854	-0.409982	3.03753	3.15512	#NUM!	1.6029	1.65769	0.0445104	0.15789	0.132127
Dsui_0309	DNA/RNA helicase, superfamily II	-0.296543	0.135088	0.139954	0.269171	-0.115775	0.200894	0.37805	0.264595	-0.0351937	0.272349	0.0892821	0.0245846	0.186413	0.179246	0.0766978	0.28118	0.108813	0.130081	3.66607	1.41872	1.69602	1.87423	0.504587	0.762152	0.0732685	0.126311	0.0746546
Dsui_0310	acyl-CoA hydrolase	-0.470855	0.131691	0.274046	0.368263	0.161708	0.343325	0.352802	0.409987	0.253063	0.266739	0.282837	0.27301	0.394114	0.257785	0.264986	0.368705	0.267546	0.308303	1.39141	1.00966	1.16347	0.476551	0.0138719	0.218433	0.0294461	0.0121688	0.0609949
Dsui_0311	ATP-dependent DNA helicase RecG	-0.204227	-0.080553	0.26495	-0.53051	-0.513015	-0.580188	-0.454947	-0.681432	-0.916155	-0.454651	-0.52197	-0.733245	-0.606036	-0.614105	-0.521762	-0.572189	-0.630925	-0.651129	1.09665	1.20922	1.24794	0.133099	0.274077	0.31955	0.0926349	0.203552	0.0581581
Dsui_0313	putative transcriptional regulator	-0.333158	0.0289668	0.266242	0.504082	0.535184	0.554862	0.595727	0.487272	0.484483	0.580914	0.440604	0.435356	0.565298	0.408829	0.519633	0.545954	0.502	0.469828	1.05065	0.966067	0.904153	0.0712851	-0.0498048	-0.145361	0.0447224	0.058605	0.0683708
Dsui_0314	cell division protein	-0.191963	0.0881936	0.104362	0.400005	0.26154	0.745293	0.603038	0.721318	0.668907	0.601918	0.527683	0.525967	0.833519	0.369588	0.330772	0.689883	0.599503	0.576358	2.08567	1.81243	1.74246	1.06051	0.857928	0.801127	0.0621839	0.05768	0.192721
Dsui_0315	Protein of unknown function (DUF2802)	-0.048888	0.1501	-0.0707652	0.605291	0.631768	0.878766	0.713102	0.870423	0.65866	0.727034	0.834628	0.900019	0.809735	0.517029	0.61853	0.820763	0.740107	0.742261	1.32696	1.19656	1.20004	0.408123	0.258892	0.263083	0.0762045	0.072431	0.163473
Dsui_0316	hypothetical protein	0.0947139	-0.169211	0.100528	0.198361	-0.168305	0.0449907	0.134213	0.040273	0.325272	0.125981	-0.0901091	-0.0167305	0.0732382	0.0244525	0.0150281	0.0731588	0.120381	0.0269867	4.86813	8.01039	1.79575	2.28337	3.00187	0.844585	0.0432146	0.169625	0.0367732
Dsui_0317	acetyl-CoA acetyltransferase	-0.0655392	0.0680962	0.0180846	-0.181139	-0.171891	-0.0817684	-0.0450965	-0.0975957	-0.122324	-0.106962	-0.0353887	-0.186588	-0.112719	-0.156522	-0.176515	-0.0748202	-0.0882248	-0.151943	0.423874	0.499814	0.860794	-1.23829	-1.00054	-0.21626	0.0219886	0.0378835	0.0303301
Dsui_0318	3-hydroxyacyl-CoA dehydrogenase	-0.0168399	0.0988064	-0.0535472	0.140242	0.157352	0.175512	0.176372	0.161036	-0.0603903	0.0712776	0.198445	0.0584823	0.0207874	0.112055	0.148797	0.170973	0.0697773	0.0637748	1.14904	0.468944	0.428603	0.200427	-1.09251	-1.22229	0.00703541	0.105674	0.0374471
Dsui_0319	acyl-CoA synthetase (AMP-forming)/AMP-acid ligase II	0.010874	0.123901	-0.10124	0.187402	0.201112	0.225123	0.201332	0.162677	0.13995	0.20182	0.234877	0.203937	0.127908	0.0916424	0.194257	0.196377	0.192215	0.141162	1.01091	0.989488	0.726677	0.0156562	-0.0152459	-0.460614	0.025733	0.0393444	0.0467923
Dsui_0320	DNA-binding domain-containing protein, AraC-type	0.0652997	-0.0131023	-0.021428	0.426194	0.521625	0.430341	0.469571	0.393414	0.381131	0.415198	0.342533	0.360609	0.390788	0.414774	0.47391	0.431109	0.379621	0.388724	0.909685	0.80104	0.820249	-0.136561	-0.320053	-0.285867	0.031096	0.0296845	0.0221608
Dsui_0321	long-chain fatty acid transport protein	0.208235	-0.0679835	-0.0990702	0.479043	0.588091	0.522522	0.482001	0.506391	0.51836	0.416381	0.351071	0.466533	0.419071	0.359852	0.533567	0.503638	0.428604	0.415152	0.943908	0.80328	0.778069	-0.0832824	-0.316024	-0.36203	0.0166569	0.0688401	0.0436401
Dsui_0322	acyl-CoA hydrolase	0.218869	-0.129166	-0.0510411	0.269339	0.531024	0.39793	0.3543	0.417133	0.43703	0.369143	0.185951	0.384495	0.382537	0.418906	0.400181	0.389788	0.330708	0.395313	0.974028	0.826395	0.987833	-0.0379655	-0.275096	-0.0176606	0.0262895	0.106045	0.0167019
Dsui_0323	3-hydroxyacyl-CoA dehydrogenase	0.080484	0.129683	-0.166016	0.122627	0.171145	0.223704	0.189195	0.249904	-0.235612	0.125588	0.262524	0.101348	0.227367	0.0556474	0.146886	0.220934	0.0508334	0.128121	1.50412	0.346074	0.872249	0.588924	-1.53085	-0.197188	0.0248614	0.210121	0.0726154
Dsui_0324	EDD domain protein, DegV family	-0.0214139	-0.0347867	0.0733463	0.227008	0.301256	0.223602	0.243353	0.374206	0.316462	0.265176	0.0992072	0.201169	0.305156	0.286798	0.264132	0.280387	0.226948	0.264374	1.06154	0.859225	1.00092	0.0861631	-0.218893	0.00132523	0.0668285	0.0927214	0.045317
Dsui_0325	acetyl-CoA acetyltransferase	0.0315833	-0.0715844	0.0596997	0.428443	0.529583	0.407992	0.450686	0.385735	0.309133	0.400237	0.401419	0.339717	0.395025	0.382581	0.479013	0.414804	0.370263	0.372441	0.865957	0.772971	0.777518	-0.207633	-0.371515	-0.363053	0.0269503	0.043228	0.0236902
Dsui_0326	acyl-CoA dehydrogenase	0.137224	0.0353793	-0.13053	0.409014	0.567634	0.436572	0.418232	0.402286	0.301139	0.373793	0.382981	0.417943	0.414627	0.411024	0.488324	0.41903	0.352637	0.414531	0.858099	0.722138	0.848886	-0.220784	-0.469653	-0.236357	0.0140085	0.0366075	0.00282549
Dsui_0327	transcriptional regulator	-0.206927	0.229325	-0.0111461	0.727807	0.976415	0.584147	0.684705	0.785216	0.824759	0.422484	0.662083	0.544043	0.538389	0.410195	0.852111	0.684689	0.636442	0.497542	0.803521	0.7469	0.583893	-0.315592	-0.421012	-0.776223	0.0820863	0.165226	0.0618071
Dsui_0328	fused permease/ATPase component of ABC transporter involved in Fe-S cluster assembly	0.205445	-0.0300419	-0.131252	0.28658	0.450667	0.249824	0.171381	0.227961	0.320118	0.284775	0.194319	0.161205	0.212216	0.207502	0.368623	0.216389	0.266404	0.193641	0.587018	0.7227	0.525309	-0.768524	-0.468531	-0.928762	0.0330532	0.0529745	0.0230162
Dsui_0329	PAS domain S-box	0.195813	-0.148845	-0.015975	-0.029503	0.115908	-0.0383729	-0.0626045	-0.0128475	0.0505979	-0.0596797	-0.0619258	-0.0230136	-0.0464755	0.0237454	0.0432027	-0.0379416	-0.0236692	-0.0152479	-0.878224	-0.547864	-0.352938	#NUM!	#NUM!	#NUM!	0.0203155	0.0525228	0.0291887
Dsui_0330	response regulator with CheY-like receiver, AAA-type ATPase, and DNA-binding domains	0.115498	0.0644557	-0.136939	0.0291493	0.529158	0.173973	0.10472	0.106698	0.0874817	0.111347	0.0942977	0.203529	0.135249	0.319995	0.279154	0.128464	0.0977089	0.219591	0.460189	0.350018	0.78663	-1.1197	-1.5145	-0.346243	0.0321899	0.0100372	0.0762726
Dsui_0331	PAS domain S-box	0.278506	-0.069388	-0.164495	0.212246	0.610304	0.184087	0.126228	0.177218	0.347588	0.16254	0.144135	0.239397	0.218463	0.276957	0.411275	0.162511	0.218088	0.244939	0.39514	0.530273	0.59556	-1.33956	-0.915193	-0.747681	0.0258089	0.0918785	0.0241998
Dsui_0338	translation initiation factor IF-1	0.339219	-0.108855	-0.180111	1.07201	1.52205	0.897095	0.855583	0.885264	1.20852	0.844599	1.16851	0.974911	0.99306	0.966725	1.29703	0.879314	1.07388	0.978232	0.677945	0.827952	0.75421	-0.56076	-0.272382	-0.406962	0.0174616	0.162945	0.0110043
Dsui_0378	FAD/FMN-dependent dehydrogenase	0.0175217	-0.0785802	0.079135	0.0838341	0.225956	0.0657708	0.039649	0.0352864	-0.0361784	-0.00756941	-0.0500567	-0.00347927	0.041452	-0.0305725	0.154895	0.0469021	-0.0312682	0.00246678	0.302799	-0.201867	0.0159255	-1.72357	#NUM!	-5.97252	0.0134605	0.0176894	0.029703
Dsui_0379	indolepyruvate ferredoxin oxidreductase, alpha/beta subunit	-0.0534579	0.0036526	0.0647438	-0.232182	-0.173346	-0.208104	-0.231069	-0.222478	-0.504132	-0.223324	-0.273181	-0.422228	-0.246465	-0.24196	-0.202764	-0.22055	-0.333546	-0.303551	1.08772	1.64499	1.49707	0.121305	0.718082	0.582137	0.00947395	0.122328	0.0839375
Dsui_0380	hypothetical protein	0.0786187	0.070944	-0.109034	-0.0447894	-0.345452	0.0802198	-0.00354976	-0.00481707	-0.189509	0.0369762	-0.137173	-0.0733315	0.051735	-0.0828863	-0.195121	0.023951	-0.0965685	-0.0348276	-0.12275	0.494917	0.178493	#NUM!	-1.01474	-2.48606	0.0397914	0.0968174	0.0613332
Dsui_0381	signal transduction histidine kinase	-0.0765973	0.144418	-0.0457618	-0.0388149	-0.182834	-0.012015	0.00345756	-0.0272355	-0.282231	-0.11478	-0.0986241	-0.120403	-0.0949573	-0.0957351	-0.110825	-0.011931	-0.165212	-0.103698	0.107656	1.49075	0.935698	-3.21549	0.576038	-0.0958856	0.0125305	0.0830075	0.0118161
Dsui_0382	response regulator containing a CheY-like receiver domain and an HTH DNA-binding domain	0.180885	-0.0791545	-0.0614346	0.544374	0.386812	0.462315	0.593716	0.400123	0.36236	0.469231	0.436046	0.420908	0.501555	0.399829	0.465593	0.485385	0.422545	0.440764	1.04251	0.907542	0.946672	0.0600592	-0.139963	-0.0790636	0.0807001	0.0446621	0.0438385
Dsui_0383	hypothetical protein	-0.0442619	0.00813008	0.0550686	0.5128	0.496959	0.593492	0.561854	0.563683	0.488646	0.595784	0.512058	0.58356	0.594513	0.591934	0.504879	0.573009	0.532163	0.590002	1.13494	1.05404	1.1686	0.18262	0.0759283	0.224782	0.0145023	0.045991	0.00467569
Dsui_0384	UDP-N-acetylmuramate:L-alanyl-gamma-D-glutamyl- meso-diaminopimelate ligase	-0.0234025	0.220069	-0.160066	0.0138921	-0.0933316	0.0349787	0.0908774	0.0787712	-0.0321393	-0.109247	-0.146527	0.0394802	0.104578	-0.0682804	-0.0397197	0.0682091	-0.0959712	0.0252592	-1.71726	2.41621	-0.635937	#NUM!	1.27275	#NUM!	0.0240116	0.0476329	0.071282
Dsui_0385	hypothetical protein	0.0520524	-0.109341	0.0792175	0.177908	-0.0350109	0.235079	0.141364	0.181042	0.404001	0.104912	0.145905	0.327144	0.0503515	0.259545	0.0714486	0.185828	0.218272	0.212347	2.60087	3.05496	2.97202	1.37899	1.61115	1.57145	0.0384082	0.132392	0.117825
Dsui_0386	thiol-disulfide isomerase-like thioredoxin	-0.0528192	0.00827422	0.0615644	0.249166	0.201042	0.327555	0.325966	0.282738	0.231307	0.14916	0.242421	0.110925	0.133825	0.489787	0.225104	0.312086	0.207629	0.244846	1.38641	0.922371	1.0877	0.471352	-0.116581	0.121281	0.0207623	0.0415923	0.173452
Dsui_0390	ribosomal protein L11 methyltransferase	-0.0102746	-0.0149301	0.0461518	0.173541	0.147191	0.269792	0.37243	0.276376	-0.032964	0.0989833	0.00536224	0.11992	0.132594	0.0725335	0.160366	0.306199	0.0237938	0.108349	1.90938	0.148372	0.675639	0.933104	-2.75271	-0.565675	0.0469093	0.0554215	0.0258488
Dsui_0391	Protein of unknown function (DUF3426)	0.610979	0.301616	-0.858693	1.25284	0.937864	1.1774	1.44136	1.31194	0.636486	1.05379	1.42836	1.11472	1.33836	0.739967	1.09535	1.31023	1.03955	1.06435	1.19618	0.949052	0.971695	0.258431	-0.0754415	-0.0414248	0.107765	0.323439	0.246875
Dsui_0392	diacylglycerol kinase	0.246867	0.0128797	-0.204144	-0.319367	-0.221918	-0.211118	-0.312771	-0.220703	-0.381325	-0.446175	-0.294895	-0.240789	-0.144183	-0.296389	-0.270642	-0.248197	-0.374132	-0.22712	0.917067	1.38238	0.839189	-0.1249	0.467159	-0.252932	0.0458276	0.0619689	0.062885
Dsui_0393	glycosyltransferase	-0.0821065	-0.0591471	0.147652	-0.41781	-0.374238	-0.469847	-0.570892	-0.528125	-0.650486	-0.481847	-0.49472	-0.873913	-0.555468	-0.556787	-0.396024	-0.522955	-0.542351	-0.662056	1.32051	1.36949	1.67176	0.401098	0.453639	0.741365	0.0414132	0.0766437	0.149807
Dsui_0394	sugar kinase, ribokinase	0.123653	-0.0361859	-0.0496822	-0.326691	-0.424706	-0.466517	-0.446387	-0.461379	-0.957194	-0.783504	-0.948125	-0.766825	-0.798073	-1.01394	-0.375699	-0.458094	-0.896274	-0.859612	1.21931	2.38562	2.28803	0.286068	1.25436	1.19411	0.00854004	0.0798264	0.109867
Dsui_0395	outer membrane lipoprotein	0.662371	0.320631	-0.924804	1.34553	1.11135	1.30329	1.07378	0.973319	1.25316	1.12418	1.17425	0.806595	1.11469	1.20267	1.22844	1.1168	1.18386	1.04132	0.90912	0.963713	0.847677	-0.137457	-0.0533239	-0.238413	0.1381	0.0530929	0.169817
Dsui_0396	putative hemolysin	0.0977045	0.108748	-0.161561	0.152705	0.141114	0.221041	0.255511	0.200389	0.0476947	0.134848	0.229501	0.131882	0.242336	0.172036	0.14691	0.225647	0.137348	0.182085	1.53596	0.934913	1.23943	0.619141	-0.0970958	0.309681	0.022738	0.0742431	0.0456492
Dsui_0397	1-acyl-sn-glycerol-3-phosphate acyltransferase	-0.235932	-0.0331427	0.248223	0.177534	0.0844692	0.188366	0.191648	0.144943	0.185588	0.119544	0.173875	0.121723	-0.0560037	0.163741	0.131001	0.174986	0.159669	0.0764868	1.33575	1.21883	0.583862	0.417655	0.2855	-0.776301	0.0212857	0.0287729	0.0952424
Dsui_0398	UDP-glucose-4-epimerase	-0.520811	0.520088	-0.0510707	-0.570991	-0.921413	-1.35499	-0.977685	-0.617648	-2.35903	-1.91769	-1.85297	-2.77388	-3.4361	-2.86323	-0.746202	-0.983442	-2.04323	-3.0244	1.31793	2.73817	4.05306	0.398274	1.45321	2.01901	0.301047	0.22486	0.293389
Dsui_0399	symmetrical bis(5'-nucleosyl)-tetraphosphatase	-0.140093	0.434444	-0.273629	-0.883542	-0.972268	-1.58315	-1.26194	-1.33651	-1.52579	-1.26871	-1.57863	-2.37585	-2.16176	-2.63767	-0.927905	-1.39387	-1.45771	-2.39176	1.50217	1.57097	2.57759	0.587043	0.651653	1.36602	0.137263	0.135374	0.194616
Dsui_0400	putative nucleoside-diphosphate sugar epimerase	-0.0405455	0.0424239	0.0216093	-0.364958	-0.329847	-0.489997	-0.543938	-0.756402	-2.55816	-1.91192	-2.00332	-1.99726	-3.18849	-2.49893	-0.347403	-0.596779	-2.1578	-2.56156	1.71783	6.21125	7.37346	0.780588	2.63488	2.88234	0.114999	0.285544	0.488327
Dsui_0401	nucleoside-diphosphate-sugar epimerase	-0.113386	-0.0686074	0.401697	-2.93281	0.323755	-1.93921	-2.17775	-3.03311	-3.20002	-3.84983	-3.56272	-3.61487	-2.66041	-3.70422	-1.30453	-2.38336	-3.53752	-3.3265	1.82699	2.71172	2.54996	0.869466	1.43921	1.35048	0.469652	0.265883	0.472404
Dsui_0405	type I secretion outer membrane protein, TolC family	-0.124998	-0.00959508	0.136056	0.155188	0.0753469	0.148048	0.198396	0.160476	-2.02525	-1.77982	-1.78625	-1.30618	-2.59041	-2.32563	0.115267	0.168974	-1.86378	-2.07407	1.46593	-16.1691	-17.9936	0.551813	#NUM!	#NUM!	0.0214146	0.114212	0.553638
Dsui_0406	Rhodanese-related sulfurtransferase	0.0864543	0.0107151	-0.0539823	0.197997	0.0976472	0.157656	0.22723	0.212006	-0.511959	0.0136701	-0.152697	0.0396351	-0.270644	-0.0328397	0.147822	0.198964	-0.216995	-0.0879495	1.34597	-1.46795	-0.594968	0.428641	#NUM!	#NUM!	0.0298629	0.219351	0.132529
Dsui_0408	cation/multidrug efflux pump	-0.0740189	-0.0174026	0.100624	-0.256944	-0.247171	-0.280003	-0.263521	-0.213188	-0.258945	-0.318226	-0.434427	-0.341078	-0.361817	-0.349094	-0.252058	-0.252237	-0.337199	-0.350663	1.00071	1.33779	1.3912	0.00102859	0.419849	0.476332	0.0284203	0.0728858	0.0085388
Dsui_0409	RND family efflux transporter, MFP subunit	-0.130971	-0.0704074	0.197417	0.293095	0.264467	0.293349	0.411462	0.397472	0.264847	0.320028	0.162355	0.253694	0.14489	0.374491	0.278781	0.367428	0.249077	0.257692	1.31798	0.893449	0.924352	0.398328	-0.162543	-0.113486	0.0526921	0.0653285	0.0937767
Dsui_0411	ABC-type dipeptide transport system, periplasmic component	-0.00921709	-0.201406	0.208551	-0.000622221	-0.179271	-0.0601101	-0.0569762	-0.0799378	-0.302042	0.00568875	-0.223259	0.0401284	-0.154578	-0.101371	-0.0899467	-0.0656747	-0.173204	-0.0719405	0.730152	1.92563	0.799812	-0.453732	0.945331	-0.322267	0.0101664	0.130521	0.0821678
Dsui_0412	ABC-type dipeptide/oligopeptide/nickel transport system, permease component	0.173311	-0.134934	-0.00133255	-0.159229	-0.435411	-0.279919	-0.372617	-0.444594	-0.548423	-0.352813	-0.657119	-0.365513	-0.303052	-0.3852	-0.29732	-0.36571	-0.519452	-0.351255	1.23002	1.74711	1.1814	0.298684	0.804973	0.240502	0.0674052	0.12591	0.0350196
Dsui_0413	ABC-type dipeptide/oligopeptide/nickel transport system, permease component	-0.319837	0.147121	0.159686	-1.12546	-1.77578	-1.14566	-0.84624	-0.760088	-1.17617	-0.93654	-0.884644	-0.892402	-0.75995	-0.790929	-1.45062	-0.917328	-0.999117	-0.814427	0.63237	0.688753	0.561434	-0.661158	-0.537942	-0.832811	0.165239	0.126974	0.0565686
Dsui_0414	oligopeptide/dipeptide ABC transporter, ATP-binding protein	0.10968	0.126275	-0.187301	-3.26941e-05	-0.512089	-0.0426292	0.0351324	-0.0446347	-0.371889	-0.179243	-0.324082	-0.49313	-0.0101494	-0.213363	-0.256061	-0.0173772	-0.291738	-0.238881	0.0678636	1.13933	0.932907	-3.88122	0.188186	-0.100195	0.0371389	0.0819053	0.198
Dsui_0415	oligopeptide/dipeptide ABC transporter, ATP-binding protein	-0.208867	0.122076	0.090966	-0.286641	-0.551711	-0.359269	-0.258566	-0.301652	-0.472925	-0.250655	-0.146666	-0.691858	-0.485866	-0.448631	-0.419176	-0.306496	-0.290082	-0.542118	0.731185	0.692029	1.29329	-0.451691	-0.531096	0.37105	0.0412545	0.136081	0.106968
Dsui_0416	transcriptional regulator	-0.29221	0.475592	-0.187301	-0.686103	-0.609657	-0.388287	-0.500848	-0.638465	-1.44009	-0.569644	-0.821898	-0.430444	-0.808565	-0.700365	-0.64788	-0.5092	-0.943877	-0.646458	0.785948	1.45687	0.997805	-0.347493	0.542873	-0.00316951	0.102305	0.365675	0.159004
Dsui_0417	gamma-glutamyltransferase	-0.0707372	0.0371873	0.0578232	-0.171364	-0.371926	-0.0289851	-0.023331	0.0232842	-0.480659	-0.16408	-0.233306	-0.304236	-0.318621	-0.161326	-0.271645	-0.0096773	-0.292682	-0.261394	0.0356248	1.07744	0.962264	-4.81097	0.10761	-0.055495	0.0234213	0.135891	0.0710024
Dsui_0418	putative Na+-dependent transporter	-0.203328	-0.0406424	0.22827	-0.456231	-0.69483	-0.415746	-0.36712	-0.379852	-0.785641	-0.457735	-0.546891	-0.242558	-0.331432	-0.466	-0.57553	-0.387573	-0.596756	-0.346663	0.673418	1.03688	0.602337	-0.570425	0.0522484	-0.731358	0.0205887	0.138433	0.0918532
Dsui_0419	hypothetical protein	-0.430996	0.257112	0.140056	0.0507941	-0.290541	0.149934	0.112239	0.0073298	-0.0930273	0.0813102	0.014414	0.0371157	-0.000348274	-0.127087	-0.119873	0.0898342	0.000898962	-0.0301065	-0.749409	-0.00749926	0.251152	#NUM!	#NUM!	-1.99337	0.0603351	0.0718117	0.0702604
Dsui_0420	transcriptional regulator with HTH domain and aminotransferase domain	-0.368221	0.11181	0.215178	0.207142	0.113013	0.225377	0.324107	0.31038	0.233774	0.273135	0.102699	0.168465	0.268035	0.235692	0.160078	0.286621	0.203203	0.224064	1.79051	1.2694	1.39972	0.840374	0.344149	0.485138	0.0436676	0.0728609	0.0414727
Dsui_0421	carbonic anhydrase	-0.343506	-0.00559759	0.304695	-0.241831	-0.535202	-0.259176	-0.302677	-0.134222	-0.411501	-0.424612	-0.43102	-0.219468	-0.241771	-0.33244	-0.388517	-0.232025	-0.422378	-0.26456	0.597207	1.08715	0.680949	-0.743697	0.120556	-0.554382	0.0714008	0.00812375	0.0488546
Dsui_0423	putative permease	-0.266864	0.227141	0.0306156	0.814471	0.627797	0.960766	0.9981	0.953517	0.663881	0.875639	0.874733	0.779393	0.939083	0.850118	0.721134	0.970794	0.804751	0.856198	1.34621	1.11595	1.18729	0.428899	0.158276	0.247678	0.0195334	0.0996108	0.0653348
Dsui_0424	phosphoketolase	-0.236061	0.056639	0.164548	0.153418	-0.181008	0.184152	0.181753	0.0799505	-0.0591706	0.165486	0.0569185	0.0727778	0.166987	0.0830311	-0.0137947	0.148619	0.0544113	0.107599	-10.7736	-3.94436	-7.79998	#NUM!	#NUM!	#NUM!	0.0485655	0.0917327	0.0422019
Dsui_0425	putative Fe-S oxidoreductase	0.118787	0.0569235	-0.122305	0.366069	-0.421759	0.310119	0.326827	0.338837	-0.0304181	0.327943	0.0958167	0.0141604	0.288156	0.305157	-0.0278451	0.325261	0.131114	0.202491	-11.6811	-4.70869	-7.27205	#NUM!	#NUM!	#NUM!	0.0117762	0.148414	0.13335
Dsui_0426	transcriptional regulator	-0.245519	0.201749	0.0375915	0.446812	0.217324	0.546542	0.518141	0.505641	0.330282	0.565865	0.501467	0.270669	0.567021	0.429207	0.332068	0.523441	0.465871	0.422299	1.57631	1.40294	1.27172	0.656549	0.488453	0.346787	0.0171134	0.0994151	0.121084
Dsui_0427	NADH:flavin oxidoreductase	-0.289995	0.0212686	0.239284	0.157477	-0.154078	0.297287	0.328983	0.249827	-0.0300903	0.240461	0.0964473	0.0289878	0.194246	0.104854	0.00169992	0.292032	0.102273	0.109363	171.792	60.1633	64.3341	7.42452	5.91081	6.00751	0.0325282	0.110529	0.0675416
Dsui_0428	methyl-accepting chemotaxis protein	-0.177182	-0.0880975	0.247629	-0.220185	-0.786862	-0.266634	-0.185856	-0.254084	-0.473237	-0.178882	-0.311695	-0.205331	-0.231512	-0.198527	-0.503523	-0.235525	-0.321271	-0.21179	0.467754	0.638046	0.420617	-1.09618	-0.648267	-1.24942	0.0354927	0.12036	0.0142195
Dsui_0429	cystathionine beta-lyase/cystathionine gamma-synthase	-0.233219	0.132419	0.100528	0.121443	-0.508122	0.0761982	-0.0128554	0.0858841	-0.0776962	0.165576	-0.1521	-0.215182	0.0840574	0.00527906	-0.193339	0.0497423	-0.0214067	-0.0419484	-0.25728	0.110721	0.216967	#NUM!	-3.175	-2.20445	0.0444395	0.135661	0.126646
Dsui_0430	ABC-type branched-chain amino acid transport system, periplasmic component	-0.185648	0.160838	0.0294553	-0.00543858	-0.403271	0.0371121	0.130084	-0.0972849	-0.378092	0.0356313	-0.152036	-0.136111	0.00392376	-0.127659	-0.204355	0.0233039	-0.164832	-0.0866153	-0.114036	0.806599	0.423848	#NUM!	-0.310077	-1.23838	0.0933353	0.169144	0.0641137
Dsui_0431	putative permease, DMT superfamily	-0.16936	0.0304129	0.135756	0.0665025	-0.312687	0.174025	0.230932	0.10371	0.01611	0.169621	0.0386155	-0.114615	0.129446	0.0883461	-0.123092	0.169556	0.074782	0.0343924	-1.37747	-0.607529	-0.279404	#NUM!	#NUM!	#NUM!	0.0520341	0.0676874	0.106692
Dsui_0432	hypothetical protein	-0.0233109	0.101318	-0.0374942	0.522758	0.251243	0.606327	0.66552	0.593676	0.363574	0.601868	0.39967	0.0658531	0.653002	0.368192	0.387	0.621841	0.455037	0.362349	1.60682	1.17581	0.936302	0.684212	0.23365	-0.0949543	0.0313148	0.104866	0.239738
Dsui_0433	collagenase-like protease	-0.247928	0.0342034	0.199337	0.305238	-0.151368	0.358914	0.469801	0.412537	-0.219124	0.260011	0.230548	0.208143	0.366647	0.115519	0.0769346	0.413751	0.0904784	0.230103	5.37796	1.17604	2.99089	2.42706	0.233941	1.58058	0.0452775	0.219252	0.103692
Dsui_0434	ribonuclease, Rne/Rng family	0.0430903	0.0939001	-0.0813405	-0.640941	-0.736137	-0.392762	-0.489955	-0.667236	-1.34872	-0.99853	-0.711418	-1.06842	-1.67787	-1.03578	-0.688539	-0.516651	-1.01955	-1.26069	0.750358	1.48075	1.83097	-0.414349	0.566329	0.872607	0.113632	0.260601	0.295291
Dsui_0435	Sel1 repeat protein	-0.106324	0.0528191	0.0792045	-0.406449	-0.17043	-0.484544	-0.403004	-0.743784	-0.682423	-0.470619	-0.369253	-0.947033	-0.617731	-0.637286	-0.288439	-0.543777	-0.507432	-0.734017	1.88524	1.75923	2.54479	0.914748	0.814946	1.34755	0.145291	0.130474	0.150837
Dsui_0436	dienelactone hydrolase-like enzyme	-0.0971035	0.0184398	0.0901448	0.563517	0.237247	0.543225	0.579657	0.513407	0.302683	0.54514	0.676948	0.453599	0.579249	0.55062	0.400382	0.54543	0.508257	0.527822	1.36227	1.26943	1.3183	0.446015	0.34418	0.398675	0.0270911	0.155003	0.0537698
Dsui_0437	succinate-semialdehyde dehydrogenase	-0.328237	0.155357	0.144129	0.228588	0.158321	0.340318	0.326094	0.306747	0.000364798	0.27411	0.241242	0.162233	0.310075	0.259318	0.193455	0.324387	0.171906	0.243875	1.67681	0.88861	1.26063	0.74572	-0.170378	0.334149	0.0137583	0.122038	0.0613362
Dsui_0438	cell wall-associated hydrolase, invasion-associated protein	0.0838573	0.142965	-0.177006	-0.411768	-0.820582	-0.550027	-0.547934	-0.6017	-0.787224	-0.621675	-0.780087	-0.914275	-0.470016	-0.627475	-0.616175	-0.566554	-0.729662	-0.670589	0.919469	1.18418	1.08831	-0.121127	0.243888	0.122088	0.024867	0.0764142	0.183912
Dsui_0439	2-nitropropane dioxygenase-like enzyme	-0.112764	-0.0781074	0.187665	0.34893	0.465465	0.367909	0.450886	0.400125	0.168165	0.338872	0.168462	0.190835	0.377617	0.315513	0.407197	0.406307	0.225166	0.294655	0.997813	0.552966	0.723618	-0.00315871	-0.854737	-0.466701	0.034156	0.0804022	0.0776664
Dsui_0440	HDOD domain-containing protein	-0.124138	0.0534229	0.079258	0.435515	0.402367	0.417055	0.433981	0.364558	0.297708	0.413861	0.154677	0.376627	0.439259	0.326273	0.418941	0.405198	0.288749	0.38072	0.967196	0.689236	0.908767	-0.0481201	-0.536931	-0.138017	0.029556	0.106001	0.0462169
Dsui_0442	monofunctional biosynthetic peptidoglycan transglycosylase	-0.149184	0.166516	-0.00325154	0.486921	0.34171	0.401626	0.429901	0.609596	0.534353	0.453529	0.344943	0.481589	0.361687	0.375287	0.414316	0.480374	0.444275	0.406188	1.15944	1.07231	0.980382	0.213428	0.100723	-0.0285847	0.0920994	0.0776027	0.053605
Dsui_0444	hemerythrin-like metal-binding domain-containing protein	-0.0592503	0.00776628	0.0666555	0.404832	0.213601	0.397197	0.431581	0.428671	0.289383	0.390317	0.289997	0.276387	0.423592	0.295281	0.309217	0.41915	0.323232	0.331753	1.35552	1.04533	1.07288	0.438848	0.0639526	0.101493	0.0155684	0.0474364	0.0653959
Dsui_0447	putative esterase	-0.121968	-0.0308054	0.154346	0.252466	0.00101437	0.223118	0.307586	0.220198	0.186255	0.331425	0.169978	-0.0347881	0.254576	0.202674	0.12674	0.2503	0.22922	0.140821	1.97491	1.80858	1.1111	0.981787	0.854857	0.151986	0.0405244	0.0725751	0.125969
Dsui_0448	hypothetical protein	-0.128759	0.0316834	0.102335	0.242128	-0.0839088	0.249052	0.258513	0.207228	0.151741	0.222368	0.0657039	0.184626	0.184309	0.147416	0.0791096	0.238265	0.146604	0.172117	3.01183	1.85318	2.17568	1.59064	0.890003	1.12146	0.0222832	0.0640608	0.0174664
Dsui_0450	MAF protein	-0.165928	-0.0418206	0.201233	0.178044	-0.0604811	0.20364	0.240726	0.147213	-0.0445698	0.0943335	-0.0928893	0.135264	0.25193	0.190701	0.0587814	0.197193	-0.0143752	0.192632	3.35468	-0.244553	3.27709	1.74618	#NUM!	1.71241	0.0384475	0.0793594	0.0476483
Dsui_0451	hypothetical protein	-0.161399	-0.057932	0.207818	0.264643	0.116226	0.31339	0.354542	0.289218	0.115021	0.258451	0.244941	0.223615	0.161336	0.137036	0.190434	0.31905	0.206138	0.173996	1.67538	1.08246	0.913677	0.744488	0.114315	-0.130243	0.026967	0.0646647	0.0364615
Dsui_0452	iojap-like ribosome-associated protein	-0.319615	-0.280019	0.52209	0.216396	-0.275643	0.293863	0.0755389	0.108887	-0.255323	0.073986	-0.529586	-0.0416569	-0.0925764	0.00698557	-0.0296232	0.15943	-0.236974	-0.0424159	-5.38191	7.9996	1.43185	#NUM!	2.99993	0.517876	0.0960285	0.246748	0.0406495
Dsui_0454	hypothetical protein	0.397576	-0.390535	0.0489748	0.040109	-0.0767829	-0.169819	-0.204834	-0.693404	0.0168308	-0.147555	0.0449199	0.218649	0.214325	-0.519792	-0.0183369	-0.356019	-0.0286015	-0.0289393	19.4154	1.55977	1.5782	4.27913	0.641336	0.658278	0.238995	0.084891	0.34709
Dsui_0455	putative integral membrane protein	-0.15321	0.0379458	0.117347	-0.0902713	-0.212029	0.171983	0.114212	0.11268	0.0103973	0.0971143	-0.158841	0.00949164	0.170832	-0.193836	-0.15115	0.132958	-0.0171099	-0.00450385	-0.879643	0.113198	0.0297972	#NUM!	-3.14308	-5.06868	0.0276015	0.106288	0.149204
Dsui_0456	homoserine kinase, Neisseria type	-0.301104	0.0116804	0.256604	0.349857	-0.117702	0.396375	0.375071	0.402808	-0.0872716	0.410559	0.0229634	0.217323	0.199827	0.331905	0.116078	0.391418	0.115417	0.249685	3.37203	0.994307	2.15102	1.75362	-0.00823623	1.10502	0.0118536	0.213494	0.0585755
Dsui_0457	Protein of unknown function (DUF2782)	0.450043	-0.388338	-0.0304139	0.0891557	-0.161238	-0.114471	-0.221375	-0.0191772	-0.294862	0.0201361	-0.0102343	-0.370509	-0.457875	0.0832849	-0.0360411	-0.118341	-0.0949867	-0.248366	3.28351	2.63551	6.8912	1.71524	1.39808	2.78476	0.0825925	0.141876	0.23721
Dsui_0458	TIGR00730 family protein	-0.423958	0.0168531	0.343096	-1.21986	-1.74834	-1.48101	-1.64123	-1.61892	-1.91951	-1.56233	-1.66493	-1.11999	-1.6827	-1.54035	-1.4841	-1.58039	-1.71559	-1.44768	1.06488	1.15598	0.975462	0.0906909	0.209116	-0.0358418	0.0708575	0.150152	0.238888
Dsui_0459	DNA polymerase I	-0.257776	0.347958	-0.0639664	-0.0943827	-0.281603	-0.184032	0.11888	-0.115966	-1.05866	-0.12351	-0.236936	-0.058475	-0.296666	-0.232216	-0.187993	-0.060373	-0.473035	-0.195786	0.321145	2.51624	1.04145	-1.6387	1.33127	0.0585989	0.129761	0.41668	0.100595
Dsui_0460	ADP-heptose:LPS heptosyltransferase	0.268293	0.216795	-0.390557	-0.46626	-0.862827	-0.450628	-0.850927	-1.03433	-2.2964	-1.82068	-3.11853	-2.26379	-1.63127	-1.9381	-0.664544	-0.77863	-2.41187	-1.94439	1.17168	3.62937	2.9259	0.228574	1.85972	1.54888	0.243719	0.5361	0.258266
Dsui_0461	glycosyltransferase	-0.187003	-0.0506855	0.223552	-0.604922	-0.622338	-0.730102	-0.837523	-0.737808	-2.21151	-1.72382	-2.58681	-2.054	-3.14236	-2.52778	-0.61363	-0.768478	-2.17405	-2.57471	1.25235	3.54293	4.19587	0.324635	1.82494	2.06897	0.0489238	0.353309	0.445559
Dsui_0462	ADP-heptose:LPS heptosyltransferase	-0.290691	0.176359	0.100239	-1.54681	-1.73237	-1.75615	-1.9358	-1.79115	-2.90148	-2.33287	-2.22315	-2.38742	-2.8335	-2.76627	-1.63959	-1.8277	-2.48583	-2.6624	1.11473	1.51613	1.62381	0.156692	0.600392	0.699387	0.0777634	0.297299	0.196368
Dsui_0463	hypothetical protein	-0.136098	-0.111676	0.234958	-0.208613	-0.500083	-0.37296	-0.338079	-0.367524	-2.0769	-1.59511	-1.35309	-1.73867	-3.21862	-1.93271	-0.354348	-0.359521	-1.67504	-2.29667	1.0146	4.72709	6.48139	0.020909	2.24095	2.6963	0.0153234	0.300849	0.656713
Dsui_0464	hypothetical protein	-0.000740507	0.339181	-0.296359	0.0546743	-0.480433	0.0482801	0.0688187	0.0460092	-1.10513	-0.652067	-1.0372	-1.09869	-2.20157	-1.1061	-0.212879	0.0543694	-0.931466	-1.46878	-0.2554	4.37556	6.89961	#NUM!	2.12947	2.78652	0.0102592	0.199502	0.518165
Dsui_0465	ADP-heptose:LPS heptosyltransferase	-0.234693	0.501856	-0.234734	-2.40735	-1.89621	-2.41374	-2.5079	-2.75557	-3.60055	-3.57229	-3.70022	-6.33733	-4.38288	-4.84172	-2.15178	-2.55907	-3.62436	-5.18731	1.18928	1.68435	2.41071	0.250091	0.752194	1.26946	0.144166	0.0548705	0.834485
Dsui_0469	lipopolysaccharide heptosyltransferase III, putative	-1.13225	-0.283346	1.11713	-1.28896	-1.03239	-3.29535	-1.5339	-2.80429	-4.55616	-3.20597	-1.59693	-4.97101	-4.01656	-3.4754	-1.16067	-2.54451	-3.11969	-4.15432	2.19227	2.68783	3.57924	1.13243	1.42644	1.83965	0.7422	1.20964	0.618304
Dsui_0470	fructose-2,6-bisphosphatase	-0.547942	0.268276	0.201802	0.368764	-0.0200051	0.408912	0.469208	0.360099	0.117241	0.421877	0.344693	0.297711	0.290367	0.208363	0.174379	0.412739	0.294604	0.26548	2.36691	1.68944	1.52243	1.243	0.756546	0.606377	0.0446258	0.129312	0.0404995
Dsui_0471	cobalamin 5''-phosphate synthase/cobalamin synthase	-0.134074	0.0364665	0.107345	-0.113869	-0.283303	-0.117095	0.0378781	-0.119074	-0.49655	-0.0694449	-0.534577	-0.229043	-0.195461	-0.0425714	-0.198586	-0.0660972	-0.366857	-0.155692	0.33284	1.84735	0.784004	-1.5871	0.885457	-0.351066	0.0735261	0.210874	0.0811547
Dsui_0472	nicotinate-nucleotide--dimethylbenzimidazole phosphoribosyltransferase	-0.0795965	0.128285	-0.022624	-0.0714951	-0.397071	-0.106402	-0.0515226	0.0134242	-0.422989	-0.257771	-0.136337	-0.188489	-0.211315	-0.11216	-0.234283	-0.0481668	-0.272366	-0.170655	0.205592	1.16255	0.728413	-2.28214	0.217293	-0.457171	0.0489764	0.117479	0.042399
Dsui_0473	adenosyl cobinamide kinase/adenosyl cobinamide phosphate guanylyltransferase	-0.127488	-0.177274	0.285231	-0.665104	-0.67213	-0.409394	-0.454425	-0.410913	-0.837804	-0.551747	-0.584515	-0.626472	-0.367808	-0.601907	-0.668617	-0.424911	-0.658022	-0.532062	0.635507	0.984154	0.795766	-0.65402	-0.0230444	-0.329585	0.020879	0.127827	0.116577
Dsui_0474	universal stress protein UspA-like protein	-0.109877	-0.101175	0.226497	-1.26511	-1.88039	-1.47432	-1.79693	-1.31886	-1.65569	-1.35797	-2.24079	-1.48559	-1.46402	-1.4754	-1.57275	-1.53004	-1.75149	-1.475	0.972844	1.11365	0.93785	-0.0397194	0.155293	-0.0925714	0.199109	0.366717	0.00880954
Dsui_0475	PilZ domain-containing protein	-0.163412	-0.0969791	0.249694	0.381683	0.0209863	0.435247	0.558417	0.489257	0.140854	0.4378	0.327841	0.623101	0.445375	0.370479	0.201335	0.494307	0.302165	0.479652	2.45515	1.50081	2.38236	1.29581	0.585741	1.25239	0.0504106	0.122579	0.105943
Dsui_0476	organic radical activating enzyme	0.13576	-0.132401	0.0341778	-0.648554	-0.744776	-0.717344	-0.694188	-0.603733	-0.595357	-0.779085	-1.08581	-0.927069	-0.809116	-1.02801	-0.696665	-0.671755	-0.820085	-0.921397	0.964244	1.17716	1.32258	-0.0525301	0.235308	0.403357	0.0490193	0.202316	0.089451
Dsui_0477	tol-pal system protein YbgF	-0.213382	-0.621148	0.758391	-3.69835	-5.02674	-4.11978	-3.94329	-3.79864	-4.96555	-4.61536	-5.32825	-5.3804	-3.42595	-3.88479	-4.36254	-3.9539	-4.96972	-4.23038	0.90633	1.13918	0.969705	-0.141892	0.187995	-0.0443823	0.131318	0.29105	0.834485
Dsui_0483	tol-pal system-associated acyl-CoA thioesterase	-0.284248	-0.0650408	0.316605	0.68104	0.8992	0.80962	0.681762	0.747578	0.756335	0.489319	0.688204	1.01906	0.793269	0.625731	0.79012	0.74632	0.644619	0.812685	0.944565	0.81585	1.02856	-0.0822775	-0.293624	0.0406249	0.0522055	0.113281	0.16116
Dsui_0487	hemerythrin HHE cation binding domain-containing protein	-0.287371	0.253321	0.0268487	0.049461	0.0129542	0.233889	0.22174	0.129738	-0.0868785	0.263309	-0.101276	-0.128553	0.039458	0.124432	0.0312076	0.195122	0.0250515	0.0117789	6.2524	0.802737	0.377438	2.64441	-0.317001	-1.40569	0.0464991	0.168576	0.105119
Dsui_0488	EamA-like transporter family	-0.323068	0.180488	0.118246	0.0350472	0.259192	0.213122	0.125019	0.018503	-0.134908	0.0279398	0.117355	0.160503	0.0804378	0.0301516	0.14712	0.118881	0.00346229	0.0903642	0.808058	0.0235339	0.614222	-0.307469	-5.40912	-0.703168	0.0795712	0.10443	0.0536767
Dsui_0489	DNA-binding regulatory protein, YebC/PmpR family	-0.486218	0.301342	0.140274	0.892449	0.754617	0.732665	0.848959	0.706508	-0.0586594	0.38213	0.453109	0.310759	0.426493	0.304303	0.823533	0.762711	0.25886	0.347185	0.926145	0.314329	0.42158	-0.110691	-1.66965	-1.24612	0.0619146	0.226382	0.0561413
Dsui_0490	putative ATPase	0.0737802	-0.226909	0.159111	0.322736	0.256534	0.341346	0.345584	0.279315	0.290838	0.321773	0.259746	0.280629	0.409676	0.281217	0.289635	0.322082	0.290786	0.323841	1.11203	1.00397	1.1181	0.153191	0.00572116	0.161049	0.03029	0.0253225	0.0606953
Dsui_0491	putative oxygen-independent coproporphyrinogen III oxidase	0.150167	-0.169211	0.0441583	0.0548618	0.0887713	0.168333	0.0873637	0.0907706	-0.0208878	0.104125	0.0735669	0.00153613	0.0440865	0.0275463	0.0718166	0.115489	0.0522679	0.0243897	1.60811	0.727798	0.339611	0.68537	-0.45839	-1.55805	0.0373923	0.0532119	0.0175139
Dsui_0492	non-canonical purine NTP pyrophosphatase, rdgB/HAM1 family	0.31638	-0.230699	-0.0423005	-0.2746	-0.676245	-0.599356	-0.512418	-0.756983	-0.842463	-0.805434	-0.834796	-1.01496	-0.706218	-0.884038	-0.475422	-0.622919	-0.827564	-0.868404	1.31024	1.74069	1.82659	0.389834	0.799661	0.869156	0.101224	0.0159586	0.126525
Dsui_0493	hypothetical protein	-0.203328	0.203197	0.0104443	0.165673	0.0399288	0.265715	0.15787	0.187277	0.00490572	0.265296	0.176541	0.37953	0.11279	0.33621	0.102801	0.203621	0.148914	0.276177	1.98073	1.44857	2.68653	0.986036	0.534634	1.42574	0.045519	0.108084	0.116878
Dsui_0494	ribonuclease PH	0.167406	0.0771378	-0.192746	0.174858	0.206004	0.221903	0.172717	0.12237	0.090055	0.224403	-0.0955045	-0.0853725	-0.0518473	0.0255238	0.190431	0.17233	0.0729845	-0.037232	0.904946	0.38326	-0.195514	-0.144096	-1.38361	#NUM!	0.0406352	0.131158	0.0464378
Dsui_0495	serine/threonine protein phosphatase	-0.0923526	0.137055	-0.0245467	0.904303	0.913211	0.863693	0.900946	0.830597	0.739638	0.803204	0.662621	0.766567	0.686758	0.623987	0.908757	0.865079	0.735154	0.692437	0.951937	0.808967	0.761961	-0.0710626	-0.305848	-0.392211	0.0287367	0.0574802	0.0583462
Dsui_0496	serine/threonine protein kinase	-0.0323052	0.0633113	-0.00466806	0.444122	0.37876	0.571509	0.436678	0.435475	0.384381	0.422973	0.452314	0.366751	0.64098	0.386839	0.411441	0.481221	0.419889	0.464857	1.1696	1.02053	1.12983	0.226014	0.0293241	0.176101	0.0638456	0.0278193	0.124808
Dsui_0497	TIGR00255 family protein	0.178323	0.0968162	-0.221109	-0.217208	-0.240342	-0.377194	-0.439476	-0.361005	-0.709664	-0.518175	-0.682594	-0.561992	-0.563007	-0.674133	-0.228775	-0.392558	-0.636811	-0.599711	1.71591	2.78357	2.6214	0.778977	1.47694	1.39034	0.0338275	0.0846134	0.0526259
Dsui_0499	DNA-directed RNA polymerase, omega subunit	-0.179774	-0.510117	0.663618	-2.45888	-3.20231	-2.88031	-3.11886	-2.97421	-4.72608	-2.79093	-1.28143	-2.33358	-2.18648	-3.23029	-2.8306	-2.99113	-2.93282	-2.58345	1.05671	1.03611	0.912687	0.0795836	0.0511802	-0.131807	0.0981188	1.40985	0.461307
Dsui_0500	(p)ppGpp synthetase, RelA/SpoT family	0.364661	-0.710073	0.296515	-1.08376	-0.728635	-1.40663	-1.30701	-1.80219	-1.39536	-1.68762	-0.950709	-1.25563	-1.57036	-1.4733	-0.9062	-1.50528	-1.34457	-1.4331	1.66109	1.48374	1.58143	0.732129	0.569239	0.661234	0.213851	0.302981	0.131597
Dsui_0502	enoyl-CoA hydratase/carnithine racemase	-0.121103	0.226848	-0.0862081	0.326437	0.182151	0.391553	0.406735	0.383893	0.237184	0.358794	0.0182855	0.262985	0.423662	0.318459	0.254294	0.39406	0.204755	0.335036	1.54963	0.805189	1.31751	0.631921	-0.3126	0.397818	0.00949204	0.140891	0.0666351
Dsui_0503	Mg-dependent DNase	-0.150347	-0.0338764	0.181218	0.134009	0.182604	0.137463	-0.0283617	0.0707829	-0.0339225	0.0473147	-0.0132947	-0.252446	0.0595602	0.0406756	0.158306	0.0599613	3.24819e-05	-0.0507366	0.378767	0.000205184	-0.320496	-1.40062	-12.2508	#NUM!	0.0681287	0.0344778	0.142838
Dsui_0504	putative membrane protein	-0.0635917	0.110035	-0.0241806	0.25389	0.149484	0.224413	0.301066	0.219692	0.0250486	0.255257	0.22887	0.149856	0.276294	0.185503	0.201687	0.24839	0.169725	0.203885	1.23156	0.841528	1.0109	0.300491	-0.248917	0.0156347	0.0372973	0.102867	0.0532295
Dsui_0505	7-cyano-7-deazaguanine reductase	0.004753	0.0545116	-0.0291682	-0.820754	-1.09788	-0.940018	-1.0104	-0.91688	-0.862288	-0.929521	-0.967321	-0.907447	-0.874991	-0.903168	-0.959315	-0.955766	-0.91971	-0.895202	0.9963	0.958715	0.933168	-0.00534801	-0.0608254	-0.0997918	0.0397696	0.0434371	0.0143978
Dsui_0506	diguanylate cyclase (GGDEF) domain-containing protein	-0.0791033	0.0734834	0.0219805	0.1198	0.125726	0.182629	0.164786	0.134338	0.0601816	0.132997	0.0239069	0.0868041	0.188672	0.0414068	0.122763	0.160584	0.072362	0.105628	1.30808	0.589444	0.86042	0.387455	-0.762572	-0.216888	0.0199374	0.0453612	0.0615767
Dsui_0507	uncharacterized protein involved in formation of periplasmic nitrate reductase	0.335599	0.0590068	-0.317358	0.569026	0.997359	0.68193	0.929626	0.627557	0.421121	0.601383	0.604702	0.504721	0.943443	0.681106	0.783192	0.746371	0.542402	0.709757	0.952986	0.692553	0.906236	-0.0694726	-0.530004	-0.142041	0.131468	0.0857694	0.18025
Dsui_0508	periplasmic nitrate reductase, large subunit	-0.0302064	0.0355246	0.0159914	0.0979735	0.137239	0.114869	0.0846547	0.122479	-0.0550745	0.00962964	0.0670964	-0.022555	0.0525538	0.0732427	0.117606	0.107334	0.00721716	0.0344138	0.912655	0.0613671	0.292619	-0.131858	-4.02639	-1.77291	0.0163349	0.0499052	0.041159
Dsui_0509	MauM/NapG family ferredoxin-type protein	-0.0166997	-0.12807	0.151561	-0.061465	-0.0486519	-0.118914	-0.0115579	-0.0566379	-0.155234	0.00617057	-0.260067	-0.148778	0.0212435	-0.139073	-0.0550584	-0.0623698	-0.136377	-0.0888692	1.13279	2.47695	1.61409	0.179884	1.30856	0.69072	0.0440148	0.109506	0.0779622
Dsui_0510	ferredoxin-type protein, NapH/MauN family	-0.15768	0.165858	0.00810016	0.143545	-0.250653	0.0224389	0.257423	0.227061	0.0735733	0.192435	0.0603216	-0.0693673	0.353342	0.230648	-0.0535543	0.168974	0.108777	0.171541	-3.1552	-2.03115	-3.20312	#NUM!	#NUM!	#NUM!	0.104355	0.0594023	0.177559
Dsui_0511	nitrate reductase cytochrome c-type subunit	-0.710288	0.651515	-0.010626	0.213545	-0.15792	-0.072957	0.388934	-0.020017	0.559318	0.530994	-0.0443908	0.0289878	0.607932	0.23732	0.0278127	0.0986533	0.34864	0.291413	3.54706	12.5353	10.4777	1.82662	3.64792	3.38925	0.206394	0.278155	0.239428
Dsui_0512	hypothetical protein	0.0489355	-0.0968339	0.0697646	-0.134943	-0.06344	-0.187238	-0.0902422	-0.0649788	-0.00682048	-0.197618	-0.205205	-0.38326	-0.0957717	-0.320382	-0.0991914	-0.114153	-0.136548	-0.266471	1.15083	1.37661	2.68643	0.202681	0.461119	1.42569	0.052698	0.0917833	0.123402
Dsui_0513	diguanylate cyclase (GGDEF) domain-containing protein	-0.0740396	0.0207881	0.066431	-0.134656	-0.275727	-0.126373	-0.0465026	-0.067454	-0.215572	-0.0990566	-0.283777	-0.281168	-0.120698	-0.142089	-0.205191	-0.08011	-0.199468	-0.181319	0.390416	0.972109	0.883656	-1.35692	-0.0408093	-0.178443	0.0338128	0.0762667	0.0711425
Dsui_0514	hypothetical protein	0.00304041	0.0553433	-0.0298384	0.499436	0.28983	0.467597	0.521268	0.566516	0.29241	0.513864	0.462725	0.494993	0.516117	0.426706	0.394633	0.51846	0.423	0.479272	1.31378	1.07188	1.21448	0.393722	0.100144	0.280333	0.0404322	0.0946716	0.0381573
Dsui_0515	hypothetical protein	-0.246678	-0.0973262	0.322785	0.113482	-0.00340973	-0.0047028	-0.10637	-0.051519	-0.079721	-0.305507	-0.0273844	0.312781	-0.32807	-0.142085	0.0550362	-0.0541972	-0.137538	-0.0524581	-0.984754	-2.49904	-0.953156	#NUM!	#NUM!	#NUM!	0.0415485	0.120679	0.269193
Dsui_0516	acetyl-CoA carboxylase, biotin carboxylase subunit	-0.134822	-0.00821733	0.143046	-0.351342	-0.312857	-0.340834	-0.345038	-0.395661	-0.429853	-0.458923	-0.566209	-0.330346	-0.736758	-0.570538	-0.332099	-0.360511	-0.484995	-0.545881	1.08555	1.46039	1.64373	0.118429	0.546355	0.716971	0.0249142	0.0586405	0.166831
Dsui_0517	acetyl-CoA carboxylase, carboxyltransferase component (subunits alpha and beta)	-0.118022	-0.0716287	0.188703	-0.651924	-0.700634	-0.612402	-0.705568	-0.502404	-0.876693	-0.797927	-1.05636	-0.695014	-0.646875	-0.738991	-0.676279	-0.606792	-0.910328	-0.693626	0.89725	1.34608	1.02565	-0.156418	0.428767	0.0365399	0.0830361	0.108154	0.0376191
Dsui_0518	LAO/AO transport system ATPase	-0.0062988	-0.0583052	0.0838583	-0.136732	0.241843	-0.139174	-0.133227	-0.0620542	-0.148839	-0.169061	-0.345675	-0.328564	-0.147698	-0.125591	0.0525552	-0.111485	-0.221192	-0.200618	-2.12129	-4.20875	-3.81728	#NUM!	#NUM!	#NUM!	0.0350371	0.088409	0.0909208
Dsui_0519	methylmalonyl-CoA mutase	0.0662027	0.0831794	-0.111589	-0.24451	-0.142966	-0.198955	-0.212598	-0.247518	-0.28999	-0.317071	-0.276095	-0.221023	-0.457166	-0.531425	-0.193738	-0.21969	-0.294385	-0.403205	1.13396	1.5195	2.08118	0.181364	0.603598	1.0574	0.0204504	0.0170144	0.132341
Dsui_0520	transcriptional regulator	0.28929	0.0306631	-0.261499	-3.12906	-2.77296	-5.35785	-5.01143	-5.71478	-4.39626	-5.26847	-4.75896	-6.29654	-8.66402	-6.12286	-2.95101	-5.36135	-4.8079	-7.02781	1.81679	1.62924	2.38149	0.861389	0.704199	1.25187	0.287152	0.357754	1.15915
Dsui_0521	enoyl-CoA hydratase/carnithine racemase	0.309484	-0.0378993	-0.217499	-0.356842	-0.262497	-0.432853	-0.671402	-0.582949	-0.296567	-0.46518	-0.514175	-0.284125	-0.568019	-0.456367	-0.30967	-0.562401	-0.425307	-0.436171	1.81613	1.37342	1.4085	0.86087	0.457776	0.494163	0.098465	0.0932046	0.116776
Dsui_0522	SSS sodium solute transporter	0.0834339	0.0536305	-0.0993208	-0.155541	-0.0381198	-0.470393	-0.507345	-0.523096	-0.263169	-0.3745	-0.42961	-0.596049	-0.584463	-0.658299	-0.0968305	-0.500278	-0.355759	-0.612937	5.16653	3.67404	6.33	2.3692	1.87737	2.66221	0.0220887	0.0692293	0.0324224
Dsui_0523	putative membrane protein	-0.1611	0.233625	-0.0403074	-1.29425	-1.0954	-2.1027	-2.01195	-1.75409	-2.18948	-1.94118	-2.20426	-1.97631	-1.3814	-1.56816	-1.19482	-1.95625	-2.11164	-1.64195	1.63727	1.76732	1.37422	0.711289	0.821567	0.458614	0.147671	0.120687	0.248414
Dsui_0524	putative permease	0.117771	-6.64804e-05	-0.0791494	0.106839	0.320846	0.123255	0.0905701	0.120694	0.106496	0.070028	0.162808	-0.0145138	-0.0249855	0.0133457	0.213843	0.111506	0.113111	-0.00871786	0.52144	0.528945	-0.0407677	-0.939426	-0.918811	#NUM!	0.0148409	0.0381652	0.0161764
Dsui_0525	hypothetical protein	-0.198697	-0.20738	0.368628	-0.0941572	0.0442523	-0.00161823	-0.0238134	-0.0843141	0.0967009	0.0478404	-0.248565	-0.087639	0.0881389	-0.055199	-0.0249525	-0.0365819	-0.0346747	-0.018233	1.46606	1.38963	0.730711	0.551949	0.474701	-0.452627	0.0349469	0.152553	0.0763733
Dsui_0527	hypothetical protein	-0.00525964	0.0522801	-0.0110587	-0.0368155	-0.352648	-0.107722	-0.215983	-0.149785	-0.299819	-0.246614	-0.158048	-0.180935	-0.169675	-0.247292	-0.194732	-0.15783	-0.234827	-0.199301	0.8105	1.2059	1.02346	-0.303116	0.270109	0.0334598	0.0445618	0.0584751	0.0342449
Dsui_0528	hypothetical protein	-0.132245	-0.0242133	0.209052	0.332533	0.108474	0.270997	0.648305	0.353253	0.720681	0.115956	-0.449375	0.109908	0.432749	0.388947	0.220503	0.424185	0.129088	0.310534	1.92371	0.585422	1.4083	0.943893	-0.772451	0.493952	0.161996	0.477763	0.142987
Dsui_0529	outer membrane cobalamin receptor protein	-0.244159	0.0784888	0.150394	-0.154858	-0.349382	-0.21434	-0.14074	-0.207059	-0.351734	-0.112333	-0.266976	-0.293293	-0.134981	-0.137971	-0.25212	-0.18738	-0.243681	-0.188748	0.743216	0.966527	0.748645	-0.428147	-0.0491186	-0.417646	0.0331128	0.0991135	0.0739345
Dsui_0530	ABC-type Fe3+-siderophore transport system, permease component	0.271333	0.0594974	-0.273062	-0.138187	-0.508894	-0.495287	-0.463141	-0.36629	-0.643622	-0.152953	-0.221628	-0.57774	-0.307952	-0.267405	-0.32354	-0.441573	-0.339401	-0.384366	1.36481	1.04902	1.188	0.448705	0.0690455	0.248534	0.0548269	0.216936	0.137734
Dsui_0531	ABC-type cobalamin/Fe3+-siderophore transport system, ATPase component	-0.245609	0.121319	0.113786	0.277593	0.15438	0.310573	0.291242	0.11416	0.00848677	0.291469	-0.0514455	0.0485596	0.13305	0.214355	0.215986	0.238658	0.0828368	0.131988	1.10497	0.383528	0.611096	0.144008	-1.38259	-0.710529	0.0883866	0.149541	0.0676901
Dsui_0532	cob(I)alamin adenosyltransferase	-0.135406	-0.0400822	0.173547	-0.572748	-0.986413	-0.551804	-0.575718	-0.516281	-0.654223	-0.599191	-0.796424	-0.576733	-0.563888	-0.592709	-0.779581	-0.547934	-0.683279	-0.577777	0.702858	0.87647	0.741137	-0.508695	-0.190223	-0.432187	0.0244188	0.0830998	0.0117892
Dsui_0533	cobyrinic acid a,c-diamide synthase	-0.170691	0.039308	0.133249	-0.348639	-0.521085	-0.345186	-0.431731	-0.387671	-0.526444	-0.466796	-0.655299	-0.375031	-0.515639	-0.524144	-0.434862	-0.388196	-0.549513	-0.471605	0.892688	1.26365	1.08449	-0.163772	0.337595	0.11702	0.035334	0.078666	0.0683764
Dsui_0535	hypothetical protein	-0.182142	0.248614	-0.0471053	0.115435	0.0424198	0.285566	0.413634	0.470819	-0.30123	0.333839	-0.00632275	0.167593	0.502252	0.00482343	0.0789274	0.390007	0.00876208	0.224889	4.94133	0.111014	2.84932	2.3049	-3.17118	1.51062	0.0774526	0.259485	0.207076
Dsui_0536	hemerythrin-like metal-binding domain-containing protein	-0.106288	-0.146833	0.24336	-0.132193	-0.0466772	-0.0344074	0.0231976	-0.0117045	-0.0300903	0.10841	-0.19146	-0.110524	-0.0291585	-0.14563	-0.089435	-0.0076381	-0.0377137	-0.0951042	0.0854039	0.421688	1.06339	-3.54955	-1.24575	0.0886699	0.0236923	0.12254	0.0487834
Dsui_0537	conserved protein of DIM6/NTAB family	-0.0503341	0.0959444	-0.00876763	-0.132652	-0.246035	-0.0884201	0.095821	0.119569	-0.387032	-0.0115334	-0.160521	-0.229746	-0.0165585	-0.0820558	-0.189344	0.0423232	-0.186362	-0.109454	-0.223526	0.984253	0.578069	#NUM!	-0.0228992	-0.790687	0.0929565	0.154382	0.0891637
Dsui_0538	hypothetical protein	-0.2699	-0.0653323	0.314405	-0.65478	-0.994953	-0.443817	-0.613418	-0.478421	-0.325339	-0.21053	-0.68804	-1.37246	-0.466917	-0.548521	-0.824866	-0.511886	-0.40797	-0.795966	0.620568	0.494589	0.964964	-0.688339	-1.0157	-0.0514536	0.0731712	0.203511	0.409002
Dsui_0539	ABC-type Fe3+-hydroxamate transport system, periplasmic component	-0.207327	0.00284804	0.193455	0.294733	0.188001	0.35638	0.244982	0.236307	-0.0763824	0.271978	0.316751	-0.016282	0.267962	0.24079	0.241367	0.279223	0.170782	0.164157	1.15684	0.707561	0.680112	0.210187	-0.499074	-0.556156	0.0546731	0.175725	0.128071
Dsui_0540	L-threonine-O-3-phosphate decarboxylase	-0.192342	-0.00791145	0.193066	-0.24176	-0.508479	-0.383669	-0.243146	-0.280379	-0.434632	-0.247691	-0.181209	-0.484117	-0.524782	-0.274211	-0.37512	-0.302398	-0.287844	-0.427703	0.806137	0.767339	1.14018	-0.310902	-0.382064	0.18926	0.0594437	0.107284	0.109798
Dsui_0541	cobalamin biosynthesis protein CobD	-0.127609	-0.0683734	0.19051	-0.239873	-0.410511	-0.351544	-0.124057	-0.263288	-0.353821	-0.200148	-0.343221	-0.206431	-0.258097	-0.291207	-0.325192	-0.246296	-0.299063	-0.251912	0.757387	0.919651	0.774656	-0.400897	-0.120842	-0.368373	0.0936451	0.0700774	0.0348848
Dsui_0542	cobyric acid synthase CobQ	-0.122726	0.0216088	0.106453	-0.266098	-0.554032	-0.347857	-0.255404	-0.310267	-0.469923	-0.27105	-0.496709	-0.383492	-0.272807	-0.382289	-0.410065	-0.30451	-0.412561	-0.346196	0.742589	1.00609	0.844246	-0.429365	0.008753	-0.244264	0.0379627	0.100659	0.0518962
Dsui_0543	malic enzyme	-0.0118259	-0.200045	0.211294	0.208331	0.26096	0.385925	0.362438	0.399852	0.150482	0.233858	0.396642	0.381119	0.296881	0.438741	0.234645	0.382739	0.260327	0.372247	1.63114	1.10945	1.58642	0.705878	0.149846	0.665778	0.0154395	0.102222	0.0582529
Dsui_0544	flagellar basal body-associated protein	0.0839152	-0.269938	0.201398	0.309103	0.351622	0.342707	0.279084	0.179543	0.613279	0.0319973	0.601839	0.142777	0.516315	0.12459	0.330362	0.267111	0.415705	0.261228	0.80854	1.25833	0.790731	-0.306609	0.331511	-0.338742	0.0671473	0.271363	0.180527
Dsui_0548	putative transporter component	-0.213609	-0.0415842	0.236059	0.370441	0.227033	0.410291	0.398678	0.353456	0.149481	0.426147	0.293825	0.380485	0.359453	0.467511	0.298737	0.387475	0.289817	0.402483	1.29704	0.970143	1.34728	0.375227	-0.0437309	0.430053	0.024518	0.112984	0.0467764
Dsui_0549	queuosine biosynthesis protein QueC	-0.228921	0.139214	0.0863011	-0.887282	-0.849045	-0.879103	-0.838397	-1.0023	-0.678505	-0.987558	-0.989491	-1.1253	-0.901546	-1.07129	-0.868163	-0.9066	-0.885185	-1.03271	1.04427	1.01961	1.18954	0.0624991	0.0280123	0.250398	0.0696802	0.146147	0.0953329
Dsui_0550	nitrogenase molybdenum-iron cofactor biosynthesis protein NifE	-0.301891	0.187389	0.0968426	-0.203597	-0.393165	-0.0711636	-0.0513731	-0.16672	-0.145961	-0.16877	-0.182088	-0.229608	-0.211829	-0.0231586	-0.298381	-0.096419	-0.165606	-0.154865	0.32314	0.555015	0.519018	-1.62977	-0.849401	-0.946143	0.0503628	0.0149172	0.0934131
Dsui_0551	nitrogenase molybdenum-iron cofactor biosynthesis protein NifN	0.203892	-0.306767	0.11607	-0.408662	-0.620734	-0.322635	-0.314888	-0.319988	-0.650395	-0.440238	-0.467128	-0.217251	-0.349509	-0.463063	-0.514698	-0.319171	-0.519254	-0.343274	0.620112	1.00885	0.666943	-0.689398	0.0127134	-0.584364	0.00321508	0.0933785	0.100449
Dsui_0552	nitrogen fixation protein NifX	-0.274455	-0.00606592	0.264687	-0.955399	-0.592548	-0.729978	-0.881063	-1.10963	-1.1579	-1.07074	-0.639243	-0.463126	-0.881331	-0.794549	-0.773974	-0.906892	-0.955961	-0.713002	1.17173	1.23513	0.921223	0.228646	0.304668	-0.118378	0.156066	0.226763	0.180206
Dsui_0553	putative nitrogen fixation protein	0.505332	-0.0762206	-0.360143	-0.304897	-0.0953986	-0.388107	-0.756291	-0.713824	0.0653293	-0.906411	-0.367761	-0.230879	-0.683051	-0.645323	-0.200148	-0.619407	-0.402948	-0.519751	3.09475	2.01325	2.59684	1.62982	1.00953	1.37676	0.16447	0.397491	0.204843
Dsui_0554	uncharacterized conserved small protein containing a coiled-coil domain	0.114193	0.00385181	-0.0604086	-0.966036	-1.21726	-1.35094	-1.07492	-1.3843	-1.53158	-1.36848	-1.97445	-1.11149	-1.20143	-1.38726	-1.09165	-1.27005	-1.62484	-1.23339	1.16343	1.48842	1.12984	0.218379	0.573785	0.176123	0.138653	0.256025	0.114825
Dsui_0555	hypothetical protein	0.035955	-0.411132	0.381233	-0.245234	-1.39179	-0.484827	-0.511872	-0.952187	0.254363	-0.183945	-0.941228	-0.823455	-0.257567	-0.249839	-0.818513	-0.649629	-0.29027	-0.44362	0.79367	0.354631	0.541983	-0.33339	-1.49561	-0.88368	0.214226	0.493854	0.268602
Dsui_0556	ferredoxin III, nif-specific	0.43028	0.574071	-0.937789	-0.154654	-0.331047	-0.161048	-0.16353	-0.0188823	0.371691	-0.0399618	-0.147129	-0.869133	-0.51613	-0.511022	-0.242851	-0.114487	0.0615335	-0.632095	0.471429	-0.25338	2.60281	-1.08489	#NUM!	1.38007	0.0676101	0.223636	0.167624
Dsui_0557	NifQ	-0.0513253	-0.0337323	0.112589	-0.0732266	0.0564836	-0.101647	0.000841215	-0.255984	-0.325931	-0.210209	0.267425	-0.224769	-0.407819	-0.29408	-0.00837147	-0.11893	-0.0895715	-0.308889	14.2066	10.6996	36.8978	3.82849	3.41949	5.20546	0.105558	0.256817	0.0754599
Dsui_0558	tetratricopeptide repeat protein	-0.186546	-0.205988	0.354657	0.0983246	-0.12087	0.119688	0.0869792	0.0948039	-0.395281	0.0631592	-0.196103	-0.118851	0.0999254	-0.0335553	-0.0112728	0.10049	-0.176075	-0.0174938	-8.91438	15.6194	1.55185	#NUM!	3.96527	0.63399	0.0139456	0.187692	0.0900344
Dsui_0559	alkylphosphonate utilization operon protein PhnA	-0.285689	0.0817421	0.183194	0.590127	0.258894	0.453298	0.602776	0.526216	0.503829	0.53957	0.462556	0.378028	0.511247	0.478251	0.42451	0.52743	0.501985	0.455842	1.24244	1.1825	1.07381	0.313179	0.241844	0.102734	0.0610301	0.0314677	0.0566479
Dsui_0560	molybdenum-pterin binding domain protein	-0.249478	0.0202522	0.206913	0.48007	0.392152	0.572236	0.553263	0.472292	0.437225	0.49023	0.381342	0.281348	0.47159	0.546198	0.436111	0.532597	0.436266	0.433045	1.22124	1.00035	0.99297	0.288348	0.000511398	-0.0101774	0.0433397	0.0444586	0.111507
Dsui_0561	ModE molybdate transport repressor domain/molybdenum-pterin binding domain protein	-0.0645961	-0.0591848	0.13046	0.434034	0.0861858	0.526173	0.516591	0.561641	0.278339	0.427339	0.379038	0.363178	0.406871	0.444613	0.26011	0.534802	0.361572	0.404887	2.05606	1.39007	1.5566	1.03988	0.475162	0.638398	0.0193773	0.0620703	0.0332753
Dsui_0562	molybdenum ABC transporter, periplasmic molybdate-binding protein	-0.00753201	0.0842792	-0.047258	-3.35246	-3.2132	-6.56214	-7.14172	-6.8165	-6.07087	-5.8138	-5.43357	-5.73084	-6.20934	-7.11564	-3.28283	-6.84012	-5.77275	-6.35194	2.0836	1.75847	1.9349	1.05908	0.814318	0.952258	0.237203	0.26179	0.574266
Dsui_0563	molybdate ABC transporter, permease protein	-0.295513	0.0505238	0.215057	-3.42598	-3.54098	-7.0384	-6.60953	-7.04984	-5.99436	-6.1296	-5.25752	-6.04664	-8.26211	-7.72095	-3.48348	-6.89926	-5.79383	-7.34323	1.98056	1.66323	2.10802	0.985912	0.733987	1.07589	0.204924	0.383222	0.943073
Dsui_0564	molybdenum ABC transporter, ATP-binding protein	-0.219721	-0.015529	0.2167	-3.26234	-3.33097	-7.00897	-7.24752	-7.97734	-4.72921	-5.16957	-4.66565	-6.33671	-6.60465	-6.53297	-3.29665	-7.41128	-4.85481	-6.49144	2.24812	1.47265	1.9691	1.16872	0.558412	0.977537	0.411945	0.224077	0.113259
Dsui_0565	hypothetical protein	0.205196	0.219962	-0.355919	-0.214955	-0.908348	-0.450831	-0.393555	-0.534817	-0.51651	-0.507939	-0.486066	-0.767244	-0.243424	-0.373383	-0.561651	-0.459734	-0.503505	-0.46135	0.81854	0.896473	0.821418	-0.288875	-0.157668	-0.283811	0.0580124	0.0128181	0.222711
Dsui_0566	putative molybdenum utilization protein ModD	-0.374732	0.175318	0.168075	-0.190477	-0.566179	-0.386497	-0.134802	-0.257317	-0.752368	-0.268456	-0.25673	-0.551452	-0.492504	-0.523761	-0.378328	-0.259539	-0.425851	-0.522573	0.686016	1.12561	1.38127	-0.543686	0.170712	0.465995	0.102766	0.230932	0.02408
Dsui_0567	molybdenum-pterin binding domain protein	-0.136525	0.071103	0.0808264	-0.163843	-0.204829	-0.089569	-0.187052	-0.0623046	-0.337362	-0.272847	-0.39028	-0.521209	-0.187112	-0.208459	-0.184336	-0.112975	-0.333496	-0.305594	0.612876	1.80917	1.6578	-0.706333	0.855329	0.729273	0.0535499	0.0480198	0.152712
Dsui_0568	PAS domain S-box/diguanylate cyclase (GGDEF) domain-containing protein	-0.355469	0.127409	0.190507	0.422184	0.061168	0.420702	0.507129	0.391783	-0.0098965	0.455108	0.195515	0.120866	0.422883	0.338929	0.241676	0.439872	0.213576	0.294226	1.82009	0.883726	1.21744	0.864007	-0.178329	0.28385	0.0490018	0.190266	0.127285
Dsui_0569	hypothetical protein	-0.881531	0.30726	0.391205	0.50235	0.416257	0.567147	0.851696	0.525713	0.399447	0.596517	0.436677	0.653872	0.582904	0.691104	0.459304	0.648185	0.477547	0.642627	1.41123	1.03972	1.39913	0.496958	0.0561943	0.484533	0.144894	0.0854868	0.0448828
Dsui_0570	hypothetical protein	0.294765	0.117437	-0.31178	0.210351	-0.315082	0.219224	0.433187	0.283387	0.00326834	0.411171	1.02586	0.240492	0.403892	0.310622	-0.0523653	0.311933	0.480099	0.318335	-5.95686	-9.16827	-6.07913	#NUM!	#NUM!	#NUM!	0.0896521	0.420306	0.0669306
Dsui_0571	ferredoxin	-0.150861	-0.0153654	0.169999	-0.0475658	-0.435904	0.0196211	0.0691291	0.0661188	-0.323182	-0.0734345	0.0358161	-0.122465	0.0225678	-0.256551	-0.241735	0.051623	-0.120267	-0.118816	-0.213552	0.497515	0.491513	#NUM!	-1.00719	-1.0247	0.0226621	0.150255	0.113979
Dsui_0572	hypothetical protein	-0.129859	0.0590894	0.0856696	0.372655	0.146945	0.479918	0.428196	0.298725	0.354623	0.335473	0.335575	0.389218	0.340024	0.270425	0.2598	0.40228	0.341891	0.333222	1.54842	1.31598	1.28261	0.630796	0.396132	0.359082	0.0762082	0.00900348	0.0487346
Dsui_0573	ferredoxin-like protein	-0.0513253	-0.083107	0.162185	0.0156256	-0.145951	-0.000106448	0.14561	0.209061	-0.118312	0.206189	0.218121	0.0461289	0.171769	-0.0432196	-0.0651629	0.118188	0.101999	0.0582262	-1.81374	-1.5653	-0.893549	#NUM!	#NUM!	#NUM!	0.0875662	0.15586	0.0881847
Dsui_0574	flavin-dependent dehydrogenase	-0.0622486	0.101318	-0.013776	-0.225864	-0.00400699	-0.118012	-0.272457	-0.145856	-0.629657	-0.191711	-0.402377	-0.464583	-0.199681	-0.368028	-0.114935	-0.178775	-0.407915	-0.344097	1.55544	3.54908	2.99383	0.637323	1.82745	1.58199	0.0672112	0.178834	0.109462
Dsui_0575	electron transfer flavoprotein, alpha subunit	0.0219271	-0.0320926	0.0345349	0.223166	0.181933	0.271538	0.287039	0.254899	0.184232	0.212124	0.149312	0.245771	0.236645	0.155368	0.20255	0.271159	0.181889	0.212595	1.33873	0.897997	1.04959	0.420862	-0.155217	0.069828	0.0131239	0.0256966	0.0406364
Dsui_0576	electron transfer flavoprotein, beta subunit	-0.172887	0.398704	-0.201626	-0.256934	-0.48345	-0.174624	-0.0316094	-0.248807	-0.0640661	-0.478391	-0.356865	-0.342346	-0.360236	-0.122857	-0.370192	-0.15168	-0.299774	-0.275146	0.409733	0.80978	0.743254	-1.28724	-0.304398	-0.428074	0.0901424	0.173898	0.107932
Dsui_0577	Nitrogen fixation protein NifW	-0.0470506	0.349504	-0.261532	-0.718513	-0.611173	-0.604947	-0.509341	-0.3227	-1.51345	-0.63553	-0.603137	-0.522315	-0.201265	-0.958763	-0.664843	-0.478996	-0.917374	-0.560781	0.720465	1.37984	0.843479	-0.473001	0.464496	-0.245577	0.117208	0.4217	0.310441
Dsui_0578	homocitrate synthase NifV	0.04197	0.124982	-0.126391	-0.111428	-0.347648	-0.073711	-0.0558779	-0.114305	-0.146408	-0.179826	-0.234995	-0.104721	-0.164229	-0.279942	-0.229538	-0.0812979	-0.187076	-0.182964	0.35418	0.815012	0.797096	-1.49744	-0.295107	-0.327174	0.0244486	0.0365271	0.0727497
Dsui_0579	putative permease	-0.166942	-0.106842	0.256535	0.294629	0.161978	0.428744	0.37437	0.400876	0.0708992	0.429094	0.294053	0.49629	0.395893	0.23739	0.228303	0.40133	0.264682	0.376524	1.75788	1.15934	1.64923	0.813838	0.213309	0.721792	0.0222006	0.1477	0.106579
Dsui_0580	ATP-dependent protease HslVU, ATPase subunit	-0.516694	0.241773	0.20529	0.116367	-0.033465	0.162614	0.21464	0.259889	0.0950371	0.147244	-0.172244	-0.224396	0.293053	0.177167	0.041451	0.212381	0.0233457	0.0819412	5.12366	0.563212	1.97682	2.35718	-0.82825	0.983181	0.0397442	0.139936	0.22172
Dsui_0581	ATP-dependent protease HslVU, peptidase subunit	0.0944148	-0.146334	0.0766018	-0.0499838	0.065382	-0.14615	-0.198031	-0.0959292	-0.17418	-0.111113	-0.190323	-0.299961	-0.276794	-0.106215	0.00769912	-0.146703	-0.158538	-0.227657	-19.0546	-20.5918	-29.5692	#NUM!	#NUM!	#NUM!	0.0416846	0.0341766	0.0863916
Dsui_0582	anti-anti-sigma regulatory factor (antagonist of anti-sigma factor)	-0.123304	0.119571	0.018774	0.0966869	-0.16983	0.0509639	0.0625948	-0.0151503	-0.119693	0.0362633	-0.317409	-0.0771334	0.125461	-0.114881	-0.0365714	0.0328028	-0.133613	-0.0221845	-0.896951	3.65348	0.606608	#NUM!	1.86927	-0.721163	0.0342388	0.144721	0.105532
Dsui_0583	ABC-type Mn2+/Zn2+ transport system, permease component	-0.0353838	0.0358945	0.0257563	0.247596	0.0703173	0.291217	0.338673	0.379772	0.0325431	0.0903754	0.136242	0.0401777	-0.1634	-0.0176697	0.158956	0.336554	0.0863867	-0.0469639	2.11727	0.543461	-0.295452	1.08221	-0.879751	#NUM!	0.0361837	0.0424286	0.0856527
Dsui_0584	ATPase component of Mn/Zn ABC-type transporter	-1.16008	0.835424	0.0391271	-1.19781	-1.05345	-1.01156	-1.03509	-0.82535	-1.6874	-1.33722	-0.661062	-0.766654	-1.18257	-1.22637	-1.12563	-0.957333	-1.22856	-1.05853	0.850487	1.09144	0.940391	-0.233639	0.126238	-0.0886678	0.0938194	0.425988	0.207162
Dsui_0585	ABC-type metal ion transport system, periplasmic component/surface adhesin	-0.189746	-0.029079	0.20826	0.0370463	0.00386511	0.151293	0.110121	0.0909217	-0.457621	-0.033179	-0.348017	0.0303469	-0.367328	-0.163202	0.0204557	0.117445	-0.279606	-0.166728	5.74145	-13.6688	-8.15066	2.52141	#NUM!	#NUM!	0.0251849	0.179903	0.162369
Dsui_0586	hypothetical protein	-0.3477	0.0794028	0.229811	-0.114447	-0.248405	-0.0183421	-0.0562455	-0.0584396	-0.0901883	-0.200313	-0.113705	-0.362216	-0.149694	-0.47297	-0.181426	-0.0443424	-0.134735	-0.328294	0.24441	0.742646	1.80952	-2.03262	-0.429253	0.855604	0.0184068	0.0473535	0.134139
Dsui_0587	hypothetical protein	-0.495936	0.266996	0.180483	-0.605985	-0.839744	-0.517742	-0.514402	-0.231371	-0.470429	-0.776287	-0.743493	-1.1934	-0.708436	-0.867716	-0.722864	-0.421172	-0.663403	-0.923185	0.582643	0.917743	1.27712	-0.779316	-0.123839	0.352896	0.134216	0.137108	0.201835
Dsui_0588	putative GTPase, G3E family	-0.222152	-0.159686	0.347249	0.509142	0.166225	0.460867	0.499799	0.406781	-0.224217	0.261918	0.306605	0.278803	0.382238	-0.0603607	0.337683	0.455815	0.114769	0.200227	1.34983	0.33987	0.592942	0.432778	-1.55694	-0.754036	0.0381421	0.240392	0.18904
Dsui_0589	putative GTPase, G3E family	0.110695	-0.134881	0.0503141	0.15526	-0.135623	0.217154	0.23801	0.159053	-0.0744305	-0.0428424	-0.0520264	-0.269857	0.112931	-0.27279	0.00981844	0.204739	-0.0564331	-0.143239	20.8525	-5.74766	-14.5887	4.38215	#NUM!	#NUM!	0.033408	0.0132669	0.181143
Dsui_0590	Fe2+/Zn2+ uptake regulation protein	-0.389021	-0.614889	0.913596	-1.08414	-1.04056	-2.17799	-2.09461	-1.18443	-0.116874	-1.08861	-2.21654	-1.85366	-1.8992	-1.35804	-1.06235	-1.81901	-1.14068	-1.70363	1.71225	1.07373	1.60365	0.775897	0.102632	0.681356	0.450006	0.857975	0.245076
Dsui_0591	deoxyribodipyrimidine photolyase	-0.252886	-0.0329835	0.258722	0.0679919	-0.232004	0.0223481	0.113077	0.0700973	-0.187785	0.0110318	-0.0830567	-0.14761	-0.0174771	-0.0142701	-0.0820059	0.0685075	-0.0866032	-0.0597859	-0.835397	1.05606	0.729044	#NUM!	0.0786916	-0.455923	0.037057	0.0812052	0.0621152
Dsui_0592	putative polymerase with PALM domain, HD hydrolase domain and Zn ribbon	-0.0817596	0.0116804	0.0857885	-0.0992726	-0.224682	0.00661334	-0.105604	-0.153602	-0.22803	-0.0188862	-0.274471	-0.132086	0.0626117	-0.0978354	-0.161977	-0.0841978	-0.173796	-0.05577	0.519813	1.07296	0.344308	-0.943935	0.101602	-1.53823	0.0671364	0.111166	0.0848683
Dsui_0593	putative transcriptional regulator	0.00806231	-0.297232	0.285921	0.558595	0.771326	0.488274	0.716354	0.317666	0.286918	0.515642	0.788057	0.241587	0.432239	0.352666	0.66496	0.507431	0.530205	0.342164	0.7631	0.797349	0.514563	-0.390056	-0.326717	-0.958579	0.163326	0.204848	0.0781868
Dsui_0595	pyrimidine operon attenuation protein/uracil phosphoribosyltransferase	0.064847	-0.256874	0.199028	0.374915	0.423837	0.255627	0.343027	0.296176	0.235309	0.351699	0.457571	0.249624	0.152547	0.117462	0.399376	0.298276	0.348193	0.173211	0.746856	0.871843	0.433704	-0.421098	-0.197861	-1.20522	0.0357118	0.0907718	0.0558982
Dsui_0598	hypothetical protein	-0.282867	-0.015529	0.270081	0.404976	0.0950169	0.488498	0.373118	0.343582	0.0906208	0.387098	0.502729	0.649162	0.438261	0.335793	0.249996	0.401732	0.326816	0.474405	1.60695	1.30728	1.89765	0.684328	0.386571	0.924214	0.0625263	0.173558	0.13046
Dsui_0599	response regulator of the LytR/AlgR family	-0.208803	0.0309283	0.166298	0.155238	0.0550088	0.183343	0.262353	0.135736	-0.170394	0.203592	0.143886	0.0989925	0.198827	0.0768405	0.105123	0.19381	0.0590281	0.124887	1.84365	0.561512	1.188	0.882562	-0.83261	0.248535	0.0522184	0.164047	0.0530601
Dsui_0600	TIGR00251 family protein	-0.0436514	0.334681	-0.232546	-0.39748	0.0290118	-0.260916	-0.320494	-0.288322	-0.60579	-0.199019	-0.422522	-0.324649	-0.622583	-0.246053	-0.184234	-0.289911	-0.40911	-0.397762	1.5736	2.2206	2.159	0.65407	1.15095	1.11036	0.0243488	0.166334	0.162178
Dsui_0601	putative integral membrane protein	-0.291724	0.213792	0.164658	0.427252	0.932846	1.04704	0.302603	0.418104	0.336926	0.478526	-0.404287	0.713486	0.0829772	-0.223859	0.680049	0.58925	0.137055	0.190868	0.866482	0.201537	0.280668	-0.206758	-2.31088	-1.83306	0.327125	0.387127	0.3902
Dsui_0603	pyridoxal phosphate enzyme, YggS family	-0.239339	0.127251	0.105304	0.0634236	0.0496877	0.180293	0.179036	0.160975	-0.297373	0.0624516	-0.115643	-0.0753488	0.0233763	0.0879354	0.0565556	0.173434	-0.116855	0.0119876	3.06661	-2.06619	0.211961	1.61665	#NUM!	-2.23813	0.00882541	0.1469	0.0671452
Dsui_0604	pilus retraction protein PilT	-0.225274	0.114915	0.102788	-2.72765	-2.5643	-3.46937	-3.59749	-3.53888	-3.50311	-3.60102	-3.39244	-3.69757	-3.58392	-4.02138	-2.64597	-3.53525	-3.49885	-3.76762	1.33609	1.32233	1.42391	0.418012	0.403084	0.509856	0.0523698	0.0852049	0.185337
Dsui_0605	pilus retraction protein PilT	-0.0423046	-0.0852427	0.136121	0.481588	0.380422	0.431941	0.486723	0.463272	0.449024	0.39888	0.306602	0.394604	0.450204	0.329234	0.431005	0.460645	0.384835	0.391348	1.06877	0.892879	0.907988	0.0959511	-0.163464	-0.139254	0.0224415	0.0589854	0.0494395
Dsui_0606	putative N6-adenine-specific DNA methylase	-0.200864	-0.117454	0.29303	0.346298	0.0581807	0.35615	0.305189	0.263864	0.238268	0.28867	0.208573	0.250836	0.222594	0.250102	0.202239	0.308401	0.24517	0.241177	1.52493	1.21228	1.19254	0.608745	0.277722	0.254032	0.0377443	0.0330617	0.013144
Dsui_0608	nucleoside-diphosphate-sugar epimerase	0.00269951	0.0220186	0.0019828	-0.506887	-0.744656	-0.983202	-1.10673	-0.958459	-2.75439	-2.47291	-2.29542	-1.91368	-1.32213	-2.43061	-0.625771	-1.01613	-2.50757	-1.88881	1.6238	4.00717	3.01837	0.699377	2.00258	1.59377	0.0648535	0.188967	0.452877
Dsui_0609	2-polyprenylphenol hydroxylase-like oxidoreductase	-0.0334715	-0.124317	0.161964	0.092216	0.173621	0.112579	0.131782	0.101757	0.0278576	0.104679	0.152529	0.0112928	0.210285	-0.0988809	0.132918	0.115373	0.0950219	0.0408988	0.867996	0.714889	0.307699	-0.204239	-0.484209	-1.70041	0.0124155	0.0513528	0.127941
Dsui_0610	putative signal transduction protein containing EAL and modified HD-GYP domains	-0.134964	-0.0150658	0.149041	0.307655	0.115995	0.314557	0.357386	0.303234	0.194983	0.310408	0.228564	0.191689	0.382174	0.256242	0.211825	0.325059	0.244652	0.276702	1.53457	1.15497	1.30628	0.617831	0.207857	0.385459	0.0233214	0.0484756	0.0790995
Dsui_0611	phosphotransferase system cellobiose-specific component IIC	-0.24136	0.0569235	0.170193	0.0987386	-0.157401	0.020865	0.0376972	0.00713399	-0.326454	0.0478461	-0.083804	-0.246647	0.0790435	-0.0209865	-0.0293314	0.0218987	-0.120804	-0.0628632	-0.746597	4.11858	2.14321	#NUM!	2.04215	1.09977	0.0124988	0.155031	0.13622
Dsui_0613	uncharacterized protein SCO1/SenC/PrrC	-0.229207	0.165448	0.146042	1.14238	0.382649	0.982185	0.421708	0.888283	-0.278625	0.772002	0.621708	1.02899	0.553757	0.650133	0.762516	0.764059	0.371695	0.744293	1.00202	0.487459	0.9761	0.00291477	-1.03665	-0.0348985	0.245095	0.463921	0.205119
Dsui_0614	hypothetical protein	-0.390083	0.143878	0.210715	0.0301132	0.067845	0.103889	0.158388	0.114425	-0.118446	0.0618162	0.00789111	0.41517	-0.0137045	0.099051	0.0489791	0.125567	-0.0162463	0.166839	2.56369	-0.331698	3.40633	1.35822	#NUM!	1.76822	0.0236026	0.0755451	0.18153
Dsui_0615	ABC-type transport system, involved in lipoprotein release, permease component	-0.0953015	-0.223047	0.295636	-0.286058	-0.551028	-0.145088	-0.23855	-0.228572	-0.437606	-0.365925	-0.516056	-0.4633	-0.437215	-0.309884	-0.418543	-0.20407	-0.439862	-0.403466	0.487572	1.05094	0.963978	-1.03631	0.0716761	-0.0529272	0.0419052	0.0613117	0.067024
Dsui_0616	ABC-type antimicrobial peptide transport system, ATPase component	0.0509959	0.0494246	-0.0612748	-0.0855006	-0.666054	-0.180333	-0.041646	-0.134722	-0.269376	-0.205972	-0.155792	-0.329313	-0.208349	-0.0543868	-0.375778	-0.1189	-0.21038	-0.197349	0.316411	0.559853	0.525176	-1.66013	-0.836881	-0.929127	0.0577134	0.0464751	0.112507
Dsui_0617	hypothetical protein	-0.401512	0.235454	0.141938	-0.907865	-0.742447	-0.734553	-0.558064	-0.483319	-1.23519	-0.947738	-1.10809	-0.712779	-1.1209	-0.435999	-0.825156	-0.591979	-1.097	-0.756558	0.717415	1.32945	0.916867	-0.479121	0.410831	-0.125216	0.105332	0.117613	0.281316
Dsui_0618	putative lipoprotein involved in nitrous oxide reduction	-0.0666473	0.183353	-0.0875064	-0.43831	-0.690757	-0.339979	-0.309892	-0.331412	-0.446198	-0.412133	-0.470313	-0.285426	-0.549726	-0.432108	-0.564534	-0.327094	-0.442881	-0.42242	0.579407	0.784508	0.748264	-0.787352	-0.35014	-0.418381	0.0126566	0.0238675	0.108117
Dsui_0619	TonB-dependent siderophore receptor	-0.0540898	0.0426182	0.0308067	-0.183617	-0.427599	-0.179307	-0.150464	-0.203188	-0.392435	-0.187181	-0.432083	-0.310649	-0.200076	-0.34137	-0.305608	-0.177653	-0.337233	-0.284031	0.58131	1.10348	0.929398	-0.78262	0.142064	-0.105631	0.0215561	0.10733	0.0606759
Dsui_0620	Fe2+-dicitrate sensor, membrane component	-0.188336	0.0493516	0.134566	-0.142023	-0.284776	-0.100948	-0.0701268	-0.0825895	-0.359302	-0.253137	-0.224707	-0.464052	-0.31029	-0.34893	-0.2134	-0.0845547	-0.279049	-0.374424	0.396227	1.30763	1.75457	-1.3356	0.38696	0.811116	0.0126591	0.0579222	0.0653104
Dsui_0621	RNA polymerase sigma factor, sigma-70 family	-0.145447	0.196895	-0.0219675	-0.234029	-1.25048	-0.493542	-0.398353	-0.317836	-0.175992	-0.299368	-0.815024	-0.336662	-0.509758	-0.505864	-0.742255	-0.403244	-0.430128	-0.450761	0.543269	0.579488	0.607286	-0.880262	-0.787148	-0.719552	0.0718149	0.276784	0.0806961
Dsui_0622	NosL	-0.172326	0.0132744	0.154019	0.0425422	0.0164647	0.192061	0.200539	0.157306	-0.0732611	0.0418228	-0.19969	0.0060672	-0.0394791	0.212745	0.0295034	0.183302	-0.0770427	0.0597777	6.21291	-2.61132	2.02613	2.63527	#NUM!	1.01872	0.018705	0.0986334	0.109751
Dsui_0623	putative lipoprotein involved in nitrous oxide reduction	-0.0460728	0.0870569	-0.00583683	-0.0472156	0.0607206	-0.0376093	0.128232	0.028954	-0.527901	-0.122805	-0.0481429	-0.135399	0.192638	0.234038	0.0067525	0.039859	-0.23295	0.0970922	5.90285	-34.4983	14.3787	2.56141	#NUM!	3.84586	0.0681422	0.210778	0.165263
Dsui_0624	hypothetical protein	0.0206883	-0.130556	0.12881	0.0312016	-0.307868	0.00338084	0.0510644	-0.0655536	-0.282835	-0.21485	-0.799983	-0.237591	0.0483413	-0.0871608	-0.138333	-0.00370279	-0.432556	-0.0921369	0.0267672	3.12691	0.666051	-5.22339	1.64474	-0.586296	0.0478719	0.261288	0.116785
Dsui_0625	putative metal-sulfur cluster biosynthetic enzyme	-0.282638	0.0947599	0.168194	0.29309	-0.00925892	0.234661	0.323781	0.291551	-0.167594	0.239883	-0.00209377	0.215335	0.273544	0.289279	0.141915	0.283331	0.0233986	0.259386	1.99648	0.164877	1.82775	0.997457	-2.60054	0.870069	0.0368447	0.167326	0.0318044
Dsui_0626	ABC-type branched-chain amino acid transport systems, ATPase component	0.0612046	-0.13969	0.103833	0.269728	0.0436936	0.368986	0.471301	0.291423	0.0165993	0.227181	0.162155	0.263974	0.345433	0.252162	0.156711	0.377236	0.135312	0.287189	2.40721	0.863448	1.83261	1.26736	-0.211819	0.873899	0.0736662	0.0880399	0.0414656
Dsui_0627	ABC-type branched-chain amino acid transport systems, ATPase component	-0.148287	0.217642	-0.0533192	-0.153588	-0.40594	-0.211073	-0.0990869	-0.156829	-0.402319	-0.25689	-0.347232	-0.283273	-0.202655	-0.288892	-0.279764	-0.155663	-0.33548	-0.258273	0.556408	1.19915	0.923183	-0.845784	0.262017	-0.115312	0.0457257	0.0599501	0.0393951
Dsui_0628	ABC-type branched-chain amino acid transport system, permease component	-0.124876	0.0123887	0.116568	-0.162475	-0.193792	-0.152262	-0.153459	-0.139765	-0.271634	-0.253467	-0.273637	-0.338965	-0.202382	-0.281614	-0.178134	-0.148495	-0.266246	-0.27432	0.833618	1.49464	1.53997	-0.262541	0.5798	0.622901	0.00619289	0.00907276	0.0559975
Dsui_0629	branched-chain amino acid ABC-type transport system, permease component	0.00588156	0.0973083	-0.0693411	-0.18663	-0.295245	-0.110747	-0.151758	-0.325624	-0.35286	-0.343297	-0.213425	-0.283171	-0.324299	-0.331079	-0.240938	-0.196043	-0.303194	-0.31285	0.813667	1.25839	1.29847	-0.297489	0.331582	0.376811	0.0931449	0.0635963	0.0211676
Dsui_0630	ABC-type branched-chain amino acid transport system, periplasmic component	0.0170434	0.0573474	-0.0439414	0.274408	0.205236	0.241612	0.20945	0.218607	0.182141	0.200783	0.152115	0.179373	-0.0431609	0.0423813	0.239822	0.223223	0.178346	0.0595312	0.930786	0.743662	0.248231	-0.103478	-0.427281	-2.01025	0.0135298	0.020049	0.091655
Dsui_0631	cytochrome c551/c552	-0.134718	-0.0764695	0.215394	0.0438338	-0.0119418	-0.0154553	-0.206891	-0.164265	-1.05987	-0.82774	-1.40211	-0.375189	-0.157701	-1.62727	0.015946	-0.128871	-1.09657	-0.720052	-8.08166	-68.7677	-45.1555	#NUM!	#NUM!	#NUM!	0.0820631	0.235917	0.647613
Dsui_0632	thioredoxin domain-containing protein	0.00653795	0.0218178	-0.00257286	0.0930491	-0.128718	0.034811	0.0897311	0.0455073	-0.0961101	0.0456088	-0.147711	-0.00806068	0.102251	-0.0452865	-0.0178346	0.0566831	-0.0660708	0.0163013	-3.17827	3.70465	-0.914025	#NUM!	1.88934	#NUM!	0.0237729	0.081731	0.0626469
Dsui_0633	transcriptional regulator	-0.115729	0.152919	-0.019903	0.391943	0.188386	0.338271	0.399336	0.333397	0.0748845	0.270009	0.139208	0.134856	0.227264	0.282322	0.290165	0.357001	0.161367	0.214814	1.23034	0.556122	0.740318	0.299058	-0.846526	-0.433783	0.0300014	0.0811854	0.0608428
Dsui_0634	putative permease, DMT superfamily	-0.02174	0.136226	-0.0844321	-0.13719	-0.0837318	-0.150733	-0.12243	-0.119104	-0.250965	-0.131852	-0.216045	-0.137969	-0.0813732	-0.256065	-0.110461	-0.130756	-0.199621	-0.158469	1.18373	1.80716	1.43462	0.243338	0.853728	0.520667	0.0141914	0.0499952	0.0727758
Dsui_0635	periplasmic component of amino acid ABC-type transporter/signal transduction system	0.0198113	0.0383481	-0.0281059	-0.253803	-0.182623	-0.279173	-0.149689	-0.201698	-0.342069	-0.405168	-0.407952	-0.278021	-0.251203	-0.235251	-0.218213	-0.210187	-0.385063	-0.254825	0.963219	1.76462	1.16778	-0.0540649	0.819358	0.223771	0.0532016	0.0304222	0.0176479
Dsui_0636	amine acid ABC transporter, permease protein, 3-TM region, His/Glu/Gln/Arg/opine family	0.18594	-0.100316	-0.0487609	-1.01078	-0.847698	-1.07342	-0.92702	-0.929878	-0.876801	-1.11077	-1.20458	-1.19834	-0.834889	-0.98456	-0.929238	-0.976771	-1.06405	-1.00593	1.05115	1.14508	1.08253	0.0719722	0.195449	0.114411	0.0683484	0.137834	0.149147
Dsui_0637	amine acid ABC transporter, permease protein, 3-TM region, His/Glu/Gln/Arg/opine family	-0.137095	-0.108045	0.233896	-1.04982	-1.03918	-1.17831	-0.902285	-0.948037	-1.21405	-1.18179	-1.2925	-0.903529	-1.04529	-1.14402	-1.0445	-1.00954	-1.22945	-1.03095	0.966532	1.17707	0.987022	-0.04911	0.235198	-0.0188453	0.120788	0.0464903	0.0987022
Dsui_0638	ABC-type polar amino acid transport system, ATPase component	-0.1166	0.0035718	0.118131	-0.824154	-0.551792	-0.791071	-0.915569	-0.765791	-0.819457	-0.96547	-0.949429	-0.794236	-1.05791	-0.967416	-0.687973	-0.824144	-0.911452	-0.939855	1.19793	1.32484	1.36612	0.260544	0.405815	0.450087	0.0654663	0.0653793	0.109396
Dsui_0639	hypothetical protein	0.190921	-0.0349481	-0.106071	0.259317	0.169461	0.250006	0.391765	0.380165	0.0520562	0.37401	5.61621e-05	-0.0932534	0.394211	0.151337	0.214389	0.340645	0.142041	0.150765	1.58891	0.662536	0.703229	0.668036	-0.593929	-0.507934	0.0642664	0.165395	0.199007
Dsui_0641	putative rRNA methylase	0.771797	-0.199342	-0.531189	0.259873	-0.0340891	0.167323	0.0763312	0.0510535	-0.146228	0.26408	0.475641	0.0340767	0.330636	0.0711054	0.112892	0.0982358	0.197831	0.145273	0.870173	1.75239	1.28683	-0.200626	0.80932	0.363819	0.0499299	0.258163	0.131941
Dsui_0643	HD-GYP domain-containing protein	0.164137	-0.12511	-0.00690147	0.206424	0.122577	0.223877	0.132297	0.148579	0.0546978	0.12623	0.226774	0.00405788	0.158145	0.207608	0.164501	0.168251	0.1359	0.12327	1.0228	0.826138	0.74936	0.0325189	-0.275545	-0.416268	0.0398913	0.0705817	0.0866809
Dsui_0644	acyl-CoA synthetase (AMP-forming)/AMP-acid ligase II	-0.0303948	-0.0217676	0.0684256	-0.190069	-0.194282	-0.237141	-0.209757	-0.221826	-0.416491	-0.178383	-0.248865	-0.219821	-0.224482	-0.276837	-0.192175	-0.222908	-0.281246	-0.24038	1.15992	1.46349	1.25084	0.214025	0.549412	0.322892	0.0112055	0.0998674	0.025849
Dsui_0648	acetyltransferase	0.131399	-0.00712911	-0.0794391	0.142996	-0.050651	0.231759	0.251909	0.309094	-0.0456748	0.169396	0.118091	0.140271	0.350918	0.183262	0.0461723	0.264254	0.080604	0.224817	5.72321	1.74572	4.86909	2.51682	0.803823	2.28365	0.0327563	0.0917162	0.0908777
Dsui_0650	hypothetical protein	0.233404	0.101318	-0.25392	-2.82639	-2.86528	-5.00271	-5.65629	-7.09661	-6.26352	-4.91333	-3.81886	-4.35644	-6.72392	-5.76772	-2.84583	-5.91854	-4.99857	-5.61603	2.07972	1.75645	1.97342	1.05639	0.812664	0.980698	0.874713	0.999844	0.972451
Dsui_0651	tyrosine recombinase XerC	0.0700285	0.101318	-0.118414	-0.309915	-0.794229	-0.381079	-0.47945	-0.841763	-0.70201	-0.540089	-0.542484	-0.511581	-0.577447	-0.727377	-0.552072	-0.567431	-0.594861	-0.605468	1.02782	1.07751	1.09672	0.0395883	0.107696	0.133195	0.198096	0.075772	0.0902994
Dsui_0652	putative membrane protein	-0.193557	-0.0843025	0.256881	0.148368	-0.30321	0.0997568	0.2576	0.144832	0.057696	0.208685	-0.0569726	0.0702641	0.0612437	0.0892041	-0.0774208	0.167396	0.0698028	0.0735706	-2.16216	-0.901603	-0.95027	#NUM!	#NUM!	#NUM!	0.0663851	0.108792	0.0116518
Dsui_0653	putative SAM-dependent methyltransferase	-0.150279	0.116575	0.0421233	0.12788	0.098595	0.199299	0.248399	0.203287	0.0458911	0.130513	0.1525	0.0409307	0.198104	0.11023	0.113238	0.216995	0.109635	0.116422	1.91628	0.968185	1.02812	0.93831	-0.0466459	0.0400072	0.0222655	0.0459587	0.0643148
Dsui_0654	hypothetical protein	-0.149252	0.183038	-0.020035	0.0139851	-0.160144	-0.0399036	0.0287694	-0.0527253	-0.116874	-0.0148558	-0.251306	-0.0629577	0.137365	-0.0903628	-0.0730796	-0.0212865	-0.127679	-0.00531863	0.291278	1.74712	0.0727786	-1.77953	0.804975	-3.78034	0.0357798	0.0968322	0.101511
Dsui_0655	putative membrane protein	-0.00978019	-0.0437848	0.0732203	0.150586	-0.0603239	0.180855	0.156247	0.174101	-0.045508	0.168877	0.16184	0.102615	0.0711786	-0.0335664	0.0451312	0.170401	0.0950694	0.0467425	3.77569	2.10651	1.0357	1.91674	1.07486	0.0506115	0.0103816	0.0994448	0.0582192
Dsui_0656	chemotaxis protein histidine kinase-like protein	-0.0776357	-0.0222631	0.10773	0.212619	-0.00374999	0.156265	0.148354	0.0660692	-0.00768341	0.0453437	0.0378714	-0.0784349	-0.12016	-0.335728	0.104435	0.123563	0.0251772	-0.178108	1.18316	0.241081	-1.70544	0.242642	-2.05241	#NUM!	0.0407821	0.0234354	0.112749
Dsui_0657	methyl-accepting chemotaxis protein	-0.115036	0.0713832	0.0551795	-0.249117	-0.394873	-0.288733	-0.23985	-0.279582	-0.593412	-0.340464	-0.434381	-0.47794	-0.509844	-0.914278	-0.321995	-0.269388	-0.456085	-0.634021	0.836622	1.41644	1.96904	-0.257352	0.502266	0.977492	0.0212184	0.1044	0.198599
Dsui_0658	chemotaxis signal transduction protein	-0.231304	0.121217	0.127258	-0.668803	-0.671799	-0.335991	-0.381895	-0.636344	-0.756458	-0.621009	-1.02989	-0.497081	-0.601521	-0.548462	-0.670301	-0.45141	-0.802453	-0.549021	0.673444	1.19715	0.819066	-0.570371	0.259607	-0.287948	0.132104	0.170064	0.0426393
Dsui_0660	response regulator with CheY-like receiver domain and winged-helix DNA-binding domain	-0.036777	0.0934124	-0.0255259	2.4524	2.27127	2.21817	2.30794	2.16313	2.02822	1.95199	1.95545	1.92518	1.927	1.66991	2.36183	2.22974	1.97855	1.8407	0.944075	0.83772	0.779351	-0.0830273	-0.25546	-0.359654	0.0596803	0.0351461	0.120765
Dsui_0665	polyphosphate kinase 2, PA0141 family	-0.00322248	0.0500507	-0.0192896	0.522318	0.516381	0.523333	0.515973	0.511513	0.427454	0.48646	0.416506	0.294813	0.508035	0.443371	0.519349	0.51694	0.443473	0.415406	0.99536	0.853902	0.799859	-0.0067093	-0.227858	-0.322182	0.00487385	0.030723	0.0892655
Dsui_0666	Na+/proline symporter	0.0775161	-0.076343	0.0272285	-0.928468	-1.14717	-1.1121	-1.193	-1.32726	-1.35108	-1.27636	-1.0544	-1.22073	-1.15603	-1.36191	-1.03782	-1.21079	-1.22728	-1.24622	1.16666	1.18256	1.20081	0.222388	0.241908	0.264004	0.0887313	0.125991	0.0859645
Dsui_0667	hypothetical protein	-0.443131	0.121054	0.268885	-0.767003	-1.17095	-0.995789	-1.04923	-1.04738	-1.06395	-0.958879	-0.913585	-1.1934	-0.919491	-0.953446	-0.968976	-1.0308	-0.978806	-1.02211	1.0638	1.01014	1.05484	0.0892293	0.0145617	0.0770228	0.0247668	0.0629841	0.121912
Dsui_0668	putative membrane protein	-0.150861	0.0656066	0.0882345	-0.131051	-0.201143	-0.101168	-0.0963487	-0.0885565	-0.226756	-0.0638979	-0.265294	-0.258374	-0.04315	-0.162869	-0.166097	-0.0953578	-0.185316	-0.154797	0.574109	1.11571	0.931971	-0.800602	0.15796	-0.101644	0.00519615	0.0872851	0.0880498
Dsui_0669	hypothetical protein	-0.00193727	-0.00791145	0.0519511	0.159191	-0.161672	-0.0152415	0.131235	0.020625	-0.418656	0.156598	-0.227964	0.579185	0.246476	0.0677441	-0.00124062	0.0455394	-0.16334	0.297802	-36.7069	131.66	-240.042	#NUM!	7.04067	#NUM!	0.0623398	0.239251	0.211926
Dsui_0671	arginase family hydrolase, arginase/agmainase/formiminoglutamate hydrolase	-0.151613	0.0346228	0.118199	0.538956	0.243116	0.525827	0.582359	0.516486	0.329059	0.506574	0.421204	0.312355	0.572176	0.514827	0.391036	0.541557	0.418946	0.466453	1.38493	1.07137	1.19286	0.469812	0.0994619	0.254429	0.029102	0.0724878	0.111451
Dsui_0675	putative dithiol-disulfide isomerase involved in polyketide biosynthesis	-0.0878512	-0.278176	0.346752	-3.70636	-3.82326	-5.37572	-4.49879	-3.96712	-7.22149	-5.87131	-3.99923	-4.63635	-4.87454	-6.14073	-3.76481	-4.61388	-5.69735	-5.21721	1.22553	1.51332	1.38578	0.293404	0.597713	0.470701	0.580788	1.32122	0.660232
Dsui_0676	short-chain dehydrogenase of unknown substrate specificity	-0.0165305	0.0309283	0.0169313	0.270631	-0.261207	-0.14379	0.235548	0.118202	-0.067565	0.201276	0.129162	-0.0206873	0.212793	0.0751236	0.0047116	0.0699867	0.0876243	0.0890763	14.8541	18.5976	18.9057	3.89279	4.21704	4.24075	0.158573	0.113616	0.0958271
Dsui_0677	hypothetical protein	-0.119393	0.0621792	0.0744601	-1.14074	-1.25531	-1.4712	-1.60665	-1.71118	-2.41651	-1.9829	-2.47109	-1.97575	-2.62537	-2.1232	-1.19802	-1.59634	-2.29017	-2.24144	1.33248	1.91162	1.87095	0.414115	0.934795	0.903769	0.0982422	0.218406	0.278072
Dsui_0678	hypothetical protein	-0.246071	0.0847917	0.149213	0.310243	0.0402172	0.338303	0.417989	0.347054	0.0531732	0.332394	0.244324	0.249965	0.223179	0.0115475	0.17523	0.367782	0.209964	0.161564	2.09885	1.19822	0.92201	1.0696	0.260892	-0.117145	0.0356811	0.116552	0.10664
Dsui_0679	uncharacterized protein SCO1/SenC/PrrC	-0.19538	-0.0121797	0.195246	0.294774	-0.0554963	0.322511	0.415687	0.216027	-0.148535	0.246654	0.0655272	0.199652	0.328404	0.123383	0.119639	0.318075	0.0545487	0.217146	2.65862	0.455944	1.81501	1.41068	-1.13307	0.85998	0.0815714	0.161522	0.0846085
Dsui_0680	short-chain dehydrogenase of unknown substrate specificity	-0.225483	0.14196	0.0819825	0.349499	-0.182375	0.366861	0.338745	0.343694	0.17333	0.349044	0.106726	0.189	0.294429	0.250627	0.0835619	0.349766	0.2097	0.244685	4.18572	2.50952	2.92819	2.06547	1.32741	1.55001	0.0122552	0.102214	0.043246
Dsui_0681	ABC-type Fe3+-hydroxamate transport system, periplasmic component	-0.249333	-0.0168638	0.24137	0.0545424	-0.0411397	0.10934	0.144967	-0.017282	-0.217671	-0.0447976	-0.300707	-0.25691	0.146034	-0.0297558	0.00670139	0.0790084	-0.187725	-0.0468775	11.7899	-28.0129	-6.99519	3.55947	#NUM!	#NUM!	0.0696237	0.106599	0.164946
Dsui_0683	soluble lytic murein transglycosylase-like protein	-0.126532	0.120845	0.0189057	-0.298309	-0.681538	-0.439707	-0.420957	-0.487633	-1.13306	-0.742646	-0.825595	-0.694162	-0.770825	-1.03388	-0.489924	-0.449432	-0.900435	-0.832955	0.917351	1.83791	1.70017	-0.124454	0.878065	0.765681	0.0280754	0.167943	0.14548
Dsui_0684	putative nucleoside-diphosphate sugar epimerase	-0.100321	-0.0620764	0.164072	-0.986907	-1.03571	-1.05944	-0.986553	-1.16569	-0.945762	-1.02332	-1.39652	-1.25099	-0.988753	-1.27583	-1.01131	-1.07056	-1.12187	-1.17186	1.05859	1.10932	1.15875	0.082142	0.149678	0.212571	0.073556	0.196772	0.12987
Dsui_0685	glutathione S-transferase	-0.753187	0.385771	0.242527	-0.762886	-0.725155	-0.834869	-0.827257	-1.24651	-0.434481	-0.542399	-1.42521	-1.51053	-0.38243	-1.19326	-0.744021	-0.969546	-0.800698	-1.02874	1.30312	1.07618	1.38268	0.381966	0.105915	0.467463	0.195869	0.443791	0.475011
Dsui_0687	Protein of unknown function (DUF2905)	-0.148842	0.214327	-0.039347	0.247697	0.153287	0.458894	0.131078	0.340046	-0.134186	0.152343	0.384173	0.0734873	0.319897	-0.164871	0.200492	0.310006	0.13411	0.076171	1.54623	0.668905	0.379921	0.628754	-0.580126	-1.39623	0.135506	0.212011	0.197915
Dsui_0688	glutathione S-transferase	-0.195457	0.0110983	0.173481	-0.0854458	-0.127064	0.0212068	-0.0103559	-0.0844179	-0.435483	-0.134609	-0.237384	-0.29067	-0.0206538	-0.150837	-0.106255	-0.0245223	-0.269159	-0.154054	0.230787	2.53314	1.44985	-2.11536	1.34093	0.535903	0.0442693	0.124869	0.110257
Dsui_0689	lysophospholipase	-0.352064	0.247034	0.0838654	-0.430509	-1.1236	-0.238075	-0.507181	-0.501361	-0.56066	-0.601664	-0.721727	-0.354927	-0.388792	-0.5413	-0.777056	-0.415539	-0.628017	-0.42834	0.534761	0.808201	0.551234	-0.903034	-0.307214	-0.859263	0.125509	0.0683448	0.0810628
Dsui_0690	hypothetical protein	-0.096091	0.0663222	0.0461646	0.394392	0.122782	0.44225	0.375597	0.388357	0.15586	0.313034	0.240102	0.143733	0.3203	0.421286	0.258587	0.402068	0.236332	0.295107	1.55487	0.913937	1.14123	0.636792	-0.129833	0.190589	0.0288866	0.0642212	0.114703
Dsui_0691	hypothetical protein	-0.0336954	-0.196862	0.238799	0.192808	0.200938	0.36986	0.400613	0.369741	0.373878	0.281892	-0.180188	-0.0499635	0.324029	0.22526	0.196873	0.380071	0.158527	0.166442	1.93054	0.805227	0.845428	0.949005	-0.312533	-0.242247	0.0145251	0.242434	0.158245
Dsui_0692	hypothetical protein	-0.0825762	0.111026	-0.00782335	-0.238702	-0.718019	-0.419375	-0.3034	-0.360018	-0.578662	-0.397485	-0.562626	-0.596884	-0.292762	-0.532452	-0.478361	-0.360931	-0.512924	-0.474033	0.754517	1.07226	0.990953	-0.406375	0.100648	-0.0131115	0.0473511	0.0818898	0.130849
Dsui_0694	dehydrogenase of unknown specificity, short-chain alcohol dehydrogenase like protein	-0.187686	-0.133148	0.293093	0.371832	0.327883	0.403499	0.419364	0.319117	0.236356	0.332787	0.329285	0.356692	0.505025	0.286159	0.349858	0.38066	0.299476	0.382625	1.08804	0.855994	1.09366	0.121736	-0.224327	0.129164	0.0439972	0.0446554	0.0912139
Dsui_0695	putative ATPase of the PP-loop superfamily implicated in cell cycle control	-0.0028959	0.0969524	-0.0634427	0.498249	0.355376	0.53457	0.52035	0.522923	0.326561	0.492836	0.349292	0.391327	0.533487	0.434122	0.426813	0.525947	0.389563	0.452979	1.23227	0.912727	1.06131	0.301316	-0.131745	0.0858402	0.00618679	0.0736124	0.0595483
Dsui_0696	family 3 adenylate cyclase	-0.0376084	0.156216	-0.0847624	1.08462	0.924219	1.11004	1.1321	1.09846	1.0051	1.15642	1.00037	1.17231	1.17669	1.12021	1.00442	1.11353	1.05396	1.1564	1.10864	1.04933	1.15132	0.148788	0.0694678	0.203285	0.0139529	0.0724728	0.0256533
Dsui_0697	protein kinase family protein	-0.154001	0.0489677	0.105564	0.304902	0.140998	0.298792	0.359005	0.320433	0.274772	0.298027	0.196535	0.146753	0.355001	0.200459	0.22295	0.326077	0.256445	0.234071	1.46255	1.15023	1.04988	0.548491	0.201926	0.0702253	0.0249039	0.0434133	0.0882768
Dsui_0698	hypothetical protein	0.0967424	0.110641	-0.164789	0.580548	0.436174	0.564715	0.555725	0.55362	0.41026	0.56381	0.571807	0.384891	0.572744	0.513097	0.508361	0.55802	0.515293	0.490244	1.09768	1.01364	0.964361	0.134463	0.0195386	-0.052354	0.00481131	0.0743407	0.0783748
Dsui_0699	hypothetical protein	-0.0962323	-0.013553	0.117576	0.211932	0.216456	0.274305	0.151836	0.14643	0.0972007	0.167355	0.170507	-0.00888037	0.324347	0.145924	0.214194	0.190857	0.145021	0.153797	0.891047	0.677054	0.718026	-0.166427	-0.562657	-0.477892	0.059048	0.0338386	0.136153
Dsui_0700	psiF repeat protein	-0.383307	0.181171	0.19113	0.718739	0.536194	0.779808	0.752097	0.812048	0.511656	0.630838	0.488442	0.0670559	0.936393	0.916307	0.627467	0.781318	0.543645	0.639919	1.24519	0.866413	1.01984	0.316371	-0.206873	0.0283496	0.0244978	0.0623786	0.405158
Dsui_0703	ribosomal subunit interface protein	0.0185347	0.0173466	-0.00323033	-2.31132	-2.18029	-2.83967	-3.45673	-3.17458	-3.86232	-3.30777	-2.66112	-3.12831	-2.91554	-4.0321	-2.24581	-3.15699	-3.27707	-3.35865	1.40573	1.4592	1.49552	0.491318	0.545174	0.580649	0.252221	0.490868	0.484059
Dsui_0704	RNA polymerase sigma-54 factor	-0.0246334	-0.179703	0.203246	-3.58754	-3.06596	-8.34882	-7.85041	-7.44272	-6.38724	-6.67448	-5.46983	-8.60945	-8.65499	-7.11383	-3.32675	-7.88065	-6.17719	-8.12609	2.36887	1.85682	2.44265	1.2442	0.892835	1.28845	0.370531	0.513736	0.716016
Dsui_0706	hypothetical protein	-0.335779	0.98584	-0.644399	-1.91345	-2.01945	-2.04537	-2.28392	-2.13927	-0.306181	-2.60807	-1.95839	-2.37311	-1.90408	-2.94789	-1.96645	-2.15619	-1.62421	-2.40836	1.09649	0.825963	1.22473	0.132891	-0.275851	0.292459	0.0981188	0.968996	0.426859
Dsui_0707	protein RecA	-0.52488	-0.161717	0.581654	-1.58974	-1.20765	-0.968108	-1.40659	-1.32165	-1.24599	-1.35738	-1.35715	-0.786375	-2.05431	-2.01323	-1.3987	-1.23212	-1.32018	-1.61797	0.880905	0.943862	1.15677	-0.182942	-0.0833525	0.210104	0.189877	0.0524568	0.588267
Dsui_0708	PAS domain S-box	-0.00300713	0.0200954	0.00723263	0.0703971	-0.100926	0.15355	0.0964936	0.107804	-0.332123	0.0690887	-0.109861	-0.0925402	0.138026	-0.0278706	-0.0152643	0.119283	-0.124298	0.00587174	-7.81449	8.14307	-0.384671	#NUM!	3.02557	#NUM!	0.024667	0.164112	0.0971051
Dsui_0709	bacterioferritin	-0.013009	0.0138548	0.024969	0.231946	-0.0498578	0.293383	0.339541	0.337259	-0.0133276	0.406657	0.101381	0.142198	0.174103	0.268346	0.0910439	0.323394	0.164903	0.194883	3.55207	1.81125	2.14054	1.82866	0.856986	1.09797	0.0212417	0.177244	0.0535545
Dsui_0710	competence/damage-inducible protein CinA-like protein	-0.0158876	0.117712	-0.0677881	-1.01636	-0.964154	-0.930498	-0.963163	-0.999088	-1.21274	-1.13252	-1.01664	-1.59345	-1.09106	-1.2741	-0.990258	-0.96425	-1.12063	-1.31954	0.973736	1.13166	1.33252	-0.0383979	0.178437	0.414157	0.0280124	0.0805013	0.207599
Dsui_0720	ABC-2 type transporter, NodJ family	-0.230208	0.0691695	0.148945	0.412594	0.237621	0.375343	0.382315	0.370738	0.075569	0.408514	0.219221	0.169165	0.332024	0.28095	0.325107	0.376132	0.234435	0.260713	1.15695	0.721099	0.801929	0.210322	-0.471731	-0.318453	0.00475902	0.136349	0.0680093
Dsui_0721	radical SAM additional 4Fe4S-binding domain protein	-0.000315612	0.0209985	0.00663921	-0.492891	-0.412375	-0.414221	-0.563387	-0.362087	-0.476156	-0.377667	-0.51626	-0.67101	-0.230719	-0.660439	-0.452633	-0.446565	-0.456694	-0.520723	0.986595	1.00897	1.15043	-0.0194707	0.0128863	0.202173	0.0853036	0.0582297	0.205109
Dsui_0723	chemotaxis signal transduction protein	-0.166146	0.0425585	0.121693	-0.170655	-0.316155	-0.121188	-0.13293	-0.110063	-0.316466	-0.18539	-0.249726	-0.248888	-0.231455	-0.251811	-0.243405	-0.121394	-0.250527	-0.244051	0.498731	1.02926	1.00265	-1.00367	0.0416068	0.00382311	0.0093367	0.0535148	0.00898685
Dsui_0724	ABC-type multidrug transport system, ATPase component	0.0113364	-0.0138572	0.0298093	-0.00658313	0.152781	0.160123	0.13044	0.176111	0.139206	0.0328362	-0.0152038	-0.00241732	0.162039	0.0346114	0.073099	0.155558	0.0522793	0.0647443	2.12804	0.715185	0.885707	1.08953	-0.483611	-0.175099	0.0189227	0.0645192	0.0704389
Dsui_0725	putative hydrolase of the alpha/beta superfamily	0.129247	-0.137469	0.0676962	-1.81468	-2.54162	-2.21962	-3.11025	-2.38064	-5.93986	-2.88924	-3.7176	-6.35472	-2.94083	-3.12214	-2.17815	-2.57017	-4.18223	-4.13923	1.17998	1.92008	1.90034	0.238759	0.94117	0.926258	0.387509	1.28802	1.56833
Dsui_0726	ferredoxin	-0.0117577	0.111697	-0.0641224	-0.18204	-0.369424	-0.319832	-0.363973	-0.351598	-0.772783	-0.251775	-0.490017	-0.562927	-0.265787	-0.313717	-0.275732	-0.345134	-0.504858	-0.380811	1.2517	1.83098	1.38109	0.323892	0.872612	0.465807	0.0185911	0.212959	0.130254
Dsui_0727	putative integral membrane protein	-0.0446975	0.0746728	-0.00440959	-0.528827	-0.842526	-0.715957	-0.642097	-0.692022	-1.22924	-0.954099	-0.906405	-0.772645	-0.888944	-0.891363	-0.685676	-0.683359	-1.02991	-0.850984	0.99662	1.50204	1.24109	-0.0048848	0.586923	0.311604	0.0307693	0.142281	0.0554027
Dsui_0729	putative autotransporter protein,putative Ig domain-containing protein	-0.0636237	0.0416159	0.0383992	-0.245501	-0.278316	-0.237977	-0.202827	-0.27186	-0.384633	-0.345748	-0.379001	-0.3263	-0.270449	-0.362982	-0.261908	-0.237554	-0.369794	-0.31991	0.907013	1.41192	1.22146	-0.140806	0.497661	0.288605	0.0281842	0.0171579	0.0380454
Dsui_0730	microcystin-dependent protein	-0.147723	0.341534	-0.174631	0.146017	0.2124	0.237753	0.231789	0.260705	0.103667	0.274266	0.139516	0.119343	0.32134	0.146781	0.179209	0.243416	0.172483	0.195821	1.35828	0.962469	1.0927	0.441783	-0.0551876	0.127895	0.0124656	0.0734442	0.0894592
Dsui_0731	microcystin-dependent protein	0.115889	-0.0582122	-0.0206109	0.402792	0.198224	0.323113	0.19148	0.34276	0.218239	0.302819	0.30471	0.259601	0.293782	0.271972	0.300508	0.285784	0.275256	0.275118	0.951004	0.915969	0.915511	-0.0724769	-0.126629	-0.127351	0.0671641	0.0403245	0.0141305
Dsui_0732	microcystin-dependent protein	-0.100302	0.0561288	0.0605007	-0.216527	-0.0314368	-0.153955	-0.0505133	-0.212043	-0.131157	-0.223215	-0.295373	-0.3291	-0.138717	-0.130607	-0.123982	-0.138837	-0.216582	-0.199475	1.11982	1.74688	1.6089	0.163268	0.804784	0.686078	0.0668053	0.0672048	0.0917186
Dsui_0733	hypothetical protein	0.225307	-0.105133	-0.0736409	-0.391053	-0.180084	-0.368878	-0.472498	-0.240387	-0.629688	-0.525661	-0.528678	-0.892538	-0.381691	-0.508635	-0.285569	-0.360588	-0.561342	-0.594288	1.2627	1.9657	2.08107	0.336513	0.975043	1.05732	0.0949397	0.0483434	0.217169
Dsui_0734	acetyltransferase	0.189683	0.146172	-0.242644	-0.863864	-1.38491	-0.754781	-1.37184	-0.794235	-0.323713	-0.842281	-0.434875	-1.22399	-0.621841	-0.972305	-1.12438	-0.973619	-0.533623	-0.939379	0.865913	0.474591	0.835461	-0.207706	-1.07524	-0.259356	0.282046	0.222922	0.246927
Dsui_0735	putative membrane protein	0.114658	0.0353605	-0.107919	-0.0386192	-0.0908055	-0.1318	0.0376439	0.0290034	-0.20701	-0.0617182	-0.0759609	-0.0825588	0.00192873	-0.00421766	-0.0647124	-0.0217174	-0.114896	-0.0282826	0.335599	1.77549	0.437051	-1.57519	0.828218	-1.19413	0.0779197	0.065393	0.038461
Dsui_0737	hypothetical protein	0.416824	0.137387	-0.490653	0.93214	0.864182	0.971712	0.938944	0.989028	0.750567	0.873463	0.710772	0.681889	0.786036	0.849149	0.898161	0.966561	0.778267	0.772358	1.07616	0.866512	0.859933	0.105887	-0.206709	-0.217705	0.0207687	0.0692463	0.068965
Dsui_0738	secondary thiamine-phosphate synthase enzyme	0.309264	-0.0257943	-0.183265	0.161706	0.563221	-0.157846	-0.100939	-0.273774	-0.105498	0.346569	0.218644	-1.17746	-0.36886	-0.0603607	0.362464	-0.177519	0.153238	-0.535561	-0.489758	0.422769	-1.47756	#NUM!	-1.24206	#NUM!	0.0719178	0.190262	0.471042
Dsui_0739	Major Facilitator Superfamily transporter	-0.0874312	0.0896191	0.0150338	-0.0889961	-0.087824	-0.29994	-0.311768	-0.26969	-0.220729	-0.296761	-0.287597	-0.196769	-0.20215	-0.525762	-0.0884101	-0.293799	-0.268362	-0.308227	3.32314	3.03543	3.48634	1.73255	1.6019	1.80171	0.0177184	0.0338891	0.153836
Dsui_0740	methionine biosynthesis protein MetW	0.0318881	0.0154398	-0.0144649	-3.48125	-3.02828	-4.44325	-4.6818	-4.02695	-4.57853	-4.39826	-4.02369	-4.11891	-4.81653	-4.12337	-3.25477	-4.384	-4.33349	-4.35294	1.34695	1.33143	1.3374	0.429694	0.412977	0.419436	0.270601	0.231095	0.327817
Dsui_0742	phosphoenolpyruvate-protein phosphotransferase	0.00766696	0.0199318	-0.0021093	-0.204454	-0.211139	-0.188653	-0.228707	-0.214213	-0.429354	-0.237489	-0.181856	-0.178626	0.0446667	-0.0903153	-0.207797	-0.210524	-0.2829	-0.0747581	1.01313	1.36143	0.359766	0.0188141	0.445119	-1.47487	0.0165586	0.10602	0.0918201
Dsui_0743	phosphotransferase system HPr (HPr) family protein	0.0772392	-0.0260435	-0.0179361	-0.3185	-0.23934	-0.344931	-0.372664	-0.32258	-0.452729	-0.415425	-0.24567	-0.388218	-0.0762647	-0.18412	-0.27892	-0.346725	-0.371275	-0.216201	1.2431	1.33112	0.775137	0.313943	0.412639	-0.367477	0.0204861	0.0901122	0.129359
Dsui_0744	phosphotransferase system, mannose/fructose-specific component IIA	-0.19538	0.376952	-0.163558	-2.82442	-3.2232	-4.52269	-3.46168	-4.8576	-3.02451	-4.54879	-4.52471	-4.89879	-5.35937	-6.40318	-3.02381	-4.28065	-4.03267	-5.55378	1.41565	1.33364	1.83668	0.501464	0.415368	0.877103	0.595026	0.712946	0.629359
Dsui_0745	membrane-associated lipoprotein involved in thiamine biosynthesis	0.187009	0.329942	-0.431406	-3.25243	-1.90275	-2.99579	-3.49737	-3.35272	-5.84156	-3.49137	-6.20426	-6.25641	-3.30196	-4.7608	-2.57759	-3.28196	-5.17907	-4.77306	1.27327	2.00927	1.85175	0.348535	1.00667	0.88889	0.210795	1.20253	1.20618
Dsui_0746	glutathione synthetase	-0.00755478	0.0640274	-0.0279871	0.0661933	-0.0270923	0.108739	0.0734897	0.00589943	-0.271861	-0.0975413	-0.113612	-0.29412	0.0885869	0.0182312	0.0195505	0.0627095	-0.161005	-0.0624339	3.20757	-8.23533	-3.19347	1.68148	#NUM!	#NUM!	0.0426706	0.0786612	0.166326
Dsui_0747	glutamate--cysteine ligase	0.216155	0.0738369	-0.227696	-0.898527	-1.02731	-0.859118	-0.740114	-0.88263	-0.686968	-1.09167	-1.32882	-0.902512	-0.702583	-1.27363	-0.962921	-0.827287	-1.03582	-0.959576	0.859144	1.07571	0.996526	-0.219029	0.105284	-0.00502068	0.0623834	0.264995	0.236596
Dsui_0748	ABC-type nitrate/sulfonate/bicarbonate transport system, periplasmic component	0.0491667	0.123457	-0.133695	0.743729	0.711271	0.690769	0.740685	0.718616	0.585644	0.632344	0.498889	0.515964	0.744674	0.644475	0.7275	0.71669	0.572292	0.635038	0.98514	0.786656	0.872904	-0.0215993	-0.346196	-0.196105	0.0204236	0.0552949	0.0936086
Dsui_0749	PAS domain S-box/diguanylate cyclase (GGDEF) domain-containing protein	0.110256	0.00224856	-0.0756237	0.755584	0.75217	0.78009	0.775364	0.773422	0.678323	0.686638	0.611391	0.628272	0.790307	0.777511	0.753877	0.776292	0.658784	0.73203	1.02973	0.873862	0.97102	0.0422696	-0.194523	-0.0424271	0.00280019	0.0336835	0.0735537
Dsui_0750	hypothetical protein	-0.135504	0.112768	0.0391271	0.400552	0.254681	0.461379	0.336041	0.333099	0.0850926	0.415517	0.148428	0.565964	0.430645	0.361358	0.327616	0.37684	0.216346	0.452656	1.15025	0.660364	1.38167	0.201946	-0.598667	0.466409	0.0597904	0.143189	0.0849676
Dsui_0751	Eco57I restriction endonuclease	0.202389	0.107348	-0.258287	-0.457372	-0.320182	-1.68315	-1.64686	-1.82251	-1.37665	-1.04975	-1.04934	-1.54395	-1.16477	-1.33674	-0.388777	-1.71751	-1.15858	-1.34848	4.41772	2.98006	3.46853	2.1433	1.57534	1.79432	0.075713	0.154201	0.155025
Dsui_0752	hypothetical protein	-0.127143	0.123729	0.0180312	0.758048	0.927076	0.658	0.586471	0.518888	0.618339	0.57382	0.616547	0.638718	0.747874	0.738942	0.842562	0.587787	0.602902	0.708511	0.697618	0.715558	0.840901	-0.519491	-0.48286	-0.249992	0.0567999	0.0205769	0.0494857
Dsui_0753	ATPase component of ABC transporters with duplicated ATPase domain	0.324019	-0.0667023	-0.206535	-0.0881482	0.164124	-0.0493131	-0.0624192	-0.109764	-0.357191	-0.235851	-0.231314	-0.33963	-0.282553	-0.407324	0.0379877	-0.0738322	-0.274785	-0.343169	-1.94358	-7.23353	-9.03368	#NUM!	#NUM!	#NUM!	0.0259651	0.058299	0.050999
Dsui_0754	hypothetical protein	0.263481	-0.200752	-0.0297118	-0.0468119	0.0281913	-0.201449	0.0496576	-0.0323163	-0.0169095	-0.176741	-0.122393	0.0561501	-0.144392	-0.220825	-0.0093103	-0.0613693	-0.105348	-0.103022	6.59155	11.3152	11.0654	2.72062	3.50019	3.46799	0.104552	0.0663548	0.116797
Dsui_0755	hypothetical protein	0.200447	-0.000127646	-0.153518	0.0409724	0.291078	0.0394049	0.0795462	0.0333631	0.159995	0.000884199	-0.000107168	0.127632	0.0557395	0.0596904	0.166025	0.0507714	0.0535907	0.0810206	0.305805	0.322787	0.488002	-1.70931	-1.63135	-1.03504	0.0204958	0.0752404	0.0329986
Dsui_0756	hypothetical protein	0.0418459	-0.0670896	0.0490465	-0.386089	-0.309229	-0.617628	-0.502006	-0.478906	-0.997132	-0.824982	-0.559565	-0.720652	-1.01796	-0.727538	-0.347659	-0.532847	-0.793893	-0.82205	1.53267	2.28354	2.36453	0.616047	1.19127	1.24155	0.0606867	0.179984	0.138558
Dsui_0757	HD-GYP domain-containing protein	0.0426024	-0.036336	0.0201893	0.0644125	0.122089	0.0724855	0.141075	0.127385	0.0728431	0.0574066	0.00376809	-0.0192814	-0.00627553	0.00816	0.0932507	0.113648	0.0446726	-0.00579897	1.21874	0.479059	-0.0621869	0.28539	-1.06172	#NUM!	0.0296382	0.0296024	0.011208
Dsui_0758	ATPase component of ABC transporters with duplicated ATPase domain	0.0739083	-0.0563864	0.0100892	0.224097	0.214184	0.167267	0.241028	0.158606	0.0481584	0.161526	0.131121	0.124543	0.285593	0.155839	0.219141	0.188967	0.113602	0.188658	0.862309	0.518397	0.8609	-0.213724	-0.947872	-0.216082	0.0369819	0.0479114	0.069724
Dsui_0759	ABC-type phosphate/phosphonate transport system, periplasmic component	0.0647777	0.00355558	-0.035823	0.311876	0.249263	0.29427	0.296729	0.291396	0.239258	0.271226	0.232038	0.144295	0.302568	0.293756	0.28057	0.294132	0.247507	0.246873	1.04834	0.88216	0.8799	0.0681034	-0.180888	-0.184588	0.00217928	0.0170284	0.0726229
Dsui_0760	diguanylate cyclase (GGDEF) domain-containing protein	0.160103	0.0338711	-0.149661	0.49363	0.539891	0.455147	0.488756	0.4572	0.39608	0.455072	0.408255	0.423541	0.508475	0.460654	0.516761	0.467035	0.419803	0.464223	0.903773	0.812373	0.898333	-0.145967	-0.299786	-0.154678	0.0153825	0.0254297	0.0347659
Dsui_0763	ammonium transporter	0.0982706	-0.043976	-0.0223178	-0.156751	-0.0718135	-0.180854	-0.1742	-0.193187	-0.343891	-0.26018	-0.2547	-0.094028	-0.128773	-0.230908	-0.114282	-0.182747	-0.286257	-0.151236	1.59909	2.50483	1.32336	0.67725	1.32471	0.404205	0.00786627	0.0408149	0.0580948
Dsui_0764	nitrogen regulatory protein PII	0.273021	0.218555	-0.43572	-0.425221	-0.0755451	-0.415374	-0.530188	-0.469457	-0.214796	-0.417671	-0.550385	-0.214612	-0.392101	-0.46184	-0.250383	-0.471673	-0.394284	-0.356184	1.88381	1.57472	1.42256	0.91365	0.6551	0.508488	0.0468985	0.137998	0.104077
Dsui_0765	conserved hypothetical protein, proteobacterial	0.0968244	-0.0432741	-0.021751	-0.139183	0.0816887	-0.201653	-0.238855	-0.240008	-0.234114	-0.274456	-0.25124	-0.230648	-0.202931	-0.229479	-0.0287473	-0.226839	-0.25327	-0.221019	7.89078	8.8102	7.68835	2.98017	3.13917	2.94267	0.017815	0.016532	0.0127992
Dsui_0766	hypothetical protein	0.174057	0.0236967	-0.144037	0.0652906	0.545814	0.0985235	-0.0571683	0.200373	0.357253	-0.0638069	0.244305	0.158404	-0.0592028	-0.244361	0.305552	0.0805761	0.179251	-0.0483865	0.263706	0.586645	-0.158358	-1.923	-0.769441	#NUM!	0.105904	0.177946	0.164606
Dsui_0768	micrococcal nuclease-like nuclease	0.16562	-0.0574768	-0.0714457	-0.184477	0.155018	-0.271195	-0.288083	-0.228567	0.106664	-0.282397	-0.154205	-0.0285254	-0.220473	-0.227056	-0.0147297	-0.262615	-0.109979	-0.158685	17.8289	7.46646	10.7731	4.15614	2.90042	3.42936	0.0250434	0.161883	0.0920759
Dsui_0769	hypothetical protein	0.220093	-0.059599	-0.11945	-0.710763	-0.329374	-0.785625	-0.820815	-0.774296	-0.343219	-0.815358	-0.613454	-0.565587	-0.737743	-0.735553	-0.520069	-0.793579	-0.590677	-0.679628	1.52591	1.13577	1.3068	0.609671	0.183668	0.386043	0.0198064	0.193422	0.0806441
Dsui_0770	hypothetical protein	0.234596	-0.0777335	-0.116381	-0.486052	-0.0557546	-0.581261	-0.627627	-0.534967	-0.0573394	-0.594067	-0.330716	-0.300745	-0.505813	-0.499492	-0.270903	-0.581285	-0.327374	-0.43535	2.14573	1.20845	1.60703	1.10147	0.273163	0.684397	0.0378279	0.219131	0.0952151
Dsui_0771	site-specific recombinase, DNA invertase Pin	0.238687	-0.0917386	-0.107494	0.307504	0.734856	0.199288	0.160739	0.231182	0.731248	0.184206	0.460671	0.470887	0.281007	0.276893	0.52118	0.19707	0.458708	0.342929	0.378122	0.880134	0.657986	-1.40307	-0.184204	-0.603871	0.0288011	0.223333	0.0904953
Dsui_0772	putative endonuclease related to Holliday junction resolvase	0.222352	-0.0988271	-0.0860417	-0.0386649	0.374428	-0.105395	-0.15538	-0.0863816	0.390674	-0.136577	0.121108	0.145484	-0.043906	-0.049993	0.167881	-0.115719	0.125068	0.0171949	-0.68929	0.744981	0.102423	#NUM!	-0.424724	-3.28739	0.0290991	0.215267	0.0907479
Dsui_0773	site-specific recombinase, DNA invertase Pin	0.182087	-0.0674417	-0.0774856	0.07218	0.430997	0.0048403	-0.0344095	0.0208848	0.441001	-0.0274782	0.192996	0.224534	0.0696181	0.0586963	0.251588	-0.00289481	0.202173	0.117616	-0.0115061	0.803586	0.467494	#NUM!	-0.315476	-1.09698	0.023227	0.191366	0.0757335
Dsui_0775	drug resistance transporter, Bcr/CflA subfamily	0.147589	0.0375808	-0.142003	0.255075	0.352258	0.206553	0.241071	0.219213	0.216754	0.196317	0.1646	0.244109	0.315488	0.161474	0.303667	0.222279	0.192557	0.240357	0.731983	0.634106	0.791515	-0.450117	-0.657204	-0.337311	0.0142575	0.0214572	0.0629322
Dsui_0776	PAS domain S-box	-0.00541618	0.074657	-0.0416242	0.122863	0.0677914	0.0905846	0.0905538	0.090596	0.0191013	0.0390997	-0.15926	-0.0493648	0.0810069	-0.0321545	0.0953271	0.0905781	-0.0336862	-0.000170801	0.950183	-0.353375	-0.00179173	-0.0737234	#NUM!	#NUM!	1.78485e-05	0.0891683	0.0578297
Dsui_0777	response regulator containing a CheY-like receiver domain and an HD-GYP domain	0.0394217	0.0346383	-0.0420708	0.503896	0.430101	0.518294	0.518731	0.460532	0.378473	0.469934	0.491428	0.306109	0.415286	0.403525	0.466998	0.499186	0.446612	0.374973	1.06892	0.956345	0.802943	0.0961594	-0.0643963	-0.31663	0.0273331	0.0489738	0.0489302
Dsui_0778	small protein A (tmRNA-binding)	-0.0907108	0.149386	-0.0357671	0.0447821	-0.203354	0.0184426	-0.0102005	-0.0148256	-0.286552	0.0251612	-0.0123161	-0.0337248	-0.110015	-0.23837	-0.0792861	-0.00219449	-0.0912356	-0.12737	0.0276782	1.15071	1.60646	-5.17511	0.20253	0.683882	0.0147142	0.138954	0.0844423
Dsui_0780	acetoacetyl-CoA reductase	-0.00686533	0.00160083	0.0279531	0.0572377	-0.0247711	0.0837939	0.113257	0.0900486	-0.217468	0.0174702	-0.0270061	-0.137159	0.0555386	0.00926665	0.0162333	0.0957	-0.0756679	-0.024118	5.89528	-4.66127	-1.48571	2.55956	#NUM!	#NUM!	0.0126748	0.101898	0.0821341
Dsui_0781	putative ferric reductase	-0.0194642	0.0152406	0.026549	0.081916	-0.186311	0.039295	0.0309786	0.0529353	-0.00494437	0.0305035	0.0168726	-0.177734	0.0679137	-0.104786	-0.0521977	0.0410696	0.0141439	-0.0715355	-0.786809	-0.270968	1.37047	#NUM!	#NUM!	0.454672	0.0090512	0.0145996	0.103004
Dsui_0783	acetyltransferase, N-acetylglutamate synthase	0.0221732	-0.035837	0.0361283	0.241744	0.0794301	0.231026	0.279408	0.263349	0.0602828	0.225049	0.145416	0.0692033	0.247915	0.113876	0.160587	0.257928	0.143583	0.143665	1.60615	0.894113	0.894621	0.68361	-0.161471	-0.160651	0.0201203	0.0672782	0.0759384
Dsui_0784	hypothetical protein	-0.0396951	0.0315293	0.0280914	0.277678	0.133193	0.317288	0.320157	0.295677	-0.0313729	0.0825164	0.165185	0.0668367	0.0687667	0.0408708	0.205436	0.311041	0.0721095	0.0588247	1.51405	0.351008	0.286341	0.598418	-1.51042	-1.80419	0.0109267	0.0805812	0.0127197
Dsui_0785	hypothetical protein	-0.0627951	0.0159393	0.0616554	0.446253	0.135773	0.39475	0.440998	0.3999	0.119349	0.333636	0.173975	0.272865	0.472836	0.287824	0.291013	0.411883	0.208986	0.344508	1.41534	0.718135	1.18383	0.50115	-0.477673	0.243456	0.0206949	0.0909178	0.0909469
Dsui_0786	Fe-S oxidoreductase	-0.212895	0.228219	-0.0126119	0.207268	0.00440324	0.32554	0.250459	0.26331	0.0776539	0.244235	0.0996534	0.224126	0.245588	0.17264	0.105836	0.27977	0.140514	0.214118	2.64343	1.32766	2.02312	1.40241	0.408887	1.01658	0.032787	0.0738897	0.0306104
Dsui_0787	putative membrane protein	0.000626785	0.147685	-0.113581	0.395058	0.166856	0.434055	0.390046	0.396492	0.211048	0.388003	0.220386	0.194422	0.372448	0.143486	0.280957	0.406864	0.273146	0.236785	1.44814	0.972198	0.842782	0.5342	-0.0406779	-0.246769	0.0194062	0.0813057	0.0981558
Dsui_0788	phosphosulfolactate phosphohydrolase-like enzyme	-0.271803	0.148291	0.108767	0.262687	0.208239	0.287965	0.332238	0.290518	0.115103	0.186346	0.0983299	0.295518	0.470456	0.269451	0.235463	0.303574	0.13326	0.345141	1.28926	0.565947	1.4658	0.366546	-0.821262	0.551686	0.0202952	0.038157	0.0892472
Dsui_0789	diguanylate cyclase (GGDEF) domain-containing protein	-0.00483058	-0.12132	0.135314	0.670373	0.661365	0.753183	0.741423	0.692211	0.74943	0.724513	0.720918	0.642795	0.791237	0.678249	0.665869	0.728939	0.73162	0.704094	1.09472	1.09875	1.05741	0.13056	0.135857	0.080529	0.0264106	0.0126784	0.0632967
Dsui_0791	hypothetical protein	-0.00121126	0.0445017	-0.0168807	0.0547403	0.0672854	-0.0144948	0.00485106	0.0195398	0.0912297	-0.0480245	-0.0474793	-0.00204912	0.0313503	-0.0895118	0.0610128	0.00329868	-0.00142472	-0.0200702	0.0540653	-0.0233512	-0.32895	-4.20915	#NUM!	#NUM!	0.0139378	0.0655169	0.0509607
Dsui_0792	hypothetical protein	-0.0205843	-0.106463	0.135975	-0.0141077	-0.0567181	0.0467029	0.0135897	0.0582886	-0.113049	-0.0647446	0.0494312	-0.0200882	0.0540606	-0.0933032	-0.0354129	0.0395271	-0.0427875	-0.0197769	-1.11618	1.20825	0.558467	#NUM!	0.272914	-0.840457	0.0189406	0.0681252	0.0601614
Dsui_0793	N-acetylmuramoyl-L-alanine amidase	0.0132784	-0.0400382	0.0501485	0.353134	0.321325	0.352386	0.283763	0.302879	0.299079	0.296009	0.176786	0.279608	0.357736	0.101497	0.337229	0.313009	0.257291	0.24628	0.928179	0.762956	0.730305	-0.107525	-0.390328	-0.453428	0.0289168	0.0569399	0.107231
Dsui_0794	putative protease with the C-terminal PDZ domain	-0.0589932	0.0247996	0.0498872	0.142315	0.0803127	0.200373	0.169347	0.161991	-0.0111197	0.145801	0.0310807	0.00405991	0.20087	0.0548548	0.111314	0.177237	0.055254	0.0865948	1.59223	0.49638	0.777933	0.671045	-1.01048	-0.362282	0.016633	0.0663037	0.083423
Dsui_0795	putative enzyme of the cupin superfamily	0.0354607	0.0179892	-0.0215609	0.215408	0.157474	0.282368	0.214365	0.156832	0.0249065	0.213645	0.125484	-0.00135035	0.258931	0.154626	0.186441	0.217855	0.121345	0.137402	1.16849	0.65085	0.736975	0.224647	-0.619603	-0.440312	0.0513091	0.0771077	0.106955
Dsui_0796	hypothetical protein	0.00525823	0.236028	-0.189497	-0.170729	-0.0767829	-0.091816	-0.204834	-0.227741	-0.55219	-0.242192	-0.213232	-0.246019	-0.145345	-0.112975	-0.123756	-0.174797	-0.335871	-0.168113	1.41243	2.71398	1.35842	0.49818	1.44041	0.441934	0.0594168	0.153417	0.0566508
Dsui_0797	protein of unknown function (DUF1840)	-0.297305	0.424613	-0.124103	0.106973	0.0837373	0.0416856	0.031243	0.123634	-0.482158	0.164078	0.2632	0.0623464	0.143018	-0.0270021	0.0953553	0.0655208	-0.0182933	0.059454	0.687123	-0.191843	0.6235	-0.54136	#NUM!	-0.681539	0.0413128	0.330489	0.0694405
Dsui_0798	carbonic anhydrase	-0.0328534	-0.00660752	0.0569206	0.199376	0.161291	0.155118	0.18523	0.107415	0.0392275	0.141459	0.0655357	-0.0427818	0.127421	0.0243606	0.180333	0.149255	0.082074	0.0363332	0.82766	0.455124	0.201478	-0.272889	-1.13567	-2.3113	0.0320373	0.0433432	0.0699987
Dsui_0799	succinate CoA transferase	0.0131052	-0.0215743	0.0315808	0.109694	0.0870941	0.080039	0.0731054	0.069654	0.00249215	0.0477381	-0.0115831	0.0469813	0.126727	-0.0140366	0.098394	0.0742661	0.0128824	0.053224	0.754783	0.130926	0.540927	-0.405867	-2.93317	-0.886494	0.00431837	0.0253077	0.0576359
Dsui_0800	hypothetical protein (DUF2059)	0.00525823	-0.125042	0.132236	-0.0699895	-0.0959195	0.0305315	-0.0641813	0.0221363	-0.561377	-0.0661028	0.00521939	-0.272256	-0.0837223	-0.105862	-0.0829545	-0.00383784	-0.20742	-0.153947	0.0462644	2.50041	1.8558	-4.43395	1.32216	0.89204	0.0428067	0.251973	0.0841442
Dsui_0801	transcriptional regulator/sugar kinase	-0.284093	0.153633	0.113605	0.202976	-0.128419	0.263877	0.192498	0.128408	-0.219007	0.108778	-0.0259371	-0.0705479	0.145937	0.0575446	0.0372787	0.194928	-0.0453888	0.0443112	5.22894	-1.21756	1.18865	2.38652	#NUM!	0.249322	0.0553318	0.134523	0.0888735
Dsui_0802	hypothetical protein	-0.144024	0.100546	0.0515549	-0.202038	-0.447541	-0.171106	-0.189289	-0.188647	-0.494673	-0.278835	-0.41836	-0.402273	-0.214952	-0.360317	-0.324789	-0.183014	-0.397289	-0.325848	0.563485	1.22322	1.00326	-0.82755	0.290686	0.00469385	0.00842405	0.0893663	0.0802638
Dsui_0803	PAS domain S-box/diguanylate cyclase (GGDEF) domain-containing protein	-0.0646054	0.107187	-0.0216845	0.0313765	-0.058981	0.0763292	0.0706083	0.022883	-0.133599	-0.0495662	-0.0609539	-0.134389	0.0991976	-0.0912931	-0.0138022	0.0566068	-0.0813731	-0.0421615	-4.10129	5.89566	3.05469	#NUM!	2.55965	1.61103	0.0239605	0.0372209	0.101493
Dsui_0804	hypothetical protein	0.00525823	-0.0697217	0.0821958	0.0164578	-0.236041	0.00505942	0.0862315	0.00526968	-0.174848	-0.0224611	-0.249767	-0.266636	0.129506	-0.162015	-0.109791	0.0321869	-0.149026	-0.099715	-0.293164	1.35735	0.908222	#NUM!	0.440794	-0.138884	0.0382154	0.0945767	0.167617
Dsui_0807	Trk-type K+ transport system, membrane component	-0.0825466	0.031934	0.0624647	-0.038239	-0.160121	-0.00657605	-0.0203701	-0.0334477	-0.183767	-0.0820886	-0.084136	-0.22804	-0.0798218	-0.197138	-0.0991797	-0.0201313	-0.116664	-0.168333	0.202978	1.17629	1.69725	-2.3006	0.234241	0.763201	0.0109716	0.0474565	0.0638457
Dsui_0808	K+ transport system, NAD-binding component	-0.0953697	0.150822	-0.0367337	3.55992e-05	-0.211799	0.0363358	0.00863855	-0.00704308	-0.270956	-0.0957888	-0.28008	-0.190466	-0.0146689	-0.221332	-0.105882	0.0126438	-0.215608	-0.142156	-0.119414	2.03631	1.34259	#NUM!	1.02596	0.42502	0.0179344	0.084807	0.0910233
Dsui_0810	signal transduction histidine kinase involved in nitrogen fixation and metabolism regulation	-0.153619	0.0799651	0.080035	-2.17515	-2.22427	-3.07363	-3.17586	-3.42279	-3.91941	-3.16396	-3.49156	-3.73636	-3.73128	-4.01835	-2.19971	-3.2241	-3.52498	-3.82866	1.46569	1.60247	1.74053	0.55158	0.680299	0.799526	0.146567	0.309312	0.134146
Dsui_0811	hypothetical protein	0.118787	0.0569235	-0.1286	-1.39123	-1.40277	-2.21929	-2.27924	-2.34714	-2.93674	-2.03261	-2.16752	-2.44675	-2.86426	-2.50367	-1.397	-2.28189	-2.37896	-2.60489	1.63342	1.7029	1.86463	0.707896	0.767998	0.898892	0.0522276	0.398236	0.184867
Dsui_0812	ribosomal RNA small subunit methyltransferase RsmB	-0.05242	0.0441162	0.0263063	0.290837	0.08073	0.232688	0.225663	0.211691	-0.0371348	0.142783	0.0586762	0.0227155	0.196502	0.11255	0.185784	0.223347	0.0547747	0.110589	1.20219	0.294831	0.595258	0.265665	-1.76204	-0.748413	0.00872724	0.0735028	0.0709616
Dsui_0813	cation diffusion facilitator family transporter	-0.0760989	0.0157782	0.0719575	0.46281	0.311958	0.466926	0.468479	0.480033	0.294426	0.36758	0.41025	0.374167	0.439134	0.32155	0.387384	0.471813	0.357419	0.378284	1.21795	0.922647	0.976509	0.28445	-0.116149	-0.0342948	0.0058473	0.0478279	0.0480915
Dsui_0814	S1/P1 Nuclease	0.00525823	-0.0849666	0.0937702	0.366817	0.293886	0.378342	0.413538	0.380628	0.222026	0.321088	0.228076	0.32021	0.391795	0.301844	0.330352	0.390836	0.257063	0.337949	1.18309	0.778151	1.023	0.242561	-0.361879	0.0328046	0.0160799	0.0453395	0.0388057
Dsui_0815	Zn-dependent protease with chaperone function	-0.0467648	-0.0155206	0.0762761	0.344358	0.251111	0.339764	0.365448	0.34559	0.17431	0.281529	0.219558	0.151582	0.370267	0.267144	0.297735	0.350267	0.225132	0.262998	1.17644	0.756151	0.88333	0.234429	-0.403254	-0.178976	0.0109949	0.0439489	0.089326
Dsui_0818	LysM domain-containing protein	0.129307	-0.111757	0.0101249	0.403253	0.371382	0.389564	0.393029	0.384611	0.329135	0.34456	0.3031	0.292794	0.479441	0.321613	0.387318	0.389068	0.325598	0.364616	1.00452	0.840649	0.941387	0.00650511	-0.250425	-0.0871395	0.00345451	0.0171098	0.0820415
Dsui_0819	DNA protecting protein DprA	-0.0362586	0.0537858	0.00407238	0.247914	0.260187	0.233846	0.258143	0.232417	0.229644	0.189833	0.112955	0.170864	0.283818	0.214599	0.254051	0.241469	0.177478	0.223094	0.950474	0.698591	0.878146	-0.0732805	-0.51748	-0.187467	0.0118049	0.0484325	0.0465029
Dsui_0820	hypothetical protein	0.069185	-0.0507673	0.00901238	0.168998	0.300605	0.185353	0.201136	0.156578	0.29353	0.136535	0.132537	0.132379	0.117246	0.00226693	0.234801	0.181022	0.187534	0.0839639	0.770959	0.798692	0.357596	-0.375273	-0.324289	-1.4836	0.0184464	0.0749684	0.0580979
Dsui_0822	DNA-binding ferritin-like protein (oxidative damage protectant)	0.0279972	-0.0108181	0.00904296	0.297836	0.401062	0.298735	0.296606	0.257074	0.354661	0.26378	0.170298	0.356123	0.304546	0.237483	0.349449	0.284138	0.262913	0.299384	0.813104	0.752364	0.85673	-0.298489	-0.410497	-0.223087	0.0191571	0.0752686	0.0485719
Dsui_0823	transcriptional regulator	0.119122	1.65541e-05	-0.081276	0.292381	0.439386	0.301023	0.229039	0.267997	0.348764	0.225599	0.264722	0.254513	0.265127	0.241968	0.365884	0.26602	0.279695	0.253869	0.727061	0.764438	0.693852	-0.459852	-0.387529	-0.527299	0.0294206	0.0513846	0.00946529
Dsui_0824	pseudouridine synthase family protein	0.110552	-0.00712777	-0.0674806	0.223196	0.328676	0.173203	0.179186	0.180276	0.250543	0.121109	0.090372	0.163423	0.171108	0.161379	0.275936	0.177555	0.154008	0.165303	0.643465	0.55813	0.599065	-0.636067	-0.841327	-0.739217	0.00310956	0.0694044	0.00418833
Dsui_0825	hypothetical protein	0.0455898	0.0209985	-0.0359706	0.149569	0.12933	0.0343378	0.101576	0.0472293	0.0145363	-0.236898	-0.134554	-0.205758	0.0390904	-0.162117	0.139449	0.0610476	-0.118972	-0.109595	0.437777	-0.853157	-0.785912	-1.19173	#NUM!	#NUM!	0.0291369	0.103237	0.106635
Dsui_0826	peroxiredoxin	0.0344461	0.0496919	-0.0525768	0.192562	0.338525	0.189544	0.12945	0.171188	0.346018	0.0957989	0.146305	0.120597	0.243129	0.13071	0.265543	0.163394	0.19604	0.164812	0.615318	0.738261	0.620661	-0.700596	-0.437796	-0.688124	0.0251446	0.108036	0.0555322
Dsui_0827	putative acyltransferase	0.0358263	-0.0107018	0.00141946	0.445863	0.622029	0.417492	0.362073	0.424178	0.437515	0.34568	0.37122	0.44292	0.469229	0.377069	0.533946	0.401248	0.384805	0.429739	0.751476	0.720681	0.804837	-0.412201	-0.472566	-0.313232	0.0278349	0.0387025	0.0387614
Dsui_0828	hypothetical protein	0.171256	-0.0444999	-0.0884272	-0.0233387	0.233508	-0.0633664	-0.0861122	-0.055994	0.155719	-0.135698	-0.0245348	0.00432871	-0.0332828	-0.073868	0.105085	-0.0684909	-0.00150449	-0.034274	-0.651769	-0.014317	-0.326157	#NUM!	#NUM!	#NUM!	0.0128185	0.12008	0.0319314
Dsui_0835	conserved hypothetical protein YidD	-0.0288403	-0.141872	0.173752	-0.12631	-0.0415533	-0.165725	-0.182065	-0.134203	-0.963487	-0.697737	-0.703209	-0.755362	-1.73006	-1.28909	-0.0839317	-0.160664	-0.788145	-1.25817	1.91423	9.39031	14.9904	0.936762	3.23117	3.90597	0.0198647	0.124006	0.398518
Dsui_0837	tRNA modification GTPase TrmE	-0.048513	0.216042	-0.134592	-1.40401	-1.18087	-1.69563	-1.49255	-1.67975	-2.08993	-2.04157	-1.81941	-1.83409	-1.95558	-1.89595	-1.29244	-1.62264	-1.98363	-1.89521	1.25549	1.5348	1.46638	0.328252	0.618051	0.552262	0.0922181	0.117791	0.049603
Dsui_0838	hypothetical protein	0.0107127	0.210753	-0.184527	0.00330198	-0.0809187	-0.0174025	0.0461615	-0.0303564	-0.164716	-0.119589	-0.288132	-0.238459	-0.154154	-0.0984877	-0.0388084	-0.000532486	-0.190812	-0.1637	0.0137209	4.91678	4.21816	-6.18748	2.29772	2.07662	0.0334384	0.0712388	0.0575402
Dsui_0839	ABC-type branched-chain amino acid transport system, periplasmic component	-0.037869	-0.130583	0.170563	0.0353831	-0.0426306	-0.0462993	0.0843859	0.0394069	-0.244473	-0.0289513	-0.278385	-0.134919	0.0218912	-0.22219	-0.00362378	0.0258312	-0.183936	-0.111739	-7.12824	50.7581	30.835	#NUM!	5.66557	4.9465	0.0542087	0.110462	0.100985
Dsui_0840	ABC-type branched-chain amino acid transport system, periplasmic component	0.00874722	-0.0201164	0.0345543	0.0181306	-0.0680792	0.00202669	-0.0191254	0.0347383	-0.305818	-0.0937215	-0.179502	-0.198569	-0.047824	-0.114233	-0.0249743	0.00587987	-0.193014	-0.120209	-0.235437	7.72849	4.81329	#NUM!	2.95019	2.26702	0.0221579	0.0871136	0.0616861
Dsui_0841	ABC-type branched-chain amino acid transport systems, ATPase component	-0.0757299	-0.00867241	0.0946159	0.438883	0.330694	0.431533	0.468473	0.526448	0.244342	0.38202	0.252164	0.332203	0.397094	0.257527	0.384789	0.475485	0.292842	0.328941	1.2357	0.761046	0.854862	0.305333	-0.393944	-0.226237	0.0390645	0.0631395	0.0570247
Dsui_0842	ABC-type branched-chain amino acid transport systems, ATPase component	0.0493063	-0.0397157	0.016407	0.379787	0.323216	0.380159	0.351411	0.375269	0.324179	0.280071	0.295655	0.369769	0.269562	0.274449	0.351501	0.368946	0.299969	0.304593	1.04963	0.853393	0.86655	0.069881	-0.228718	-0.206645	0.0125592	0.0182636	0.0461295
Dsui_0843	branched-chain amino acid ABC-type transport system, permease component	-0.0469614	0.168387	-0.0938557	0.186597	0.198166	0.232489	0.234398	0.227337	0.0570654	0.144892	-0.0194996	0.121252	0.176006	0.124296	0.192381	0.231408	0.0608191	0.140518	1.20286	0.316138	0.730413	0.266468	-1.66137	-0.453216	0.00298256	0.0671649	0.0251247
Dsui_0844	ABC-type branched-chain amino acid transport system, periplasmic component	-0.127512	0.226848	-0.0821155	0.502917	0.611092	0.614768	0.592259	0.591846	0.38128	0.482019	0.46562	0.438003	0.54785	0.483069	0.557004	0.599624	0.442973	0.489641	1.07652	0.795278	0.879061	0.106369	-0.330469	-0.185965	0.0107095	0.0441342	0.0450851
Dsui_0845	response regulator with CheY-like receiver, AAA-type ATPase, and DNA-binding domains	-0.0895419	0.0721769	0.0317475	0.141673	0.0448662	0.144281	0.154419	0.112392	-0.054516	0.0678414	-0.00766039	-0.00894315	0.199682	0.0869505	0.0932697	0.137031	0.00188835	0.0925633	1.46919	0.0202461	0.992426	0.55502	-5.62621	-0.0109682	0.0179068	0.0504065	0.0852634
Dsui_0846	glucose-inhibited division protein A	-0.0738346	0.124244	-0.0213376	-2.79292	-2.0251	-3.44784	-3.22342	-3.62191	-3.39454	-3.56792	-3.95888	-2.26687	-3.29104	-3.46811	-2.40901	-3.43106	-3.64044	-3.00867	1.42426	1.51118	1.24893	0.510213	0.595675	0.320687	0.163117	0.236028	0.529493
Dsui_0847	16S rRNA (guanine(527)-N(7))-methyltransferase GidB	-0.079238	0.0397154	0.0554436	-0.0356289	0.117259	-0.0726208	-0.0932016	-0.0918495	-0.32138	-0.279188	-0.232184	-0.0675251	-0.049087	-0.133577	0.040815	-0.0858907	-0.277584	-0.0833964	-2.10439	-6.80104	-2.04328	#NUM!	#NUM!	#NUM!	0.0093994	0.0364317	0.0362727
Dsui_0850	hypothetical protein	0.262034	0.228807	-0.429491	0.613866	0.654966	0.403526	0.498749	0.409369	0.236608	0.195028	0.216795	0.160011	0.164611	0.0235118	0.634416	0.437215	0.216144	0.116045	0.689161	0.340697	0.182916	-0.537086	-1.55344	-2.45075	0.0435766	0.0169814	0.0654577
Dsui_0859	hypothetical protein	1.09272	0.0424239	-1.01334	-3.45888	-1.78728	-2.14335	-2.11886	-1.38925	-3.72608	-1.79093	-4.08878	-1.55597	-4.18648	-2.64532	-2.62308	-1.88382	-3.20193	-2.79593	0.718171	1.22068	1.0659	-0.4776	0.287683	0.0920659	0.349856	1.00866	1.07917
Dsui_0860	hypothetical protein	-0.152085	0.0594974	0.104002	0.564925	0.696977	0.442121	0.523074	0.500526	0.303302	0.585049	0.447355	0.540526	0.466339	0.586423	0.630951	0.488574	0.445235	0.531096	0.774345	0.705657	0.841739	-0.368951	-0.50296	-0.248555	0.0341123	0.115032	0.0494754
Dsui_0862	hypothetical protein	-0.122979	0.190251	-0.0292599	0.303275	-0.218802	0.111468	0.0290381	0.0257867	0.28209	0.0164207	0.0254307	0.144465	0.0579885	0.00376959	0.0422367	0.0554308	0.10798	0.068741	1.31239	2.55656	1.62752	0.392192	1.3542	0.702675	0.0396462	0.123169	0.0579397
Dsui_0863	phosphate regulon transcriptional regulatory protein PhoB	-0.0151542	0.100539	-0.0558386	0.0857963	0.0810896	0.15888	0.0332983	0.0853035	-0.139564	0.00255494	0.0206876	-0.170052	0.155558	-0.0305498	0.083443	0.0924938	-0.038774	-0.0150147	1.10847	-0.464676	-0.179939	0.148565	#NUM!	#NUM!	0.0515198	0.071653	0.133383
Dsui_0864	phosphate regulon sensor kinase PhoR	0.0721842	0.134612	-0.165891	0.0155708	-0.0107967	0.0018544	0.0702151	-0.0307544	-0.143246	-0.0947046	-0.213978	-0.185116	-0.0761377	-0.148985	0.00238708	0.0137717	-0.150643	-0.136746	5.76928	-63.1076	-57.286	2.52839	#NUM!	#NUM!	0.0420732	0.0489734	0.045324
Dsui_0865	hypothetical protein	0.0343654	0.00073182	-0.0060263	0.255715	0.144575	0.239358	0.285344	0.307499	0.0417425	0.165237	-0.050582	0.0804204	0.175111	0.0967579	0.200145	0.277401	0.0521326	0.11743	1.386	0.260474	0.586724	0.470925	-1.94079	-0.769246	0.0283798	0.0884136	0.0413288
Dsui_0866	hypothetical protein	-0.0363822	0.13889	-0.0743187	0.436558	0.116255	0.432698	0.523653	0.390033	0.146859	0.44938	0.306645	0.376851	0.430006	0.286843	0.276406	0.448795	0.300961	0.364567	1.62368	1.08884	1.31895	0.699264	0.122787	0.399391	0.0557248	0.123569	0.0590877
Dsui_0867	deoxyguanosinetriphosphate triphosphohydrolase, putative	0.0450476	-0.0525023	0.0320772	0.0967879	-0.0575787	0.0804953	0.0427166	0.0884453	-0.230852	-0.0075987	-0.116231	-0.106021	-0.0165585	-0.147522	0.0196046	0.0705524	-0.118227	-0.0900336	3.59876	-6.03057	-4.59247	1.8475	#NUM!	#NUM!	0.0199487	0.0911536	0.0546475
Dsui_0868	hypothetical protein	0.0133709	0.140593	-0.117416	0.402406	0.521278	0.438517	0.579196	0.480426	0.321122	0.357155	0.219769	0.188556	0.51586	0.378092	0.461842	0.499379	0.299349	0.360836	1.08128	0.648162	0.781298	0.112737	-0.625573	-0.356056	0.0589749	0.0581623	0.134177
Dsui_0869	hypothetical protein	-0.129151	-0.0756415	0.200724	-0.105102	-0.247154	-0.132222	-0.143747	-0.151543	-0.549681	-0.168797	-0.360546	-0.654027	-0.218322	-0.101188	-0.176128	-0.142504	-0.359675	-0.324513	0.809091	2.04212	1.84248	-0.305627	1.03007	0.881648	0.00793659	0.155497	0.237858
Dsui_0870	putative membrane protein	0.000304162	0.0186805	0.00875341	0.370547	0.230309	0.317316	0.377501	0.340214	0.0551837	0.283925	0.260582	0.354349	0.471898	0.279452	0.300428	0.345011	0.199897	0.368566	1.1484	0.665375	1.22681	0.199622	-0.587761	0.294906	0.0248034	0.102771	0.0792065
Dsui_0871	hypothetical protein	0.247459	-0.280111	0.0915945	-0.147599	-0.949927	-0.738956	-1.16193	-0.43232	0.000234276	-1.12351	-1.14834	-0.810548	-0.431596	-0.533114	-0.548763	-0.777735	-0.757206	-0.591752	1.41725	1.37984	1.07834	0.503095	0.464502	0.10881	0.299121	0.535687	0.160166
Dsui_0872	exodeoxyribonuclease III	-0.0647637	0.0997208	-0.0129518	0.324472	0.243014	0.251129	0.305794	0.312581	-0.000234276	0.297593	0.172918	0.192867	0.319988	0.176711	0.283743	0.289835	0.156759	0.229855	1.02147	0.552468	0.810082	0.0306444	-0.856038	-0.303859	0.0275086	0.122123	0.0640741
Dsui_0874	hypothetical protein	-0.130977	0.0319048	0.103288	0.525002	0.305335	0.590655	0.555899	0.547765	0.328502	0.399797	0.38039	0.503382	0.505852	0.377859	0.415169	0.564773	0.369563	0.462364	1.36034	0.89015	1.11368	0.443972	-0.167879	0.155332	0.0186	0.0300962	0.0597629
Dsui_0875	putative branched-chain amino acid permease (azaleucine resistance)	-0.12857	0.0910073	0.0497442	0.163859	-0.0122473	0.291575	0.285464	0.22614	0.119457	0.206118	-0.0331926	0.00523921	0.321376	0.151054	0.0758058	0.267726	0.097461	0.159223	3.53174	1.28567	2.10041	1.82038	0.362517	1.07067	0.0295116	0.0989287	0.129191
Dsui_0876	putative membrane protein	-0.232685	0.0633498	0.179608	-0.746806	-0.99081	-1.08385	-0.652543	-1.44078	-1.1796	-1.42415	-0.308806	-1.21894	-1.09456	-1.11189	-0.868808	-1.05906	-0.970851	-1.1418	1.21898	1.11745	1.31421	0.28567	0.160213	0.394198	0.322274	0.478664	0.0550049
Dsui_0877	cytochrome c oxidase accessory protein FixG	0.0174434	0.0679359	-0.0543666	-0.324875	-0.487393	-0.27772	-0.342066	-0.411896	-0.380464	-0.380486	-0.474558	-0.393162	-0.304883	-0.388214	-0.406134	-0.343894	-0.411836	-0.362086	0.84675	1.01404	0.891545	-0.239992	0.0201156	-0.165621	0.0547925	0.0443509	0.0404993
Dsui_0878	heme/copper-type cytochrome/quinol oxidase, subunit 3	-0.178657	0.122189	0.0590766	-0.219584	-0.267872	-0.289693	-0.280634	-0.328214	-0.398152	-0.315069	-0.229497	-0.528765	-0.320721	-0.433998	-0.243728	-0.299513	-0.314239	-0.427828	1.22889	1.2893	1.75535	0.29735	0.366592	0.811761	0.0206284	0.0688557	0.0850458
Dsui_0879	hypothetical protein	-0.294865	-0.0249462	0.290963	-0.44373	-0.492744	-0.579022	-0.461006	-0.448606	-0.259371	-0.691953	-0.677213	-0.720027	-0.675376	-0.554119	-0.468237	-0.496211	-0.542845	-0.649841	1.05974	1.15934	1.38785	0.0837157	0.213303	0.472847	0.0587745	0.200537	0.0700973
Dsui_0880	Bacterial regulatory protein, Fis family	-0.0742132	0.0390951	0.0544939	-0.772394	-0.667977	-0.624402	-0.803486	-0.772888	-1.07582	-0.931141	-0.766573	-0.876127	-0.843951	-0.734742	-0.720185	-0.733592	-0.92451	-0.818273	1.01862	1.28371	1.1362	0.0266095	0.360321	0.184214	0.078213	0.126336	0.0605088
Dsui_0881	cAMP-binding protein	0.0341131	0.107523	-0.102949	-0.666846	-0.681952	-0.63342	-0.699428	-0.737833	-0.705518	-0.652772	-0.461973	-0.815079	-0.77054	-0.930693	-0.674399	-0.690227	-0.606754	-0.838771	1.02347	0.899696	1.24373	0.0334691	-0.15249	0.314674	0.04312	0.104616	0.0674943
Dsui_0882	nitrous oxide reductase	-0.00503627	0.0942321	-0.0585859	-0.334793	-0.292698	-0.369626	-0.336147	-0.46132	-0.430628	-0.468796	-0.413338	-0.512058	-0.387849	-0.367934	-0.313745	-0.389031	-0.437588	-0.422613	1.23996	1.39472	1.34699	0.310291	0.479978	0.429744	0.0529117	0.0231692	0.0637671
Dsui_0883	transcriptional regulator with HTH domain and aminotransferase domain	-0.0196259	0.116336	-0.0677491	0.132182	0.171705	0.0926323	0.14668	0.0847556	-0.0704636	0.0490989	0.0378624	0.0170256	0.103686	0.0581518	0.151944	0.108023	0.00549923	0.059621	0.710936	0.0361925	0.392388	-0.492208	-4.78817	-1.34965	0.0275232	0.0539093	0.035394
Dsui_0885	hypothetical protein	0.157261	0.0752284	-0.172377	0.587724	0.556046	0.471207	0.540624	0.600282	0.147753	0.588914	0.13906	0.551189	0.617391	0.26504	0.571885	0.537371	0.291909	0.477873	0.939649	0.510433	0.83561	-0.0898066	-0.970207	-0.259098	0.0527447	0.210044	0.152904
Dsui_0893	rare lipoprotein A	0.0272008	0.0149386	-0.00688534	-1.38877	-1.9062	-1.80179	-1.73868	-1.90692	-2.07383	-1.91629	-1.94468	-1.93409	-2.19438	-2.74514	-1.64749	-1.8158	-1.97826	-2.2912	1.10216	1.20078	1.39073	0.140337	0.263968	0.475839	0.0693924	0.0685613	0.338113
Dsui_0894	PAS domain S-box/diguanylate cyclase (GGDEF) domain-containing protein	0.0744203	0.0814396	-0.117164	3.26941e-05	0.120651	-0.0350835	-0.0274376	-0.0571941	-0.0395131	-0.116984	-0.198375	-0.14204	-0.0290585	-0.156308	0.0603419	-0.039905	-0.118291	-0.109135	-0.661316	-1.96035	-1.80862	#NUM!	#NUM!	#NUM!	0.0126174	0.0648618	0.0569217
Dsui_0895	nitrogen regulatory protein PII	0.179341	-0.312241	0.148616	-0.0291592	0.196459	0.0174928	-0.0821326	0.00460616	-0.414544	-0.130355	-0.500591	-0.337284	-0.408067	0.133093	0.0836497	-0.0200112	-0.348497	-0.204086	-0.239226	-4.16614	-2.43977	#NUM!	#NUM!	#NUM!	0.0442404	0.158199	0.240166
Dsui_0896	heavy metal efflux pump, cobalt-zinc-cadmium	0.0366286	0.0551455	-0.0596783	-0.0988503	0.131258	-0.0292074	-0.0634489	-0.0602339	-0.171903	-0.127426	-0.147049	-0.174858	-0.0391668	-0.114582	0.0162039	-0.0509634	-0.148793	-0.109536	-3.14514	-9.18256	-6.75984	#NUM!	#NUM!	#NUM!	0.0154397	0.0181992	0.0555106
Dsui_0897	RND family efflux transporter, MFP subunit	-0.0580763	0.176656	-0.0895435	-0.171081	-0.197448	-0.260677	-0.28556	-0.393155	-0.40104	-0.317393	-0.453062	-0.278392	-0.248732	-0.348568	-0.184264	-0.313131	-0.390498	-0.291897	1.69936	2.11923	1.58412	0.764989	1.08354	0.663685	0.0574905	0.0558859	0.0418618
Dsui_0898	outer membrane protein	0.153475	0.104138	-0.210466	-0.285198	-0.145658	-0.315376	-0.320904	-0.29762	-0.473637	-0.354158	-0.504898	-0.280364	-0.28196	-0.386461	-0.215428	-0.3113	-0.444231	-0.316261	1.44503	2.06209	1.46806	0.531103	1.04411	0.553914	0.00993295	0.0649575	0.0496426
Dsui_0899	D-alanyl-D-alanine carboxypeptidase	0.248878	-0.0278573	-0.174811	-0.20271	0.110972	-0.421096	-0.461136	-0.460879	-0.267794	-0.338396	-0.422378	-0.441724	-0.251842	-0.388834	-0.0458689	-0.447704	-0.342856	-0.3608	9.76051	7.4747	7.8659	3.28696	2.90201	2.97561	0.0188147	0.0631875	0.0800135
Dsui_0900	branched-chain amino acid aminotransferase/4-amino-4-deoxychorismate lyase	0.258595	0.0666505	-0.271525	0.271875	0.418768	0.177443	0.140783	0.146569	0.282021	0.0593186	0.348683	0.0384393	0.120329	0.163772	0.345321	0.154932	0.230008	0.107514	0.44866	0.666068	0.311344	-1.15631	-0.586258	-1.68342	0.0160924	0.123725	0.0519633
Dsui_0901	hypothetical protein	0.0159846	0.147121	-0.0639664	0.102623	0.701471	-0.279919	-0.118861	0.13768	-0.925393	0.11285	0.242421	0.916094	-0.911861	0.0443366	0.402047	-0.0870335	-0.19004	0.0161898	-0.216476	-0.472682	0.0402683	#NUM!	#NUM!	-4.63421	0.171963	0.522656	0.746525
Dsui_0904	hypothetical protein	0.375297	-0.0719714	-0.256191	-0.0722578	0.511069	-0.157304	-0.223534	-0.136274	0.333861	-0.194431	0.0106358	0.115693	-0.0690414	-0.0566959	0.219406	-0.17237	0.050022	-0.00334801	-0.785624	0.227989	-0.0152595	#NUM!	-2.13297	#NUM!	0.0371826	0.217465	0.0843257
Dsui_0905	hypothetical protein	0.404796	-0.128366	-0.2325	-0.27327	0.405802	-1.09374	-1.09881	-1.06015	-0.263673	-0.796781	-0.511095	-0.646941	-1.20641	-1.22808	0.0662661	-1.08424	-0.52385	-1.02714	-16.3618	-7.90525	-15.5003	#NUM!	#NUM!	#NUM!	0.0171569	0.217827	0.26899
Dsui_0906	putative ATPase	0.456593	-0.174473	-0.242497	-0.11196	0.616106	-0.193855	-0.276226	-0.175298	0.401695	-0.212707	0.0100438	0.149792	-0.124609	-0.0557433	0.252073	-0.215126	0.066344	-0.0101868	-0.853428	0.263194	-0.0404119	#NUM!	-1.9258	#NUM!	0.0438632	0.253968	0.116563
Dsui_0907	hypothetical protein	0.462145	-0.0886398	-0.327086	-0.227458	0.607016	-0.308183	-0.425023	-0.306061	0.470726	-0.339637	-0.0562367	0.060839	-0.155795	-0.134345	0.189779	-0.346423	0.0249508	-0.0764335	-1.8254	0.131473	-0.40275	#NUM!	-2.92716	#NUM!	0.0555858	0.335773	0.0974605
Dsui_0908	hypothetical protein	0.48112	-0.0673522	-0.367042	-0.196187	0.55859	-0.293488	-0.425612	-0.281886	0.443386	-0.351061	-0.0312776	0.134045	-0.190867	-0.135763	0.181201	-0.333662	0.020349	-0.0641948	-1.84139	0.1123	-0.354273	#NUM!	-3.15457	#NUM!	0.0651906	0.326379	0.141971
Dsui_0909	Caspase domain-containing protein	0.462705	-0.105142	-0.312268	-0.353777	0.496783	-0.454073	-0.564963	-0.443729	0.290824	-0.480932	-0.1834	-0.0190224	-0.319484	-0.263172	0.0715031	-0.487589	-0.124503	-0.200559	-6.81912	-1.74122	-2.8049	#NUM!	#NUM!	#NUM!	0.0548749	0.317809	0.130408
Dsui_0910	hypothetical protein	0.540605	-0.149548	-0.350749	-0.0258564	0.747913	-0.177412	-0.264528	-0.123737	0.579313	-0.192594	0.0899121	0.284655	-0.0249951	0.0249563	0.361028	-0.188559	0.158877	0.0948721	-0.522284	0.440068	0.262783	#NUM!	-1.1842	-1.92806	0.0580158	0.31888	0.135737
Dsui_0911	hypothetical protein	0.539576	-0.112786	-0.384445	-0.0793975	0.759708	-0.171876	-0.310219	-0.162544	0.641384	-0.225081	0.115162	0.259264	-0.0736569	0.00761605	0.340155	-0.21488	0.177155	0.0644078	-0.631711	0.520808	0.189348	#NUM!	-0.941178	-2.40088	0.0675228	0.356439	0.141723
Dsui_0912	hypothetical protein	0.450019	-0.141026	-0.266403	-0.0484864	0.738793	-0.1433	-0.267817	-0.174052	0.586327	-0.192176	0.0835523	0.280227	-0.0478123	0.00242472	0.345153	-0.195056	0.159235	0.07828	-0.565129	0.461345	0.226798	#NUM!	-1.11608	-2.14052	0.0529591	0.322296	0.144264
Dsui_0913	hypothetical protein	0.509071	-0.166031	-0.302805	-0.0739015	0.670415	-0.188155	-0.303292	-0.164845	0.60722	-0.231183	0.136337	0.282262	-0.0870875	-0.00435729	0.298257	-0.218764	0.170792	0.0636059	-0.733475	0.572632	0.213259	#NUM!	-0.804319	-2.22932	0.0605228	0.343142	0.158259
Dsui_0914	hypothetical protein	0.497676	-0.0606829	-0.390172	-0.163063	0.516226	-0.260248	-0.377021	-0.245817	0.470713	-0.29174	-0.00808685	0.167009	-0.155989	-0.115372	0.176582	-0.294362	0.0569618	-0.034784	-1.667	0.32258	-0.196985	#NUM!	-1.63227	#NUM!	0.0587449	0.31465	0.143649
Dsui_0915	hypothetical protein	0.443675	-0.141127	-0.259422	-0.275183	0.31073	-0.348449	-0.498926	-0.33959	0.269242	-0.396641	-0.176434	0.0833045	-0.26914	-0.237504	0.0177734	-0.395655	-0.101278	-0.141113	-22.2611	-5.69828	-7.93958	#NUM!	#NUM!	#NUM!	0.073113	0.276992	0.159212
Dsui_0916	TniB protein	0.465197	-0.205813	-0.222194	-0.358624	0.26229	-0.406983	-0.519352	-0.46516	0.169533	-0.437859	-0.232127	-0.0291645	-0.261443	-0.310276	-0.0481672	-0.463831	-0.166818	-0.200295	9.62961	3.46331	4.15832	3.26748	1.79215	2.056	0.0458842	0.25223	0.122639
Dsui_0917	integrase family protein	0.371846	-0.00313442	-0.31724	-0.272423	0.0905144	-0.371719	-0.432369	-0.348016	0.0564812	-0.397942	-0.257157	-0.178662	-0.314276	-0.286726	-0.0909545	-0.384035	-0.199539	-0.259888	4.22227	2.19384	2.85734	2.07802	1.13346	1.51467	0.0355208	0.189939	0.0585263
Dsui_0918	TnsA endonuclease N terminal protein	0.303836	0.0477543	-0.297596	-0.701591	-0.261762	-0.850666	-0.918747	-0.863737	-0.387282	-0.943492	-0.587754	-0.541076	-0.704984	-0.755955	-0.481677	-0.877717	-0.639509	-0.667338	1.82221	1.32767	1.38545	0.86569	0.4089	0.470353	0.0294993	0.230002	0.0916741
Dsui_0919	response regulator containing a CheY-like receiver domain and an HD-GYP domain	0.149325	-0.0228275	-0.0839544	-0.0565839	0.21063	-0.0827045	-0.152733	-0.0504732	-0.133817	-0.0391887	-0.271451	0.0914342	-0.165194	-0.136621	0.077023	-0.0953036	-0.148152	-0.070127	-1.23734	-1.92348	-0.910469	#NUM!	#NUM!	#NUM!	0.0426875	0.095361	0.114835
Dsui_0920	fructose-2,6-bisphosphatase	0.688068	0.0172534	-0.633708	0.0496302	0.315978	0.417211	-0.0156066	0.0760918	-0.787889	0.204404	-0.128895	-0.574711	0.393818	-0.0510829	0.182804	0.159232	-0.23746	-0.0773255	0.871053	-1.29899	-0.422997	-0.199167	#NUM!	#NUM!	0.18622	0.412312	0.395835
Dsui_0921	PAS domain S-box	0.0790805	-0.0153335	-0.0318367	0.069571	0.166667	0.0578422	0.0524693	0.00851597	-0.0908071	-0.0139292	-0.133909	-0.0445373	0.018943	-0.0625712	0.118119	0.0396092	-0.0795483	-0.0293885	0.335332	-0.673458	-0.248804	-1.57634	#NUM!	#NUM!	0.0220954	0.0496242	0.0349595
Dsui_0922	outer membrane receptor protein	0.0528506	0.0112854	-0.0310909	-0.135276	-0.148798	-0.110589	-0.222071	-0.234315	-0.367714	-0.17828	-0.21756	-0.225683	-0.0985273	-0.267457	-0.142037	-0.188992	-0.254518	-0.197222	1.33058	1.79191	1.38853	0.412056	0.841502	0.473558	0.0556637	0.0816322	0.0718415
Dsui_0923	putative iron-regulated membrane protein	-0.0261222	0.248691	-0.188555	0.0346725	-0.0639087	0.0640679	0.0079098	0.0391875	-0.146801	-0.0288215	-0.0933981	-0.102999	0.000348274	-0.0295148	-0.0146181	0.0370551	-0.0896737	-0.0440552	-2.53487	6.13442	3.01374	#NUM!	2.61693	1.59156	0.022976	0.0482371	0.0434262
Dsui_0924	putative permease	-0.0815831	0.110434	-0.00792843	-0.137409	-0.258167	-0.11935	-0.214407	-0.173395	-0.325961	-0.282538	-0.430393	-0.3639	-0.220553	-0.334394	-0.197788	-0.169051	-0.346297	-0.306283	0.854707	1.75085	1.54854	-0.226498	0.808057	0.630909	0.0389283	0.0620507	0.0618051
Dsui_0925	small redox-active disulfide protein 2	-0.0687423	-0.191464	0.330358	-0.569063	-0.534889	-0.923381	-0.576967	-0.721826	-1.4737	-0.769873	-0.91886	-0.666158	-1.19713	-0.825895	-0.551976	-0.740725	-1.05414	-0.896395	1.34195	1.90976	1.62397	0.424331	0.933393	0.699528	0.142053	0.30284	0.222427
Dsui_0926	fumarate hydratase, class II	0.071883	-0.0627665	0.020555	0.103121	-0.116818	0.208044	0.104399	0.0363781	-0.144162	-0.00676093	-0.198389	-0.22859	-0.0297803	-0.117147	-0.00684824	0.116274	-0.116437	-0.125172	-16.9787	17.0025	18.278	#NUM!	4.08768	4.19204	0.0705835	0.0806509	0.0813618
Dsui_0927	cytochrome c551/c552	-0.155017	0.0547172	0.110094	0.0147652	-0.0596254	0.179153	0.159566	0.0505698	0.298699	-0.0145175	0.00287303	0.000132952	-0.0600601	-0.0135159	-0.0224301	0.129763	0.0956848	-0.024481	-5.78522	-4.26592	1.09144	#NUM!	#NUM!	0.126229	0.056566	0.143728	0.0257679
Dsui_0928	cytochrome c oxidase accessory protein FixG	-0.0447261	0.181488	-0.108268	-0.398107	-0.449118	-0.321873	-0.337023	-0.349685	-1.20547	-1.09422	-1.16075	-0.915387	-0.57344	-1.59704	-0.423612	-0.336194	-1.15348	-1.02862	0.793635	2.72296	2.42821	-0.333452	1.44518	1.2799	0.0113694	0.0457068	0.425483
Dsui_0929	Zn-dependent hydrolase, glyoxylase	-0.145771	0.238691	-0.0761643	-0.0579027	-0.338436	-0.204314	0.0105804	-0.0743413	-0.610607	-0.328992	-0.279063	-0.124449	-0.0748381	-0.473557	-0.198169	-0.0893584	-0.406221	-0.224281	0.45092	2.04987	1.13177	-1.14906	1.03553	0.178576	0.0883707	0.145953	0.177424
Dsui_0930	transcriptional regulator containing PAS, AAA-type ATPase, and DNA-binding domains	-0.198406	0.120554	0.0778505	0.555913	0.234659	0.639716	0.66826	0.57988	-0.249583	-0.0659132	-0.00582051	0.0834058	0.525717	-0.550457	0.395286	0.629285	-0.107106	0.0195553	1.59198	-0.270958	0.0494713	0.670818	#NUM!	-4.33726	0.0368273	0.103691	0.44166
Dsui_0931	thiol-disulfide isomerase-like thioredoxin	-0.219343	0.177266	0.0429949	0.20078	-0.13425	0.196039	0.292251	0.0821692	0.0541347	0.288718	0.0291028	0.114673	0.286193	0.18279	0.033265	0.190153	0.123985	0.194552	5.7163	3.72719	5.84854	2.51508	1.89809	2.54808	0.0858666	0.116931	0.0705148
Dsui_0932	hypothetical protein	-0.0213858	0.276221	-0.218809	0.0274252	-0.14798	0.0455256	-0.000782855	0.0118774	-0.236489	-0.0478295	-0.0918643	-0.022151	0.00885066	-0.0309273	-0.0602774	0.0188734	-0.125394	-0.0147426	-0.313109	2.08029	0.244579	#NUM!	1.05678	-2.03163	0.0195418	0.0805864	0.0170633
Dsui_0935	cytochrome c5	-0.0695363	0.246516	-0.13624	-0.63854	-0.385079	-0.494794	-0.605018	-0.605569	-0.772477	-0.692129	-1.56729	-0.585494	-0.523326	-0.743555	-0.511809	-0.56846	-1.01063	-0.617458	1.11069	1.97463	1.20642	0.151452	0.981579	0.270735	0.0520906	0.39498	0.0927056
Dsui_0937	hypothetical protein	0.167904	0.194094	-0.306152	0.765621	0.628196	0.790681	0.746414	0.822174	0.573422	0.670708	0.643916	0.514415	0.810036	0.628534	0.696908	0.786423	0.629349	0.650995	1.12845	0.903058	0.934118	0.174337	-0.14711	-0.098323	0.0310751	0.0410309	0.121727
Dsui_0938	HD-GYP domain-containing protein	-0.0341199	0.128839	-0.0654963	0.321513	0.209001	0.395415	0.383765	0.433101	0.353986	0.341926	0.0299574	0.204176	0.285832	0.162942	0.265257	0.404094	0.241956	0.21765	1.5234	0.912158	0.820525	0.607299	-0.132644	-0.285381	0.0210558	0.149987	0.0510663
Dsui_0939	diguanylate cyclase (GGDEF) domain-containing protein	0.00151583	-0.128352	0.137092	0.122259	-0.106296	0.226385	0.130553	0.198001	-0.0322983	0.247128	0.231156	-0.00736183	0.0858764	0.118278	0.00798146	0.18498	0.148662	0.0655977	23.1762	18.6259	8.21875	4.53457	4.21924	3.03892	0.0401919	0.128124	0.053259
Dsui_0940	Nif-specific regulatory protein	0.11742	-0.0853037	-0.000593369	0.070114	0.00147722	0.0789062	0.0545568	0.0830291	-0.0411664	0.0758218	-0.0636547	-0.126672	0.146591	-0.0708888	0.0357956	0.072164	-0.00966645	-0.0169901	2.016	-0.270046	-0.474641	1.0115	#NUM!	#NUM!	0.0125635	0.0611425	0.117889
Dsui_0941	nitrogenase-associated protein	-0.228993	0.121609	0.108858	-0.181652	-0.384517	-0.271102	-0.00526556	-0.156417	-0.323325	-0.0986685	-0.132224	-0.588952	-0.16826	-0.305574	-0.283085	-0.144261	-0.184739	-0.354262	0.509605	0.652594	1.25143	-0.972548	-0.615743	0.323583	0.108867	0.0989478	0.175164
Dsui_0942	hypothetical protein	0.001656	0.316143	-0.272953	-0.0783883	-0.246788	-0.259726	-0.10476	-0.251747	-0.917258	-0.22673	-0.266783	-0.434959	0.176087	-0.172835	-0.162588	-0.205411	-0.470257	-0.143903	1.26338	2.89232	0.885074	0.33729	1.53223	-0.17613	0.0712453	0.3165	0.250296
Dsui_0943	nitrogenase cofactor biosynthesis protein NifB	0.147863	-0.131922	0.0140361	-0.233936	-0.318197	-0.286436	-0.292702	-0.314032	-0.591539	-0.33069	-0.290398	-0.504872	-0.332404	-0.423512	-0.276067	-0.297723	-0.404209	-0.420262	1.07845	1.46417	1.52232	0.108957	0.550086	0.606274	0.0118119	0.13348	0.0704475
Dsui_0944	putative NADH:ubiquinone oxidoreductase, subunit RnfB	-0.213382	-0.000561996	0.24162	0.699729	0.552574	1.07969	0.909045	0.780674	0.747622	0.652009	0.951505	0.849167	0.583354	0.939639	0.626152	0.923137	0.783712	0.79072	1.4743	1.25163	1.26283	0.560032	0.323811	0.336655	0.122479	0.124903	0.15121
Dsui_0945	Iron-sulfur cluster assembly accessory protein	0.128595	0.0195235	-0.100545	-0.157963	-0.291951	-0.225604	-0.202346	-0.286757	-0.249374	-0.158479	-0.371067	-0.460694	-0.0184911	-0.465774	-0.224957	-0.238235	-0.25964	-0.314986	1.05903	1.15418	1.40021	0.0827401	0.206866	0.485641	0.0355994	0.0870918	0.209664
Dsui_0946	putative nitrogen fixation protein FixT	0.679858	-0.24918	-0.37591	0.122676	0.0641192	-0.0345852	-0.0234138	0.168231	-0.0552608	0.0433877	-0.0618179	-0.306615	0.32161	0.0572089	0.0933974	0.036744	-0.0245637	0.024068	0.393415	-0.263002	0.257694	-1.34587	#NUM!	-1.95627	0.0930871	0.0481234	0.25754
Dsui_0947	hypothetical protein	-0.257776	0.129887	0.122268	0.307921	0.22345	0.123272	0.246896	0.27258	0.173611	0.0133413	0.215813	-0.0726001	0.215033	0.25052	0.265685	0.21425	0.134255	0.130984	0.806404	0.505317	0.493005	-0.310426	-0.984741	-1.02033	0.0651796	0.0872177	0.144683
Dsui_0948	hypothetical protein	0.626747	0.400878	-0.930499	-0.850834	-0.571548	-1.92762	-1.68074	-1.09552	-2.18843	-1.70074	-1.28809	-0.925208	-1.27032	-1.69263	-0.711191	-1.56796	-1.72575	-1.29605	2.20469	2.42657	1.82237	1.14058	1.27892	0.865814	0.348938	0.367985	0.313826
Dsui_0949	hypothetical protein	-0.467994	0.241495	0.242219	0.00578802	0.363283	0.230719	-0.440789	-0.225752	-0.084538	-0.225337	0.244639	0.414879	0.040025	0.265409	0.184536	-0.145274	-0.0217454	0.240104	-0.787239	-0.117839	1.30113	#NUM!	#NUM!	0.379762	0.279986	0.196937	0.154076
Dsui_0950	acyl dehydratase	-0.0344879	0.12159	-0.0565511	-0.158349	0.00954973	-0.0922918	0.0055401	-0.023045	-0.0418119	-0.149475	-0.131494	-0.261649	-0.0683148	-0.198994	-0.0743998	-0.0365989	-0.107594	-0.176319	0.491922	1.44616	2.36989	-1.0235	0.532223	1.24482	0.0410735	0.0470905	0.0805405
Dsui_0951	nucleoside-diphosphate-sugar epimerase	-0.112948	-0.0377076	0.152228	0.383499	0.364596	0.258889	0.441981	0.422582	0.252263	0.374499	0.244906	0.168529	0.345181	0.290869	0.374048	0.374484	0.290556	0.268193	1.00117	0.776788	0.717002	0.00168283	-0.364406	-0.479952	0.0821206	0.0594325	0.073879
Dsui_0952	chemotaxis protein	-0.145264	0.117619	0.0368583	0.0779049	-0.12285	0.105733	0.0814229	0.147159	-0.100843	0.0189859	-0.00932127	-0.0510736	0.0530785	-0.0587278	-0.0224726	0.111438	-0.0303927	-0.0189076	-4.95884	1.35243	0.841362	#NUM!	0.435556	-0.249201	0.0271381	0.0511385	0.0509977
Dsui_0953	ADP-ribosyl-(dinitrogen reductase) hydrolase	-0.287666	0.0987437	0.170952	-0.114458	-0.156671	-0.0641511	-0.0509269	-0.0455046	-0.198942	-0.294508	-0.0670514	-0.332111	0.0957445	-0.286766	-0.135564	-0.0535275	-0.186834	-0.174378	0.39485	1.37819	1.28631	-1.34062	0.46278	0.363237	0.00783138	0.0932528	0.1919
Dsui_0954	Dinitrogenase reductase ADP-ribosyltransferase (DRAT)	0.303854	-0.0729669	-0.178527	0.143237	0.0546679	0.0389506	0.11189	0.103062	-0.362651	0.0495651	0.028417	0.122529	0.134063	0.121023	0.0989525	0.0846342	-0.0948898	0.125872	0.855302	-0.958943	1.27204	-0.225495	#NUM!	0.347147	0.0325036	0.189533	0.00582483
Dsui_0955	nitrogenase iron protein	-0.129452	0.159339	-0.00885297	-0.388784	-0.535573	-0.453522	-0.36557	-0.480309	-0.391488	-0.444184	-0.549692	-0.601845	-0.43502	-0.723326	-0.462179	-0.433134	-0.461788	-0.58673	0.937157	0.999155	1.26949	-0.0936376	-0.00121965	0.344246	0.0490105	0.0657752	0.118184
Dsui_0956	nitrogenase molybdenum-iron protein alpha chain	0.247366	-0.0816545	-0.112876	0.17527	0.245701	0.00698793	0.0352258	0.00054941	0.0966755	-0.0357379	-0.203741	0.0968599	0.173304	0.0544748	0.210485	0.0142544	-0.0476011	0.108213	0.0677215	-0.226149	0.514111	-3.88424	#NUM!	-0.959847	0.0150602	0.122931	0.0491716
Dsui_0957	nitrogenase molybdenum-iron protein beta chain	0.00772649	0.115844	-0.0884707	-0.3567	-0.189138	-0.3761	-0.293094	-0.395441	-0.443331	-0.419567	-0.414026	-0.349171	-0.448459	-0.311269	-0.272919	-0.354878	-0.425641	-0.369633	1.3003	1.55959	1.35437	0.37885	0.641165	0.437621	0.044396	0.0127116	0.0578464
Dsui_0958	ferredoxin	0.331646	-0.243594	-0.0481845	0.11411	0.114837	0.156475	0.288706	0.118151	0.0872201	0.267482	0.270801	-0.134988	0.0758055	0.160327	0.114473	0.187777	0.208501	0.033715	1.64036	1.8214	0.294523	0.714008	0.865044	-1.76355	0.0730622	0.0857694	0.124181
Dsui_0959	hypothetical protein	0.554597	-0.396182	-0.0539823	-0.0795019	-0.369424	-0.341153	-0.0744665	-0.48236	-4.55616	-0.451084	-0.670932	-0.216125	-0.209204	-0.106164	-0.224463	-0.299327	-1.89273	-0.177164	1.33352	8.43224	0.789281	0.415244	3.07592	-0.341389	0.169128	1.88547	0.0502839
Dsui_0960	putative permease	-0.00538901	0.0511941	-0.0164597	-0.124846	-0.229155	-0.076353	-0.16029	-0.171887	-0.215172	-0.216457	-0.188558	-0.103207	-0.0697648	-0.17394	-0.177001	-0.136177	-0.206729	-0.115637	0.769357	1.16796	0.653314	-0.378276	0.223986	-0.614151	0.0425659	0.0128596	0.043428
Dsui_0961	RNA polymerase sigma factor, SigZ family	-0.0110436	0.163602	-0.111637	-0.134627	0.0665262	-0.153621	-0.187971	-0.303431	-0.0574964	-0.253277	-0.480739	-0.407933	-0.158257	-0.233197	-0.0340504	-0.215008	-0.263838	-0.266462	6.31439	7.74843	7.82552	2.65864	2.9539	2.96819	0.0640782	0.172949	0.104609
Dsui_0962	collagenase-like protease	-0.0663617	0.0345043	0.049218	-2.21595	-2.20731	-4.92008	-5.42872	-6.9121	-4.49405	-4.6964	-4.99425	-4.74384	-6.82891	-5.45768	-2.21163	-5.75363	-4.72823	-5.67681	2.60153	2.13789	2.56679	1.37936	1.09619	1.35997	0.84507	0.205444	0.865216
Dsui_0963	collagenase-like protease	-0.115404	0.119854	0.0167325	-2.82915	-2.77903	-4.35012	-4.81106	-4.74887	-4.54381	-4.33113	-3.27848	-4.09617	-5.14171	-3.98388	-2.80409	-4.63668	-4.05114	-4.40725	1.65354	1.44473	1.57172	0.72556	0.530795	0.652347	0.204217	0.553209	0.52136
Dsui_0964	putative lipid carrier protein	0.0454154	-0.114538	0.096158	-2.73742	-2.03606	-4.08084	-4.56732	-5.25275	-7.58958	-4.77996	-6.95228	-4.09754	-4.88006	-4.77186	-2.38674	-4.63364	-6.44061	-4.58315	1.94141	2.6985	1.92026	0.957104	1.43216	0.941299	0.48072	1.20273	0.346206
Dsui_0965	putative membrane protein	-0.191434	0.0411306	0.144412	0.186346	0.174637	0.318004	0.186044	0.24768	-0.117539	0.223331	0.0888122	0.172012	0.319427	0.15793	0.180491	0.250576	0.0648682	0.216456	1.3883	0.359398	1.19926	0.473317	-1.47635	0.262145	0.0539114	0.140186	0.073038
Dsui_0966	methyl-accepting chemotaxis protein	-0.118666	0.158296	-0.0229947	0.0815299	-0.0442489	0.122217	0.0991864	0.080422	-0.316753	0.0219542	-0.107894	-0.02546	0.134432	-0.0363757	0.0186405	0.100608	-0.134231	0.0241987	5.3973	-7.20103	1.29818	2.43224	#NUM!	0.376491	0.0170923	0.139525	0.0780739
Dsui_0967	hypothetical protein	-0.175768	0.0922535	0.090926	0.13412	-0.056773	0.124717	0.119277	0.0723773	-0.0456214	-0.0244516	0.0277769	0.0959188	0.196593	0.0631538	0.0386733	0.105457	-0.0140987	0.118555	2.72687	-0.364559	3.06556	1.44725	#NUM!	1.61615	0.0234961	0.030846	0.0567793
Dsui_0968	deoxyinosine 3'endonuclease (endonuclease V)	-0.209157	-0.12726	0.307027	-0.0183646	-0.25972	0.05211	-0.0470804	-0.0606281	-0.413058	-0.116791	-0.371543	-0.176548	-0.019809	-0.188156	-0.139042	-0.0185328	-0.300464	-0.128171	0.133289	2.16095	0.921813	-2.90737	1.11167	-0.117455	0.0502573	0.130978	0.0767699
Dsui_0969	putative AP superfamily protein	-0.135813	0.135922	0.0129295	-0.257897	-0.540215	-0.313402	-0.317713	-0.323496	-0.575726	-0.37889	-0.564118	-0.693105	-0.318075	-0.416325	-0.399056	-0.318204	-0.506245	-0.475835	0.797392	1.26861	1.1924	-0.326639	0.343246	0.253872	0.00413554	0.0901782	0.158782
Dsui_0970	PAS domain S-box/diguanylate cyclase (GGDEF) domain-containing protein	0.107601	-0.146435	0.0628386	0.240878	0.221548	0.277433	0.319225	0.201927	0.0850591	0.20759	0.0361927	0.319299	0.292925	0.157388	0.231213	0.266195	0.109614	0.256537	1.1513	0.474082	1.10953	0.203261	-1.07679	0.149946	0.0485418	0.0720946	0.070931
Dsui_0971	poly(R)-hydroxyalkanoic acid synthase, class I	-0.106002	-0.00428226	0.116132	-0.965804	-1.01524	-1.02843	-0.990134	-0.945022	-1.25271	-1.12221	-1.13773	-1.54655	-1.01045	-1.19864	-0.990523	-0.987861	-1.17088	-1.25188	0.997312	1.18209	1.26386	-0.00388351	0.241336	0.337834	0.0340871	0.0582047	0.222074
Dsui_0972	Zn-dependent hydrolase, glyoxylase	0.145475	0.123479	-0.218687	0.574332	0.536232	0.574441	0.572735	0.495601	0.635992	0.54437	0.483773	0.32459	0.517449	0.443302	0.555282	0.547592	0.554712	0.428447	0.986152	0.998973	0.771584	-0.0201178	-0.00148204	-0.374104	0.0367698	0.062572	0.0794317
Dsui_0973	putative transcriptional regulator	-0.0128511	0.200193	-0.146228	-0.0331163	0.118753	-0.140335	-0.0423321	-0.0942735	-0.468443	-0.232045	0.144334	-0.189104	-0.204903	-0.334636	0.0428182	-0.0923135	-0.185385	-0.242881	-2.15594	-4.32958	-5.67238	#NUM!	#NUM!	#NUM!	0.0400335	0.252331	0.0652001
Dsui_0974	hypothetical protein	-0.117846	-0.0886533	0.210952	0.390748	0.36293	0.2743	0.402713	0.350324	0.27799	0.323538	0.512406	0.47949	0.433944	0.00971769	0.376839	0.342446	0.371312	0.307717	0.908732	0.985332	0.816574	-0.138074	-0.0213186	-0.292344	0.0527196	0.101487	0.211536
Dsui_0975	acyl-CoA dehydrogenase	0.146736	-0.0258914	-0.0778836	0.104387	0.254236	0.154725	0.257994	0.225381	0.0485121	0.142313	0.146757	0.0701926	0.077817	0.0575503	0.179312	0.2127	0.112527	0.06852	1.1862	0.627552	0.382128	0.246351	-0.672194	-1.38787	0.0431024	0.0453019	0.00835797
Dsui_0976	acetyl-CoA acetyltransferase	-0.0184379	-0.0634574	0.0994276	-0.209382	-0.0732163	-0.165065	-0.161693	-0.101752	-0.247537	-0.0876007	-0.159986	-0.143211	-0.317218	-0.348281	-0.141299	-0.142837	-0.165041	-0.26957	1.01088	1.16803	1.9078	0.0156177	0.224077	0.93191	0.0290837	0.0653917	0.0902446
Dsui_0977	acyl-CoA dehydrogenase	-0.0326237	-0.181224	0.211217	0.157761	0.0168921	-0.0160063	0.118179	0.0601874	0.044194	0.0657016	0.125028	-0.140241	0.0786382	0.00675345	0.0873265	0.0541199	0.0783078	-0.0182831	0.619742	0.896724	-0.209365	-0.69026	-0.157264	#NUM!	0.0549485	0.034183	0.0910939
Dsui_0978	2-hydroxychromene-2-carboxylate isomerase	0.354667	0.169705	-0.452409	0.00598841	-0.0493891	0.121991	0.0889724	0.0211701	0.0486398	0.162221	0.183439	-0.0418625	0.152854	-0.316957	-0.0217004	0.0773778	0.131433	-0.0686549	-3.56574	-6.05672	3.16377	#NUM!	#NUM!	1.66164	0.0419685	0.059181	0.192733
Dsui_0979	TIGR00730 family protein	0.110673	0.147414	-0.207595	0.5647	0.362405	0.370299	0.479952	0.376193	0.385463	0.418143	-0.00323347	0.284788	0.430591	0.333649	0.463553	0.408815	0.266791	0.349676	0.881916	0.575534	0.754339	-0.181287	-0.797026	-0.406715	0.0503592	0.191401	0.0605931
Dsui_0980	acetyl-CoA carboxylase, carboxyltransferase component (subunits alpha and beta)	-0.0812424	0.0741679	0.0252809	0.574047	0.388414	0.710416	0.729377	0.697617	0.405796	0.634625	0.523004	0.633553	0.664759	0.609202	0.48123	0.71247	0.521142	0.635838	1.48052	1.08294	1.32128	0.566102	0.114949	0.401932	0.013047	0.0934283	0.0227386
Dsui_0981	enoyl-CoA hydratase/carnithine racemase	-0.264349	0.260974	0.00416339	0.229558	0.223779	0.434199	0.485697	0.387123	0.128065	0.309095	0.0283986	0.0558635	0.234092	0.332309	0.226669	0.435673	0.155186	0.207422	1.92207	0.684639	0.915087	0.942661	-0.546586	-0.128019	0.0402563	0.116187	0.114423
Dsui_0982	acetyl/propionyl-CoA carboxylase, alpha subunit	-0.169157	0.0315587	0.136027	0.00396603	-0.299531	-0.1647	-0.0261786	-0.075551	-0.299978	-0.108489	-0.180527	-0.192265	-0.0812328	-0.209707	-0.147783	-0.0888097	-0.196332	-0.161069	0.600948	1.32851	1.0899	-0.734688	0.409814	0.124197	0.0573228	0.07897	0.0568997
Dsui_0983	PAS domain S-box/diguanylate cyclase (GGDEF) domain-containing protein	-0.180823	0.0630069	0.115442	0.375187	0.00708457	0.450542	0.405851	0.366917	0.129017	0.382378	0.234465	0.195971	0.344315	0.265225	0.191136	0.40777	0.24862	0.268504	2.1334	1.30075	1.40478	1.09316	0.379344	0.490342	0.0341665	0.103917	0.0606056
Dsui_0984	isopropylmalate/homocitrate/citramalate synthase	-0.222152	0.280568	-0.0548561	-0.0116454	-0.147766	-0.0269452	0.0296863	0.0594629	-0.0306881	-0.02187	-0.0689713	-0.0702917	-0.0120822	-0.114257	-0.0797059	0.0207347	-0.0405098	-0.0655436	-0.26014	0.508241	0.822318	#NUM!	-0.976415	-0.282232	0.0358394	0.0204448	0.0418475
Dsui_0985	putative Fe-S protein	-0.391632	-0.0812738	0.406574	0.590446	0.189753	0.66736	0.497315	0.520325	0.155697	0.437955	0.443515	0.46318	0.784522	0.404638	0.390099	0.561667	0.345722	0.55078	1.4398	0.886242	1.4119	0.525873	-0.174228	0.497635	0.0753246	0.134387	0.167
Dsui_0987	Zn-dependent hydrolase, glyoxylase	-0.258675	0.138557	0.10788	0.538674	0.244066	0.502342	0.542898	0.479569	0.250811	0.418009	0.598004	0.338458	0.469831	0.43275	0.39137	0.50827	0.422274	0.41368	1.29869	1.07896	1.057	0.377061	0.109647	0.079981	0.0261913	0.141773	0.0553022
Dsui_0988	hypothetical protein	-0.30172	0.261981	0.0270035	0.573784	-0.0659128	0.540473	0.52548	0.449286	0.298557	0.522726	0.39967	0.343623	0.414154	0.381105	0.253935	0.50508	0.406984	0.379627	1.98901	1.60271	1.49498	0.992049	0.680512	0.580123	0.0399242	0.0916626	0.028813
Dsui_0989	amidohydrolase	-0.251466	-0.0645462	0.283759	0.201119	-0.0939181	0.302002	0.287858	0.370172	0.0691162	0.23868	0.1203	0.0152959	0.291199	0.157539	0.0536006	0.320011	0.142699	0.154678	5.97028	2.66226	2.88575	2.5778	1.41265	1.52895	0.0359363	0.0710129	0.112655
Dsui_0991	hypothetical protein	-0.659393	-0.0802892	0.62409	-2.75928	-1.86528	-6.35063	-5.00422	-4.12261	-5.61144	-3.93933	-2.80422	-6.02629	-3.74991	-2.94572	-2.31228	-5.15915	-4.11833	-4.24064	2.2312	1.78107	1.83397	1.15782	0.832745	0.874968	0.916162	1.15301	1.30463
Dsui_0992	putative membrane protein	-0.189389	-0.15584	0.353442	-3.39748	-3.40395	-3.59652	-3.18299	-3.91281	-5.66468	-3.50714	-3.22003	-5.07954	-4.54012	-4.16889	-3.40071	-3.56411	-4.13062	-4.59618	1.04805	1.21463	1.35153	0.0677033	0.28052	0.434598	0.298829	1.09106	0.373879
Dsui_0994	peptidase S16, lon domain protein	-0.0598368	0.192466	-0.0987051	0.506642	0.122889	0.564891	0.62689	0.450526	0.0178323	0.403375	0.703858	0.31439	0.573858	0.396087	0.314766	0.547436	0.375022	0.428112	1.73919	1.19143	1.3601	0.798412	0.252696	0.44371	0.0730508	0.280785	0.108321
Dsui_0995	arabinose efflux permease family protein	-0.0542704	0.0555139	0.0201189	0.418073	0.0803392	0.449344	0.595363	0.489563	0.270493	0.419689	0.324542	0.263377	0.430039	0.339786	0.249206	0.511424	0.338241	0.344401	2.05221	1.35728	1.38199	1.03718	0.440714	0.466749	0.0615835	0.0616744	0.0681177
Dsui_0996	soluble lytic murein transglycosylase-like protein	-0.142797	-0.110903	0.246419	0.563268	-0.105638	0.608682	0.706744	0.457688	0.390492	0.57876	0.268419	0.517133	0.582618	0.609355	0.228815	0.591038	0.412557	0.569702	2.58304	1.80301	2.48979	1.36907	0.850411	1.31603	0.102439	0.127654	0.0387413
Dsui_0997	methyl-accepting chemotaxis protein	-0.146233	0.0844667	0.0671035	0.160866	-0.242777	0.185824	0.258628	0.24258	-0.0239602	0.148345	0.0187868	-0.022514	0.191005	0.0844265	-0.0409553	0.22901	0.047724	0.0843057	-5.59171	-1.16527	-2.05848	#NUM!	#NUM!	#NUM!	0.0312323	0.073259	0.0871687
Dsui_0998	A/G-specific adenine glycosylase	-0.355128	0.189265	0.138663	0.214073	-0.472192	0.23032	0.0311649	0.180662	0.079987	0.186431	-0.184412	-0.173185	0.11882	0.0945141	-0.129059	0.147382	0.0273355	0.013383	-1.14197	-0.211806	-0.103697	#NUM!	#NUM!	#NUM!	0.0846417	0.155907	0.132296
Dsui_0999	MoxR-like ATPase	-0.252596	0.0425838	0.193161	0.161959	-0.236446	0.157462	0.175297	0.157144	-0.219773	0.0887151	-0.0293724	0.0724381	0.226444	0.078086	-0.0372436	0.163301	-0.0534767	0.125656	-4.38468	1.43586	-3.3739	#NUM!	0.521919	#NUM!	0.00848356	0.127088	0.0713052
Dsui_1000	hypothetical protein	-0.510484	0.23206	0.207809	-0.326767	-0.824541	-0.275231	-0.16766	-0.307381	-0.442405	-0.256979	-0.484756	-0.700533	-0.368656	-0.221516	-0.575654	-0.250091	-0.394713	-0.430235	0.434446	0.685678	0.747385	-1.20275	-0.544396	-0.420077	0.0597468	0.0989158	0.200347
Dsui_1001	hypothetical protein	-0.265983	-0.0543655	0.287137	-0.190474	-0.567271	-0.240186	-0.210916	-0.192438	-0.686651	-0.298496	-0.475977	-0.383124	-0.238365	-0.410682	-0.378872	-0.214513	-0.487041	-0.344057	0.566189	1.2855	0.908108	-0.820645	0.362331	-0.139064	0.0196582	0.158657	0.0755775
Dsui_1002	prolyl oligopeptidase family protein	-0.343933	0.296046	0.032494	-0.751712	-1.19437	-0.579258	-0.474048	-0.496779	-1.04105	-0.464232	-0.594277	-0.93688	-0.47201	-0.702226	-0.973038	-0.516695	-0.699855	-0.703705	0.531012	0.719247	0.723204	-0.913183	-0.475442	-0.467526	0.0452014	0.247037	0.189785
Dsui_1003	phosphoribosylglycinamide formyltransferase 2	-0.358657	0.24964	0.0805403	0.478616	0.19807	0.474207	0.605372	0.472485	0.196442	0.42201	0.308234	-0.0340673	0.544257	0.314831	0.338343	0.517354	0.308895	0.275007	1.52908	0.912963	0.812804	0.612664	-0.131372	-0.29902	0.0622415	0.092089	0.237773
Dsui_1004	conserved protein of DIM6/NTAB family	0.0184336	-0.300781	0.302161	-0.144565	-0.655825	-0.477188	0.0383534	-0.0522158	0.0785565	-0.0963473	-0.881385	-0.861388	0.407939	-0.331008	-0.400195	-0.163683	-0.299725	-0.261486	0.409009	0.748947	0.653395	-1.2898	-0.417064	-0.613973	0.224743	0.417448	0.520527
Dsui_1005	tRNA-Gly	-0.0130426	0.068602	-0.0117541	-0.284603	-0.142549	-0.051327	-0.169876	-0.333673	-0.604918	-0.150394	-0.589108	-0.882268	-0.00354162	-0.261123	-0.213576	-0.184959	-0.44814	-0.382311	0.866009	2.09827	1.79005	-0.207545	1.0692	0.839997	0.11576	0.210637	0.368831
Dsui_1006	transcriptional regulator	-0.445479	0.0960233	0.285325	0.295066	0.0130031	0.32034	0.379565	0.349126	0.228021	0.318449	0.172749	0.149451	0.299145	0.246241	0.154034	0.349677	0.23974	0.231612	2.27012	1.5564	1.50364	1.18277	0.638216	0.588459	0.0241819	0.0600563	0.0619813
Dsui_1007	arabinose efflux permease family protein	-0.307788	0.181462	0.105452	0.0116122	-0.19798	0.0331355	0.0827463	0.0457967	-0.254585	0.0276253	-0.101707	-0.101342	0.198998	-0.0847449	-0.0931841	0.0538928	-0.109556	0.00430375	-0.578348	1.17569	-0.0461855	#NUM!	0.233509	#NUM!	0.0210471	0.115346	0.137836
Dsui_1008	Uncharacterized protein conserved in bacteria (DUF2242)	-0.179774	-0.00591561	0.180189	0.485115	0.361296	0.485316	0.73595	0.505246	0.357967	0.615245	0.488385	0.572379	0.449154	0.419606	0.423206	0.575504	0.487199	0.48038	1.35987	1.15121	1.1351	0.443467	0.203151	0.182816	0.113744	0.105037	0.0661627
Dsui_1009	PAS domain S-box	-0.0414507	-0.0158369	0.0718621	0.35041	0.00142343	0.333201	0.387848	0.326516	0.096954	0.301873	0.13167	0.203663	0.278395	0.228618	0.175917	0.349188	0.176832	0.236892	1.98497	1.0052	1.34661	0.989114	0.00748788	0.429336	0.0274725	0.0895456	0.0310654
Dsui_1010	ABC-type branched-chain amino acid transport system, periplasmic component	-0.206438	-0.0406561	0.229583	0.357358	0.244241	0.396442	0.476011	0.40409	0.244465	0.366888	0.149979	0.331257	0.442544	0.297985	0.300799	0.425514	0.253777	0.357262	1.41461	0.843676	1.18771	0.500407	-0.245238	0.248182	0.0358429	0.088797	0.0618145
Dsui_1011	PAS domain S-box/diguanylate cyclase (GGDEF) domain-containing protein	0.0159846	-0.0677641	0.0702017	0.219598	0.0886483	0.266174	0.198856	0.215049	0.151476	0.131953	0.0741148	0.131702	0.168307	0.0737104	0.154123	0.226693	0.119181	0.124573	1.47086	0.773285	0.808267	0.556655	-0.370927	-0.307096	0.0286893	0.0328485	0.0389463
Dsui_1012	ABC-type branched-chain amino acid transport system, periplasmic component	-0.237598	0.109445	0.120047	0.229737	0.213538	0.311519	0.394898	0.318103	0.245135	0.314235	0.0470894	0.241577	0.249368	0.194691	0.221637	0.341507	0.202153	0.228545	1.54084	0.91209	1.03117	0.623713	-0.132752	0.0442787	0.0378491	0.113218	0.024149
Dsui_1015	hypothetical protein	0.0401	0.0903881	-0.0925356	-2.5529	-2.53337	-3.3257	-3.22165	-3.33302	-4.18643	-3.85896	-3.52676	-3.64708	-4.22056	-4.0182	-2.54314	-3.29346	-3.85738	-3.96195	1.29504	1.51678	1.5579	0.372994	0.601013	0.639601	0.0508626	0.26931	0.237476
Dsui_1016	tRNA (guanine-N(7)-)-methyltransferase	-0.0689732	-0.139279	0.214612	-1.62047	-1.27079	-2.18798	-2.68484	-2.37973	-2.29206	-2.53749	-1.65476	-1.98702	-2.08504	-2.12884	-1.44563	-2.41752	-2.16144	-2.06697	1.67229	1.49515	1.4298	0.741825	0.580292	0.515816	0.204595	0.372018	0.0592894
Dsui_1017	hypothetical protein	0.0737927	0.0233151	-0.0599272	-0.00118832	0.176518	-0.00486044	-0.0219883	-0.0414463	0.100973	-0.0037957	-0.0908652	-0.0753073	-0.09604	-0.0201808	0.0876646	-0.022765	0.00210419	-0.0638427	-0.259683	0.0240027	-0.728261	#NUM!	-5.38066	#NUM!	0.0149462	0.0784289	0.0320128
Dsui_1018	hypothetical protein	0.0158103	0.0887176	-0.0700868	0.147326	0.152964	-0.00928026	-0.053636	-0.0867561	0.164093	0.0579017	-0.00800226	-0.0266225	0.0434426	0.0549228	0.150145	-0.0498908	0.0713307	0.0239143	-0.332283	0.475078	0.159274	#NUM!	-1.07376	-2.65041	0.03174	0.0708963	0.0360409
Dsui_1021	NAD(FAD)-dependent dehydrogenase	0.150281	-0.0324849	-0.0785662	0.110411	0.433547	0.152461	0.12606	0.274592	0.26555	0.111911	0.219202	0.252258	0.158528	0.168914	0.271979	0.184371	0.198888	0.193234	0.677886	0.731261	0.710472	-0.560886	-0.451542	-0.493151	0.0647001	0.0643464	0.0419514
Dsui_1022	cell division protein	-0.079238	-0.158608	0.232808	-0.290526	-0.134843	-0.466845	-0.322537	-0.296534	-0.312617	-0.483839	-0.332328	-0.401305	-0.348727	-0.714457	-0.212684	-0.361972	-0.376261	-0.488163	1.70192	1.76911	2.29525	0.767164	0.823021	1.19865	0.0749125	0.0764931	0.161447
Dsui_1023	putative ATPase involved in cell division	0.0183936	-0.0149739	0.0213481	-0.728155	-0.808326	-0.882403	-0.852487	-0.846699	-1.15456	-0.997739	-1.11941	-0.894506	-0.996636	-1.12533	-0.76824	-0.860529	-1.09057	-1.00549	1.12013	1.41957	1.30882	0.163667	0.50545	0.388269	0.0156465	0.0671904	0.09444
Dsui_1025	putative Zn-dependent peptidase	0.1628	-0.160268	0.0273934	-0.523345	-0.288018	-0.520732	-0.574138	-0.507932	-0.906528	-0.808968	-0.985669	-0.756137	-1.13802	-1.06421	-0.405681	-0.534267	-0.900389	-0.986122	1.31696	2.21945	2.43078	0.397214	1.1502	1.28142	0.028673	0.0722685	0.165392
Dsui_1026	putative Zn-dependent peptidase	-0.0434417	0.147121	-0.0732519	-1.12624	-1.19684	-1.37543	-1.32869	-1.57517	-1.50762	-1.51697	-1.92215	-1.22857	-1.74805	-1.79916	-1.16154	-1.42643	-1.64891	-1.59193	1.22805	1.41959	1.37053	0.29637	0.505477	0.454735	0.106893	0.193249	0.257776
Dsui_1027	RNA methyltransferase, RsmD family	-0.0435619	0.101318	-0.026675	-0.153156	-0.161672	-0.306635	-0.361061	-0.287967	-0.493822	-0.282934	-0.264401	-0.075911	-0.170645	-0.336192	-0.157414	-0.318555	-0.347052	-0.194249	2.02368	2.20471	1.234	1.01698	1.14059	0.303347	0.031008	0.104057	0.107562
Dsui_1030	dynamin family protein	-0.0392981	0.0900851	-0.0267158	0.466881	0.517368	0.511908	0.489484	0.433211	0.407344	0.453565	0.437071	0.498297	0.442894	0.364053	0.492124	0.478201	0.43266	0.435081	0.971708	0.879169	0.884088	-0.0414048	-0.185788	-0.177738	0.0331038	0.0191258	0.0550827
Dsui_1031	formamidopyrimidine-DNA glycosylase Fpg	-0.0954358	0.0800141	0.0319086	0.138628	-0.0728508	0.0626635	0.0781092	0.126897	0.224857	0.0581123	0.0637103	-0.0453444	0.161046	0.0962026	0.0328884	0.0892231	0.11556	0.0706347	2.71291	3.5137	2.14771	1.43984	1.81299	1.1028	0.0273753	0.0773185	0.0861763
Dsui_1032	Flp pilus assembly protein TadD	-0.0353838	0.00648128	0.0524731	-0.261929	-0.259604	-0.38985	-0.403561	-0.466718	-1.16866	-0.798981	-0.949678	-1.25963	-1.67899	-1.51499	-0.260766	-0.420043	-0.972441	-1.48453	1.6108	3.72917	5.69297	0.687781	1.89885	2.50918	0.0334757	0.151779	0.172552
Dsui_1040	glutamyl-queuosine tRNA(Asp) synthetase	-0.00693118	0.0488502	-0.0117541	0.324308	0.283645	0.373685	0.312856	0.383793	-0.11526	0.31678	0.261932	0.220701	0.316017	0.178447	0.303977	0.356778	0.154484	0.238388	1.1737	0.508209	0.784231	0.231065	-0.976505	-0.350649	0.0313308	0.192047	0.0575383
Dsui_1041	phosphatidylserine/phosphatidylglycerophosphate/ cardiolipin synthase	-0.243638	0.115788	0.118429	-0.318259	-0.509331	-0.31286	-0.153602	-0.235315	-0.832404	-0.458985	-0.447871	-0.429236	-0.210862	-0.443521	-0.413795	-0.233926	-0.579753	-0.361206	0.565318	1.40106	0.87291	-0.822866	0.486522	-0.196095	0.0650242	0.178709	0.106469
Dsui_1042	metal-dependent hydrolase	-0.156746	0.323087	-0.14232	0.309734	-0.0259666	0.377887	0.562139	0.371245	0.301917	0.0348241	0.513997	0.255709	0.29707	0.103729	0.141884	0.43709	0.28358	0.218836	3.08062	1.99867	1.54236	1.62322	0.999043	0.62514	0.0884645	0.196051	0.083126
Dsui_1044	hypothetical protein	-0.140787	0.0684191	0.0777887	-0.470915	-0.659192	-0.46457	-0.493922	-0.409483	-0.646709	-0.472747	-0.661594	-0.755636	-0.446595	-0.561452	-0.565053	-0.455992	-0.593684	-0.587894	0.806989	1.05067	1.04042	-0.30938	0.0713071	0.0571698	0.0350015	0.0857305	0.127543
Dsui_1045	hypothetical protein	-0.150861	0.00992129	0.141329	-0.110731	-0.334671	-0.171441	-0.133036	-0.162002	-0.532041	-0.183769	-0.26087	-0.5025	-0.130901	-0.228341	-0.222701	-0.155493	-0.32556	-0.287248	0.698215	1.46187	1.28984	-0.518257	0.547816	0.367188	0.0163404	0.149359	0.157319
Dsui_1046	hypothetical protein	-0.124309	0.307681	-0.162375	0.308173	0.0632173	0.385219	0.317981	0.41858	0.562135	0.386744	0.353584	0.16861	0.469582	0.361325	0.185695	0.373927	0.434154	0.333172	2.01366	2.338	1.79419	1.00982	1.22527	0.843334	0.0418385	0.0915028	0.124473
Dsui_1047	Rhodanese-related sulfurtransferase	-0.0227561	-0.109706	0.144673	0.443535	0.262909	0.581439	0.410795	0.343239	0.107478	0.402209	0.337777	0.264091	0.41119	0.44589	0.353222	0.445158	0.282488	0.373724	1.26028	0.799746	1.05804	0.33374	-0.322386	0.0813962	0.100234	0.126516	0.0788055
Dsui_1049	hypothetical protein	0.0800418	0.054775	-0.0935107	-0.796612	-0.937075	-0.941137	-0.815583	-0.808707	-1.03894	-1.0007	-0.829063	-1.20004	-1.06592	-0.889946	-0.866844	-0.855142	-0.956234	-1.05197	0.986501	1.10312	1.21356	-0.0196073	0.141592	0.279249	0.0608723	0.0912687	0.126979
Dsui_1050	signal transduction histidine kinase, nitrogen specific	-0.0986595	0.113958	0.00164271	0.337324	0.255946	0.311805	0.359153	0.360014	0.320046	0.309046	0.140762	0.285937	-0.0116793	0.117883	0.296635	0.343657	0.256618	0.130714	1.15852	0.865097	0.440655	0.212283	-0.209066	-1.18228	0.0225255	0.0820453	0.12184
Dsui_1051	nitrogen regulation protein NR(I)	-0.0380425	0.0680962	-0.00500355	0.209923	0.255827	0.260413	0.348718	0.295703	0.0282778	0.351934	0.0314147	0.0147271	-0.124566	-0.0970888	0.232875	0.301611	0.137209	-0.0689758	1.29516	0.589195	-0.296192	0.373133	-0.763183	#NUM!	0.0362917	0.151839	0.0602405
Dsui_1054	pyridoxal-phosphate dependent TrpB-like enzyme	-0.0653578	-0.168608	0.226275	-0.204742	-0.232184	-0.307224	-0.33078	-0.342708	-0.355325	-0.308044	-0.375666	-0.486712	-0.409862	-0.553693	-0.218463	-0.326904	-0.346345	-0.483422	1.49638	1.58537	2.21283	0.581475	0.664819	1.14589	0.0147435	0.0283276	0.0587648
Dsui_1055	sporulation related protein	0.0848694	0.139087	-0.177308	0.201885	0.0670344	0.0986544	0.0827733	0.0105199	0.00326834	0.139056	0.116147	0.0957568	0.0307472	-0.114517	0.13446	0.0639825	0.086157	0.00399584	0.475849	0.640764	0.0297178	-1.07142	-0.642135	-5.07253	0.0383557	0.0593526	0.0879032
Dsui_1058	hypothetical protein	0.0738453	0.095604	-0.114907	0.711045	0.506907	0.696997	0.691762	0.779826	0.290989	0.805433	0.513251	0.70515	0.711218	0.354677	0.608976	0.722862	0.536558	0.590348	1.18701	0.881082	0.969412	0.247335	-0.182651	-0.0448185	0.0403364	0.210666	0.166663
Dsui_1059	thiamine monophosphate synthase	-0.257776	0.516355	-0.190355	-1.1333	0.471185	-0.389677	-0.28309	-0.16947	-0.85994	-0.380469	-1.63768	-1.02687	-0.191056	-0.319747	-0.331059	-0.280745	-0.959362	-0.512556	0.848021	2.89786	1.54823	-0.237828	1.53499	0.63062	0.0899145	0.518046	0.367447
Dsui_1060	putative ATPase (AAA+ superfamily)	-0.0278362	0.174634	-0.108099	0.113689	0.0763416	0.31849	0.0974289	0.0568613	-0.184394	0.127131	0.287741	0.315023	-0.13578	-0.117573	0.0950152	0.157593	0.0768259	0.0205567	1.65861	0.808564	0.216351	0.729977	-0.306566	-2.20855	0.11497	0.196003	0.208352
Dsui_1061	membrane-bound lytic murein transglycosylase	0.3036	0.0811083	-0.329116	-1.5857	-1.46639	-1.9067	-2.06965	-1.99604	-2.02835	-2.12675	-2.02664	-1.90886	-2.39253	-1.95313	-1.52605	-1.9908	-2.06058	-2.08484	1.30455	1.35027	1.36617	0.383547	0.433249	0.450136	0.0666278	0.0467959	0.21832
Dsui_1062	ammonia permease	0.232748	0.0142216	-0.198024	-0.234123	-0.145561	-0.352348	-0.351871	-0.316848	-0.221988	-0.359129	-0.199082	-0.279629	-0.429734	-0.285417	-0.189842	-0.340356	-0.260066	-0.331593	1.79283	1.36991	1.74668	0.842242	0.454077	0.804614	0.0166236	0.0706692	0.0694363
Dsui_1063	hypothetical protein	0.273557	-0.0795758	-0.150635	0.0520361	0.463184	-0.0428354	-0.0975998	-0.0269146	0.356703	-0.0635582	0.130429	0.204446	-0.0828063	0.0923355	0.25761	-0.0557833	0.141191	0.071325	-0.216542	0.548082	0.276872	#NUM!	-0.867536	-1.85271	0.0302747	0.17174	0.118208
Dsui_1064	Cu(I)-responsive transcriptional regulator	0.236639	-0.0818774	-0.113592	-0.343902	0.141417	-0.416879	-0.483557	-0.385899	0.163477	-0.454627	-0.176045	-0.110665	-0.307831	-0.254765	-0.101243	-0.428779	-0.155731	-0.22442	4.23516	1.5382	2.21666	2.08242	0.621243	1.14839	0.0407471	0.252748	0.0833035
Dsui_1065	copper/silver-translocating P-type ATPase	0.349779	-0.0340214	-0.26627	-0.329653	0.174355	-0.426481	-0.506755	-0.416694	0.204048	-0.402845	-0.154074	-0.113768	-0.358473	-0.276904	-0.0776491	-0.449977	-0.117624	-0.249715	5.795	1.51481	3.21594	2.53481	0.599138	1.68524	0.0403467	0.2491	0.101734
Dsui_1066	copper chaperone	0.332431	0.00148874	-0.280388	0.178662	0.752898	0.0651191	-0.00677966	0.0793787	0.718958	0.104572	0.410748	0.584961	0.154222	0.314215	0.46578	0.045906	0.411426	0.351133	0.0985573	0.883304	0.753859	-3.34289	-0.179017	-0.407634	0.0377065	0.250823	0.177776
Dsui_1067	heavy metal sensor kinase	0.380897	-0.0923365	-0.241998	-0.363262	0.330774	-0.434309	-0.524466	-0.452108	0.267533	-0.408006	-0.0458473	-0.0853374	-0.375442	-0.256963	-0.016244	-0.470295	-0.0621069	-0.239247	28.9518	3.82336	14.7283	4.85558	1.93484	3.88052	0.0389883	0.276027	0.119095
Dsui_1068	heavy metal response regulator	0.447644	-0.153402	-0.251591	-0.418312	0.215513	-0.521076	-0.617692	-0.496279	0.120001	-0.543858	-0.400354	-0.174234	-0.410493	-0.33218	-0.101399	-0.545016	-0.274737	-0.305636	5.37494	2.70945	3.01418	2.42625	1.438	1.59176	0.0523775	0.285204	0.0982617
Dsui_1069	Cytochrome c	0.403349	0.052826	-0.402142	-0.546658	0.193658	-0.655663	-0.753024	-0.685252	-0.0497846	-0.654273	-0.465635	-0.227412	-0.742845	-0.549389	-0.1765	-0.69798	-0.389898	-0.506549	3.95456	2.20905	2.86997	1.98352	1.14343	1.52103	0.0407535	0.252526	0.212594
Dsui_1070	putative metal-binding protein	0.429066	-0.213138	-0.178669	-0.450378	0.32023	-0.572914	-0.594192	-0.549536	0.082434	-0.628836	-0.345825	-0.127888	-0.443523	-0.375433	-0.0650744	-0.572214	-0.297409	-0.315615	8.79323	4.57029	4.85006	3.13639	2.19229	2.278	0.0182377	0.292386	0.135622
Dsui_1071	hypothetical protein	0.562206	-0.197865	-0.323822	-0.521092	0.232974	-0.544005	-0.660489	-0.451158	0.257508	-0.516871	-0.086747	-0.334915	-0.454304	-0.368372	-0.144059	-0.551884	-0.11537	-0.385864	3.83097	0.800855	2.67852	1.93771	-0.320387	1.42143	0.0856403	0.316786	0.0502852
Dsui_1072	outer membrane protein	0.46765	0.00402042	-0.421032	-0.338615	0.494036	-0.364314	-0.452505	-0.323433	0.37338	-0.351694	-0.133199	0.0371597	-0.253394	-0.123358	0.0777109	-0.380084	-0.0371706	-0.113197	-4.891	-0.47832	-1.45665	#NUM!	#NUM!	#NUM!	0.0538605	0.303698	0.118835
Dsui_1073	RND family efflux transporter, MFP subunit	0.492271	-0.113434	-0.334491	-0.251359	0.450979	-0.330706	-0.459545	-0.370751	0.391423	-0.375866	-0.139752	0.0472477	-0.292673	-0.177563	0.0998102	-0.387	-0.0413985	-0.140996	-3.87736	-0.414772	-1.41264	#NUM!	#NUM!	#NUM!	0.0538387	0.320872	0.141161
Dsui_1074	heavy metal efflux pump, cobalt-zinc-cadmium	0.52888	-0.0586472	-0.424959	-0.389952	0.380581	-0.405003	-0.598503	-0.459781	0.283076	-0.474475	-0.29446	-0.0195581	-0.345244	-0.226973	-0.00468541	-0.487762	-0.161953	-0.197258	104.102	34.5655	42.1006	6.70186	5.11126	5.39577	0.0814363	0.323151	0.134611
Dsui_1075	hypothetical protein	0.523242	-0.240426	-0.245908	-0.49407	0.336284	-0.485514	-0.591525	-0.382747	0.290389	-0.575387	-0.214415	-0.14148	-0.443231	-0.42138	-0.0788927	-0.486595	-0.166471	-0.335364	6.16781	2.11009	4.25088	2.62476	1.07731	2.08776	0.0852365	0.355073	0.137386
Dsui_1076	copper/silver-translocating P-type ATPase	0.546751	-0.109245	-0.395054	-0.321329	0.42751	-0.398746	-0.519945	-0.37947	0.292201	-0.388571	-0.243478	0.0306226	-0.280996	-0.209407	0.0530906	-0.43272	-0.113282	-0.15326	-8.1506	-2.13376	-2.88676	#NUM!	#NUM!	#NUM!	0.0621774	0.292775	0.133269
Dsui_1077	hypothetical protein	0.649333	-0.214979	-0.40216	-0.109292	0.658604	-0.116872	-0.361365	-0.203672	0.553056	-0.250282	0.0911751	0.131966	-0.126006	0.0135727	0.274656	-0.227303	0.131316	0.00651064	-0.82759	0.478112	0.0237047	#NUM!	-1.06458	-5.39868	0.101203	0.329187	0.105435
Dsui_1078	Protein of unknown function (DUF2933)	0.555356	-0.173613	-0.34358	-0.297228	0.501855	-0.422049	-0.507768	-0.375925	0.39502	-0.378265	-0.0361412	0.123077	-0.241297	-0.136576	0.102314	-0.435247	-0.00646214	-0.084932	-4.25404	-0.0631599	-0.830112	#NUM!	#NUM!	#NUM!	0.0546275	0.316389	0.153172
Dsui_1079	putative protein-S-isoprenylcysteine methyltransferase	0.566658	-0.122197	-0.404142	-0.224899	0.561475	-0.305148	-0.433546	-0.311777	0.494922	-0.319162	-0.0783667	0.12409	-0.201286	-0.078486	0.168288	-0.350157	0.0324644	-0.0518941	-2.08069	0.19291	-0.308364	#NUM!	-2.374	#NUM!	0.059027	0.341464	0.134158
Dsui_1080	flagellar basal-body rod protein FlgB	0.570404	-0.148125	-0.383583	-0.653909	0.153631	-0.751958	-0.872109	-0.725617	0.03147	-0.775684	-0.501634	-0.319141	-0.61622	-0.52826	-0.250139	-0.783228	-0.415283	-0.487874	3.13117	1.66021	1.95041	1.6467	0.731363	0.963778	0.0637617	0.335129	0.124599
Dsui_1081	Copper resistance protein K	0.549439	-0.10088	-0.406145	-0.282182	0.50083	-0.403011	-0.527684	-0.400573	0.431388	-0.41791	-0.0987927	0.0619914	-0.26349	-0.215466	0.109324	-0.443756	-0.0284384	-0.138988	-4.0591	-0.26013	-1.27135	#NUM!	#NUM!	#NUM!	0.0593541	0.350275	0.14346
Dsui_1082	hypothetical protein	0.581181	-0.163477	-0.380401	-0.366719	0.430127	-0.444439	-0.556486	-0.388291	0.336583	-0.447211	-0.165983	-0.0208078	-0.318444	-0.212709	0.031704	-0.463072	-0.0922038	-0.183987	-14.6061	-2.90827	-5.80327	#NUM!	#NUM!	#NUM!	0.069918	0.324207	0.123195
Dsui_1083	hypothetical protein	0.548513	-0.0773631	-0.42778	-0.147005	0.643296	-0.243747	-0.355929	-0.220393	0.546688	-0.255558	0.0359774	0.206091	-0.1173	-0.000637967	0.248145	-0.273357	0.109036	0.0293843	-1.1016	0.439402	0.118416	#NUM!	-1.18639	-3.07807	0.0591611	0.331565	0.13372
Dsui_1084	bacteriophage protein gp37	0.779094	-0.142258	-0.6139	-4.55925	-3.56572	-7.98068	-8.80419	-9.65955	-6.24149	-7.15434	-9.18916	-5.91938	-8.28685	-9.33066	-4.06248	-8.81481	-7.52833	-7.84563	2.16981	1.85313	1.93124	1.11757	0.889967	0.949527	0.685434	1.23209	1.42717
Dsui_1085	TnsA endonuclease N terminal protein	0.575618	-0.101336	-0.432478	-0.272368	0.555397	-0.361669	-0.486284	-0.292215	0.368904	-0.382957	-0.0835297	0.0122073	-0.254809	-0.17206	0.141515	-0.380056	-0.0325273	-0.138221	-2.68563	-0.229851	-0.976722	#NUM!	#NUM!	#NUM!	0.0802878	0.309057	0.111604
Dsui_1086	hypothetical protein	0.484728	-0.0769737	-0.361214	-0.162354	0.642732	-0.238794	-0.345591	-0.233641	0.523972	-0.255023	0.000145525	0.204261	-0.110686	0.0447704	0.240189	-0.272676	0.089698	0.0461152	-1.13526	0.373448	0.191996	#NUM!	-1.42102	-2.38085	0.0516023	0.324267	0.12858
Dsui_1087	hypothetical protein	0.49535	-0.143775	-0.309082	-0.177298	0.57379	-0.246227	-0.308289	-0.257222	0.506697	-0.236729	-0.180542	0.145158	-0.0929339	-0.0536139	0.198246	-0.270579	0.0298083	-0.000463111	-1.36487	0.15036	-0.00233604	#NUM!	-2.73351	#NUM!	0.0270399	0.33799	0.104214
Dsui_1088	hypothetical protein	0.491658	-0.115315	-0.33248	-0.205962	0.440668	-0.29169	-0.391179	-0.286586	0.333539	-0.328032	-0.0804746	0.0551177	-0.184132	-0.140956	0.117353	-0.323152	-0.0249891	-0.0899903	-2.75367	-0.212939	-0.766833	#NUM!	#NUM!	#NUM!	0.0481476	0.27292	0.10411
Dsui_1089	hypothetical protein	0.436991	-0.0704115	-0.318791	-0.121661	0.486663	-0.163901	-0.240634	-0.147819	0.398905	-0.157259	-0.0594454	0.176171	-0.0230976	-0.0120425	0.182501	-0.184118	0.0607335	0.0470103	-1.00886	0.332784	0.257589	#NUM!	-1.58734	-1.95686	0.0404984	0.242435	0.0914419
Dsui_1090	methyl-accepting chemotaxis protein	0.360529	0.00299279	-0.312056	-0.176501	0.238867	-0.246449	-0.275397	-0.25434	-0.121627	-0.236677	-0.279204	-0.0888887	-0.209895	-0.135692	0.0311832	-0.258729	-0.212503	-0.144825	-8.29704	-6.81465	-4.64433	#NUM!	#NUM!	#NUM!	0.0122184	0.0665628	0.049821
Dsui_1091	protein-disulfide isomerase	0.423183	0.00709234	-0.378116	-0.729213	-0.307533	-0.86823	-0.873955	-0.791113	-0.570941	-0.841442	-0.782828	-0.6168	-0.889925	-0.776883	-0.518373	-0.844433	-0.731737	-0.761203	1.62901	1.4116	1.46845	0.703992	0.497335	0.55429	0.0377751	0.116191	0.112053
Dsui_1093	hypothetical protein	0.176143	-0.117106	-0.0226979	0.0476822	0.314285	0.0544463	9.76395e-05	0.0634448	0.157246	-0.0121349	0.123437	0.136925	0.0117768	0.0409226	0.180984	0.0393296	0.0895161	0.063208	0.21731	0.494609	0.349247	-2.20217	-1.01564	-1.51768	0.0279834	0.0731913	0.0534663
Dsui_1094	shikimate kinase	0.376096	-0.483645	0.228161	-1.25579	-0.236261	-1.39969	-1.96016	-2.23055	-3.98242	-2.04727	-2.0232	-2.07535	-4.44282	-2.1647	-0.746025	-1.86347	-2.6843	-2.89429	2.49786	3.59814	3.87962	1.32069	1.84725	1.95591	0.346023	0.917966	1.09559
Dsui_1096	glutamate synthase family protein	0.10091	0.027317	-0.0566319	-3.16342	-2.37634	-3.16982	-3.99333	-3.67876	-6.01559	-4.34348	-3.79333	-3.84548	-4.15406	-3.19786	-2.76988	-3.61397	-4.71747	-3.73247	1.30474	1.70313	1.34752	0.383759	0.768186	0.430305	0.339304	0.944991	0.398461
Dsui_1097	NADH/NADPH-dependent glutamate synthase small subunit	0.964616	-0.0361859	-0.729547	-4.24315	-3.57155	-4.24955	-4.48809	-4.34345	-3.51036	-4.16017	-3.87306	-3.92521	-3.97075	-4.01456	-3.90735	-4.36036	-3.84786	-3.97017	1.11594	0.984775	1.01608	0.158258	-0.0221341	0.0230117	0.0981188	0.265883	0.0364787
Dsui_1098	hypothetical protein	0.186563	-0.0593296	-0.079814	0.620224	0.807315	0.687373	0.614881	0.740032	0.964413	0.571636	0.668962	0.394894	0.533639	0.655846	0.713769	0.680762	0.735004	0.528126	0.953756	1.02975	0.739912	-0.0683072	0.0422937	-0.434575	0.0513061	0.167012	0.106605
Dsui_1102	hypothetical protein	0.0706968	-0.102271	0.0536293	0.182008	0.241656	0.190168	0.138937	0.171217	-0.00258163	0.0767799	-0.0131102	0.0640398	0.197938	0.147568	0.211832	0.166774	0.0203627	0.136515	0.787294	0.0961266	0.64445	-0.345025	-3.37892	-0.63386	0.0211495	0.0401239	0.0552194
Dsui_1103	DNA-binding domain-containing protein, AraC-type	0.0351485	0.0713773	-0.0715826	0.295178	0.313875	0.198934	0.242569	0.229312	0.236912	0.17254	0.162151	0.14255	0.403445	0.231405	0.304527	0.223605	0.190534	0.259134	0.73427	0.625673	0.850939	-0.445617	-0.67652	-0.232872	0.0182654	0.0330671	0.1083
Dsui_1104	putative thioesterase	0.259197	-0.182651	-0.0418679	0.0604716	0.0370733	-0.00732309	-0.0065534	0.00893541	-0.00509832	0.0773425	-0.303896	-0.151265	-0.0290578	0.00605705	0.0487725	-0.00164703	-0.0772173	-0.0580887	-0.0337696	-1.58322	-1.19101	#NUM!	#NUM!	#NUM!	0.00748951	0.163782	0.0674274
Dsui_1105	methylmalonyl-CoA mutase family protein	0.134254	-0.0443344	-0.0540733	-0.00232646	0.14431	-0.0253354	-0.101613	-0.0861965	-0.054235	-0.138451	-0.127789	-0.114798	-0.0797732	-0.113087	0.0709916	-0.0710481	-0.106825	-0.102553	-1.0008	-1.50475	-1.44458	#NUM!	#NUM!	#NUM!	0.0329308	0.0374404	0.0161228
Dsui_1106	nitroreductase	0.243326	-0.194876	-0.015867	0.171525	0.387258	0.149954	0.125296	0.13842	0.331054	0.155572	0.119857	0.309232	0.22125	0.151773	0.279392	0.13789	0.202161	0.227418	0.493536	0.723576	0.813976	-1.01877	-0.466783	-0.296942	0.0100734	0.0923001	0.0644301
Dsui_1107	cAMP-binding protein	0.0555899	0.243922	-0.233306	0.0736148	-0.0859043	-0.0302959	0.163741	0.0646596	0.381913	-0.0784217	-0.00632275	0.178564	0.0773084	-0.63325	-0.00614474	0.066035	0.0990562	-0.125793	-10.7466	-16.1205	20.4716	#NUM!	#NUM!	4.35555	0.0792213	0.202164	0.3612
Dsui_1108	AMP-forming long-chain acyl-CoA synthetase	0.308303	-0.00361722	-0.252321	-0.138713	0.0600921	-0.285331	-0.169374	-0.193311	-0.0539545	-0.26628	-0.274803	-0.0997455	-0.168841	-0.18224	-0.0393102	-0.216005	-0.198346	-0.150276	5.49488	5.04565	3.82281	2.45809	2.33504	1.93463	0.049985	0.102159	0.0361465
Dsui_1109	ABC-type branched-chain amino acid transport systems, ATPase component	0.269416	-0.108951	-0.112876	-0.649703	0.0451337	-0.900516	-0.812704	-0.59472	-0.547068	-0.794587	-0.953937	-0.857079	-0.689896	-0.671086	-0.302284	-0.769313	-0.765197	-0.739354	2.545	2.53138	2.44589	1.34766	1.33992	1.29036	0.128556	0.167398	0.0835978
Dsui_1110	branched-chain amino acid ABC-type transport system, permease component	0.159892	-0.123389	0.00260118	-0.440148	-0.0743521	-0.441149	-0.474323	-0.461588	-0.401725	-0.547495	-0.545786	-0.683055	-0.32758	-0.614038	-0.25725	-0.45902	-0.498335	-0.541557	1.78433	1.93716	2.10518	0.835386	0.953947	1.07394	0.0136647	0.0683173	0.153906
Dsui_1111	ABC-type branched-chain amino acid transport system, permease component	0.197306	-0.235332	0.0609534	-0.487049	-0.251721	-0.425782	-0.647189	-0.369693	-0.248744	-0.490964	-0.330838	-0.218119	-0.478289	-0.475836	-0.369385	-0.480888	-0.356848	-0.390748	1.30186	0.96606	1.05783	0.380574	-0.0498149	0.081113	0.119801	0.100582	0.122071
Dsui_1112	ABC-type branched-chain amino acid transport system, periplasmic component	0.298389	0.0984466	-0.335912	-0.169504	-0.208073	-0.13761	-0.229317	-0.161122	0.0472062	-0.140426	-0.310459	-0.274853	-0.215513	-0.077708	-0.188789	-0.176016	-0.13456	-0.189358	0.932346	0.712753	1.00301	-0.101062	-0.488527	0.00434255	0.0388925	0.146075	0.0825816
Dsui_1113	ABC-type branched-chain amino acid transport systems, ATPase component	-0.0647676	0.0022232	0.082875	-0.31449	0.0628283	-0.166307	-0.272271	-0.295351	-0.141122	-0.338422	-0.484963	-0.0714521	-0.215242	-0.34893	-0.125831	-0.244643	-0.321502	-0.211875	1.94422	2.55503	1.68381	0.95919	1.35334	0.751725	0.0561872	0.140882	0.113305
Dsui_1114	coenzyme F390 synthetase	0.0179752	0.0536328	-0.0387452	-0.195247	-0.184214	-0.252845	-0.203749	-0.174961	-0.0948986	-0.285786	-0.347703	-0.243472	-0.179789	-0.240869	-0.189731	-0.210518	-0.242796	-0.221377	1.10956	1.27969	1.16679	0.149993	0.355792	0.22255	0.0321542	0.107591	0.0294261
Dsui_1115	putative acyl-CoA transferase/carnitine dehydratase	0.149059	0.0688212	-0.171322	0.136563	0.202445	0.140846	0.193291	0.244695	0.11442	0.181963	0.230372	0.198051	0.207573	0.23407	0.169504	0.192944	0.175585	0.213231	1.13829	1.03588	1.25797	0.186863	0.0508503	0.331099	0.042397	0.0475519	0.015239
Dsui_1116	methyl-accepting chemotaxis protein	0.0403052	0.151358	-0.153281	0.252356	0.241365	0.27356	0.258548	0.318404	0.277669	0.253301	0.215558	0.22207	0.291671	0.195548	0.24686	0.283504	0.248843	0.23643	1.14844	1.00803	0.957747	0.199675	0.0115383	-0.0622834	0.0254277	0.025552	0.0405346
Dsui_1117	hemerythrin-like metal-binding domain-containing protein	0.0220015	-0.107778	0.115338	0.628583	0.803685	0.609402	0.819739	0.711353	0.467688	0.619588	0.708228	1.00474	0.905216	0.728557	0.716134	0.713498	0.598501	0.879505	0.99632	0.835739	1.22813	-0.00531954	-0.258875	0.296462	0.085883	0.0993257	0.114208
Dsui_1118	putative permease	-0.0176262	0.0434812	-0.000519099	-0.423717	-0.469127	-0.522132	-0.578614	-0.559605	-0.640338	-0.518212	-0.556226	-0.711604	-0.534485	-0.70844	-0.446422	-0.55345	-0.571592	-0.65151	1.23975	1.28038	1.4594	0.310046	0.356578	0.545379	0.0234655	0.0510279	0.0827591
Dsui_1119	glutathione peroxidase	0.158075	-0.0890136	-0.0269333	0.0134245	0.237902	0.0467565	0.14643	0.111256	0.0129121	0.114601	0.361381	-0.166563	0.0942219	0.103783	0.125663	0.101481	0.162965	0.0104806	0.807561	1.29683	0.0834023	-0.308357	0.374995	-3.58377	0.0412743	0.146314	0.12525
Dsui_1120	uncharacterized protein SCO1/SenC/PrrC	0.0337108	0.05248	-0.0494096	0.413217	0.365642	0.263071	0.45904	0.326711	0.35972	0.297854	0.238487	0.10045	0.574029	0.346907	0.38943	0.349608	0.298687	0.340462	0.897742	0.766986	0.874257	-0.155627	-0.382729	-0.19387	0.0816257	0.0494968	0.193391
Dsui_1123	methyl-accepting chemotaxis protein	0.218332	-0.0488071	-0.125328	0.178183	0.295047	0.212207	0.154139	0.260349	0.0713165	0.248249	0.182489	0.0559549	0.14563	0.166865	0.236615	0.208898	0.167352	0.122817	0.882863	0.707274	0.519057	-0.179739	-0.499658	-0.946035	0.0434233	0.0730211	0.0480665
Dsui_1125	Malonyl-CoA decarboxylase (MCD)	0.164142	0.0675293	-0.181503	-0.0466523	0.0121981	-0.121065	-0.0349022	0.0162119	-0.0319627	0.003694	-0.324572	0.160867	0.225744	0.133687	-0.0172271	-0.0465851	-0.117613	0.173433	2.70418	6.82724	-10.0674	1.43519	2.7713	#NUM!	0.0566486	0.147064	0.0386184
Dsui_1126	outer membrane receptor protein	0.113619	-0.0350357	-0.0440058	-0.14764	0.0954389	-0.193179	-0.211362	-0.180044	-0.0335763	-0.246701	-0.28779	-0.0928417	-0.195104	-0.159853	-0.0261005	-0.194862	-0.189355	-0.149266	7.46582	7.25486	5.7189	2.9003	2.85895	2.51574	0.0128405	0.111422	0.0424142
Dsui_1127	site-specific recombinase XerD	0.322571	-0.0720518	-0.204331	-0.521155	-0.121476	-0.60523	-0.640466	-0.571738	-0.347304	-0.653636	-0.50249	-0.437535	-0.511407	-0.478135	-0.321315	-0.605812	-0.501143	-0.475692	1.88541	1.55966	1.48045	0.91488	0.641234	0.566039	0.0280612	0.125063	0.0302075
Dsui_1128	outer membrane protein	0.262489	-0.0652344	-0.152564	-0.0184029	0.404492	-0.0720528	-0.180772	-0.0777926	0.363559	-0.122505	0.0497461	0.122662	0.0352627	0.0196874	0.193045	-0.110206	0.0969333	0.0592042	-0.570883	0.502129	0.306686	#NUM!	-0.993871	-1.70516	0.049953	0.20122	0.0453201
Dsui_1129	acetyl/propionyl-CoA carboxylase, alpha subunit	0.371003	-0.205964	-0.12183	-0.329417	0.458328	-0.37522	-0.380636	-0.282036	0.128199	-0.233533	-0.0301432	-0.0420316	0.110022	-0.0333159	0.0644555	-0.345964	-0.0451591	0.0115581	-5.36748	-0.700625	0.17932	#NUM!	#NUM!	-2.47939	0.045258	0.148058	0.0697153
Dsui_1130	heavy metal efflux pump, cobalt-zinc-cadmium	0.41971	-0.0286949	-0.340883	-0.312152	0.178012	-0.414302	-0.422392	-0.31821	-0.072856	-0.368923	-0.309158	-0.263889	-0.286425	-0.249639	-0.06707	-0.384968	-0.250312	-0.266651	5.73979	3.7321	3.97571	2.521	1.89999	1.99121	0.0473206	0.127831	0.0151442
Dsui_1131	hypothetical protein	0.305722	-0.0134146	-0.238838	-0.516117	0.145901	-0.558792	-0.646318	-0.560196	-0.280258	-0.479245	-0.447788	-0.249227	-0.421429	-0.346018	-0.185108	-0.588435	-0.402431	-0.338891	3.17888	2.17403	1.83078	1.66852	1.12037	0.872455	0.040933	0.0873382	0.0704818
Dsui_1132	hypothetical protein	0.29928	-0.0545713	-0.195908	-0.348932	0.223965	-0.508905	-0.538233	-0.497737	-0.0948735	-0.431046	-0.281872	-0.351628	-0.1947	-0.241304	-0.0624831	-0.514958	-0.269264	-0.262544	8.24157	4.30939	4.20184	3.04292	2.10748	2.07102	0.0170778	0.137531	0.0658023
Dsui_1133	hypothetical protein	0.346095	-0.247246	-0.060555	-0.229454	0.26675	-0.444543	-0.533898	-0.389251	-0.235244	-0.5279	-0.154815	0.034041	-0.110681	-0.266812	0.0186477	-0.455897	-0.305986	-0.114484	-24.4479	-16.4088	-6.1393	#NUM!	#NUM!	#NUM!	0.0595953	0.160315	0.122852
Dsui_1134	arabinose efflux permease family protein	0.388944	-0.176468	-0.17312	-0.360318	0.169527	-0.437828	-0.518114	-0.465463	0.0140522	-0.459413	-0.363204	-0.070621	-0.458814	-0.303465	-0.0953953	-0.473801	-0.269522	-0.277633	4.96672	2.82531	2.91035	2.31229	1.49841	1.54119	0.033303	0.204328	0.159528
Dsui_1135	flagellar basal-body rod protein FlgB	0.36711	-0.0605474	-0.258275	-0.69848	-0.187949	-0.760284	-0.841399	-0.799776	-0.203723	-0.747042	-0.710235	-0.512448	-0.66885	-0.684904	-0.443214	-0.800486	-0.553667	-0.622068	1.80609	1.24921	1.40354	0.852873	0.321014	0.489067	0.0331188	0.247903	0.0777891
Dsui_1136	hypothetical protein	0.403714	-0.151341	-0.208656	0.0141512	0.591622	0.0125452	-0.137023	-0.0013925	0.473129	-0.0791593	0.17062	0.218375	0.147701	0.0100849	0.302887	-0.0419567	0.188197	0.125387	-0.138523	0.621344	0.413973	#NUM!	-0.686536	-1.27239	0.0674623	0.225813	0.0864854
Dsui_1137	chromate transporter, chromate ion transporter family	0.417963	-0.0989538	-0.272062	0.103645	0.51691	0.0573579	-0.012868	0.0222201	0.497453	0.0605218	0.121535	0.362977	0.0664972	0.131171	0.310278	0.0222367	0.226503	0.186882	0.071667	0.730002	0.602305	-3.80255	-0.454028	-0.731435	0.0286696	0.193203	0.127287
Dsui_1138	hypothetical protein	0.115828	0.00745069	-0.0779124	-0.476905	0.0751718	-0.842093	-0.775787	-0.760422	0.174207	-0.587197	-0.646175	-0.557912	-0.433534	-0.339363	-0.200867	-0.792767	-0.353055	-0.443603	3.94673	1.75766	2.20845	1.98066	0.813655	1.14303	0.0354378	0.373607	0.0895063
Dsui_1139	hypothetical protein	0.314362	-0.00896444	-0.237204	0.509197	0.928558	0.447597	0.317425	0.253063	0.822023	0.334061	0.536284	0.989935	0.463354	0.508819	0.718878	0.339362	0.564123	0.654036	0.472072	0.784727	0.909801	-1.08292	-0.349736	-0.136377	0.0809188	0.20018	0.238241
Dsui_1140	arabinose efflux permease family protein	0.520162	-0.148855	-0.326916	-0.186501	0.579291	-0.268632	-0.233706	-0.278969	0.0129867	-0.143308	-0.259447	-0.00684678	-0.143316	-0.165203	0.196395	-0.260436	-0.129923	-0.105122	-1.32608	-0.661539	-0.535257	#NUM!	#NUM!	#NUM!	0.0193661	0.111623	0.0700631
Dsui_1141	hypothetical protein	0.354485	-0.0146043	-0.28779	0.12151	0.77792	0.134902	0.0134455	0.122031	0.628704	0.0946154	0.285946	0.255808	0.246476	0.283317	0.449715	0.0901263	0.336422	0.261867	0.200408	0.748078	0.582296	-2.31899	-0.418738	-0.780175	0.0544755	0.220943	0.0156385
Dsui_1142	hypothetical protein	0.451924	-0.0933223	-0.311717	-0.0566474	0.564475	-0.13923	-0.181683	-0.117556	0.375937	-0.105331	0.0725865	0.121653	-0.00946908	0.0233906	0.253914	-0.146157	0.114397	0.0451915	-0.575615	0.450537	0.17798	#NUM!	-1.15028	-2.49021	0.0266339	0.198689	0.0557058
Dsui_1143	phage integrase family protein	0.340586	-0.144976	-0.155171	-0.402711	0.121126	-0.471811	-0.539454	-0.470113	0.0152981	-0.477196	-0.221137	-0.190844	-0.349302	-0.316155	-0.140793	-0.493792	-0.227678	-0.285434	3.50723	1.61712	2.02733	1.81033	0.693423	1.01958	0.0322949	0.201113	0.0682399
Dsui_1144	phage integrase family protein	0.203973	0.0128453	-0.170657	-0.395511	0.0752914	-0.460452	-0.518321	-0.507239	0.0277861	-0.44933	-0.304835	-0.035272	-0.354439	-0.393622	-0.16011	-0.495337	-0.242126	-0.261111	3.09374	1.51225	1.63083	1.62935	0.5967	0.705603	0.0250791	0.199765	0.160492
Dsui_1145	site-specific recombinase XerD	0.210113	0.0123064	-0.175735	-0.239282	0.224027	-0.269839	-0.369547	-0.28719	0.103428	-0.25451	-0.0821902	-0.12442	-0.23708	-0.184403	-0.0076272	-0.308859	-0.0777576	-0.181968	40.4944	10.1948	23.8578	5.33965	3.34976	4.57639	0.0434939	0.146161	0.0460257
Dsui_1146	high-affinity nickel permease	-0.0134239	-0.0458093	0.0780284	-0.125063	-0.00359758	-0.215849	-0.200081	-0.248495	-0.0651021	-0.133441	-0.0424719	-0.211269	-0.16032	-0.129006	-0.0643303	-0.221475	-0.0803384	-0.166865	3.44278	1.24884	2.59388	1.78357	0.320592	1.37511	0.0201614	0.0386692	0.033901
Dsui_1147	PAS domain S-box	0.144322	-0.0376727	-0.0667276	-0.410695	-0.317578	-0.443287	-0.4503	-0.443961	-0.350788	-0.427512	-0.776947	-0.257587	-0.242079	-0.332456	-0.364137	-0.445849	-0.518416	-0.277374	1.2244	1.42369	0.761731	0.292076	0.50963	-0.392647	0.00315926	0.185473	0.0394603
Dsui_1148	putative transcriptional regulator with CopG/Arc/MetJ DNA-binding domain and metal-binding domain	0.0807484	0.117016	-0.148777	-0.221268	0.167936	-0.384125	-0.0541825	-0.195032	0.0309019	-0.377473	-0.28233	-0.123715	-0.0831728	-0.222432	-0.0266663	-0.211113	-0.209634	-0.143107	7.91684	7.86136	5.36657	2.98493	2.97478	2.424	0.135178	0.174463	0.0584826
Dsui_1149	Zn-dependent protease with chaperone function	-0.314283	0.183042	0.112327	0.171003	-0.0775073	0.168815	0.0778526	-0.0183359	-0.263496	0.144639	0.126763	0.0202706	0.205834	0.0750343	0.0467478	0.0761106	0.00263541	0.10038	1.62811	0.056375	2.14726	0.703197	-4.1488	1.1025	0.0764139	0.188324	0.077847
Dsui_1151	transcriptional regulator	-0.054514	0.0589649	0.0153924	0.333988	0.0269788	0.331546	0.290622	0.32485	0.155876	0.309752	0.229957	0.215781	0.250083	0.234154	0.180484	0.315673	0.231862	0.233339	1.74904	1.28467	1.29286	0.806561	0.361397	0.370562	0.0179232	0.0628341	0.0140158
Dsui_1152	Ni,Fe-hydrogenase I large subunit	0.115749	-0.00230501	-0.0733089	0.595715	0.363906	0.603657	0.597385	0.574837	0.560477	0.584436	0.547568	0.691906	0.565741	0.619262	0.479811	0.59196	0.56416	0.625637	1.23374	1.1758	1.30392	0.303034	0.23364	0.382859	0.0123754	0.0152751	0.0517034
Dsui_1153	Ni,Fe-hydrogenase I small subunit	-0.199589	0.0869979	0.111252	0.368099	0.17528	0.34803	0.398988	0.315402	-0.00904784	0.428218	0.189077	0.241467	0.399075	0.266804	0.27169	0.35414	0.202749	0.302449	1.30347	0.746253	1.11321	0.382359	-0.422264	0.154731	0.0343963	0.178775	0.0691037
Dsui_1154	response regulator with CheY-like receiver, AAA-type ATPase, and DNA-binding domains	-0.191121	0.0466564	0.138877	0.323637	0.235495	0.440116	0.511593	0.388357	0.152807	0.421251	0.359704	0.241173	0.447295	0.230508	0.279566	0.446689	0.311254	0.306325	1.59779	1.11335	1.09572	0.676081	0.154903	0.131875	0.0505253	0.114822	0.0997756
Dsui_1155	methionyl-tRNA formyltransferase	-0.299164	-0.000371011	0.263085	0.39117	0.137749	0.346302	0.359503	0.379906	0.0621197	0.333054	0.194909	0.21101	0.336113	0.290378	0.26446	0.361904	0.196694	0.279167	1.36846	0.743759	1.05561	0.452557	-0.427093	0.0780805	0.0138235	0.110616	0.0516847
Dsui_1156	putative divalent heavy-metal cations transporter	-0.623426	0.169222	0.349551	-0.109223	-0.284608	-0.151368	-0.251943	-0.093266	-0.232518	-0.04656	0.123368	-0.264651	0.198059	-0.121637	-0.196916	-0.165525	-0.0519032	-0.0627432	0.840591	0.263581	0.31863	-0.250525	-1.92368	-1.65005	0.0655485	0.145339	0.193436
Dsui_1157	hypothetical protein	-0.118613	-0.0206729	0.193455	-0.986028	-1.55146	-1.86689	-1.88305	-0.960793	-2.29763	-1.14008	-2.85297	-1.39055	-2.4361	-1.71436	-1.26875	-1.57024	-2.09689	-1.847	1.23763	1.65273	1.45577	0.307586	0.724851	0.541784	0.430998	0.713543	0.437025
Dsui_1158	hydrogenase expression/formation protein HypE	-0.26566	0.0939305	0.155517	-0.0047403	-0.111668	0.152306	0.0928002	0.160153	0.0819741	0.0846982	-0.140924	0.00415596	-0.00772264	0.0358228	-0.0582044	0.135087	0.00858273	0.010752	-2.3209	-0.147459	-0.184729	#NUM!	#NUM!	#NUM!	0.0300722	0.105723	0.018379
Dsui_1159	hydrogenase expression/formation protein HypD	-0.190602	0.194427	0.00309875	0.047998	-0.10651	-0.000947343	0.0817922	0.0321476	-0.0453176	0.0196396	0.0918883	-0.142655	-0.0613818	-0.0341204	-0.0292559	0.0376641	0.0220701	-0.0793856	-1.2874	-0.75438	2.71349	#NUM!	#NUM!	1.44015	0.0340028	0.0560404	0.0461015
Dsui_1160	hydrogenase assembly chaperone HypC/HupF	-0.286982	0.12414	0.149117	-0.21867	-0.602153	-0.0491461	-0.167695	-0.203168	-0.401104	-0.208156	-0.680036	-0.564732	0.0200765	-0.0979503	-0.410412	-0.140003	-0.429765	-0.214202	0.341129	1.04716	0.521919	-1.55161	0.066477	-0.938101	0.0658577	0.193707	0.252502
Dsui_1161	transglutaminase-like enzyme, predicted cysteine protease	-0.0404993	-0.140757	0.183773	0.118846	-0.151652	0.124835	0.119209	0.177377	0.0516524	0.113686	0.108718	-0.0139247	0.259479	0.0227887	-0.0164033	0.140474	0.0913521	0.0894478	-8.56374	-5.56912	-5.45303	#NUM!	#NUM!	#NUM!	0.0261955	0.0281451	0.121161
Dsui_1162	(NiFe) hydrogenase maturation protein HypF	-0.151785	0.15103	0.0108553	0.0740852	-0.0844773	0.0352321	0.0931366	0.0945118	-0.203857	0.120395	-0.0106292	-0.0139847	0.258247	0.100717	-0.00519606	0.0742935	-0.0313638	0.114993	-14.298	6.03608	-22.1308	#NUM!	2.59361	#NUM!	0.0276263	0.133185	0.111596
Dsui_1163	hydrogenase accessory protein HypB	-0.107371	0.0498098	0.0695882	0.375937	0.0776961	0.413014	0.421265	0.388773	-0.00604326	0.323517	0.418314	0.34758	0.36477	0.30295	0.226817	0.407684	0.245263	0.338433	1.79742	1.08133	1.4921	0.845924	0.1128	0.577343	0.0137898	0.181866	0.0260536
Dsui_1164	hydrogenase nickel insertion protein HypA	-0.358554	-0.0921445	0.390202	-0.274429	-0.538581	-0.219094	-0.280184	-0.256219	-0.539007	-0.191446	-0.450407	-0.40969	-0.169004	-0.307293	-0.406505	-0.251832	-0.39362	-0.295329	0.619506	0.968304	0.726508	-0.690809	-0.0464686	-0.460949	0.025132	0.147464	0.0986231
Dsui_1165	Ni,Fe-hydrogenase I large subunit	-0.328166	0.0657861	0.229311	-0.333116	-0.384876	-0.264613	-0.211225	-0.237248	-0.692917	-0.217199	-0.358545	-0.664324	-0.38393	-0.364996	-0.358996	-0.237695	-0.422887	-0.471083	0.662111	1.17797	1.31222	-0.594855	0.236305	0.392015	0.0217982	0.199469	0.136861
Dsui_1166	cytochrome c peroxidase	-0.166049	-0.0565697	0.211317	-0.433468	-0.707925	-0.462364	-0.391248	-0.488121	-0.556936	-0.483529	-0.45569	-0.838248	-0.60853	-0.570391	-0.570696	-0.447244	-0.498718	-0.67239	0.783681	0.873877	1.17819	-0.351661	-0.194498	0.236574	0.0409678	0.0427062	0.118309
Dsui_1170	heme exporter protein CcmD	-0.187387	1.42325	-1.18327	-2.40443	-3.31779	-3.99579	-4.23434	-4.08969	-3.2566	-3.90641	-3.6193	-3.67145	-3.717	-3.7608	-2.86111	-4.10661	-3.5941	-3.71642	1.43532	1.25619	1.29894	0.521371	0.329056	0.377336	0.0981188	0.265883	0.0364787
Dsui_1171	cytochrome c-type biogenesis protein CcmE	0.0674647	0.0778586	-0.0921175	-0.340699	-1.33747	-0.546702	-0.417519	-0.576878	-1.72608	-1.524	-2.23688	-1.79805	-2.95907	-3.68095	-0.839086	-0.5137	-1.82899	-2.81269	0.612213	2.17974	3.35209	-0.707894	1.12415	1.74506	0.0691167	0.299994	0.775627
Dsui_1175	cytochrome c-type biogenesis protein CcmI	0.234077	-0.0135845	-0.169832	-1.01533	-0.865574	-1.40965	-1.64819	-1.51382	-1.95203	-1.65892	-2.08524	-1.05995	-1.43752	-2.31421	-0.94045	-1.52389	-1.89873	-1.60389	1.62038	2.01896	1.70545	0.696331	1.01361	0.770154	0.097647	0.17808	0.525389
Dsui_1176	periplasmic nitrate/nitrite reductase c-type cytochrome, NapC/NirT family	-0.158513	0.0854927	0.0770565	0.372848	0.436799	0.497891	0.509584	0.488316	0.340933	0.428948	0.430496	0.273003	0.463699	0.479079	0.404823	0.498597	0.400126	0.40526	1.23164	0.988396	1.00108	0.300581	-0.0168396	0.00155569	0.00869684	0.0418601	0.0937308
Dsui_1177	Ethylbenzene dehydrogenase	-0.278469	0.0451072	0.207716	0.34298	0.235603	0.487406	0.443582	0.400812	0.295525	0.402856	0.38206	0.259379	0.436086	0.428663	0.289291	0.443933	0.360147	0.374709	1.53455	1.24493	1.29527	0.617819	0.316064	0.373249	0.0353524	0.0464766	0.081607
Dsui_1178	ferredoxin-type protein NapF	0.0427329	-0.0299269	0.0346397	0.569212	0.33318	0.693803	0.667501	0.566862	0.522696	0.727686	0.0316714	-0.0317081	0.636991	0.544279	0.451196	0.642722	0.427351	0.383187	1.42448	0.947152	0.84927	0.51044	-0.0783323	-0.235704	0.0547055	0.292035	0.295807
Dsui_1179	ribosome-associated heat shock protein implicated in recycling of 50S subunit	-0.115757	-0.103797	0.233774	0.322147	-0.0142414	0.208225	-0.038937	0.213859	-0.0698629	0.181409	0.342144	0.0350623	0.529326	0.169837	0.153953	0.127716	0.15123	0.244742	0.829575	0.982314	1.58972	-0.269555	-0.0257439	0.668772	0.117864	0.169549	0.208618
Dsui_1180	response regulator consisting of a CheY-like receiver domain and a Fis-type HTH domain protein	-0.15687	0.360985	-0.186738	-0.471888	-0.697883	-0.373212	-0.333693	-0.369178	-0.938719	-0.608431	-0.645754	-0.370136	-0.526447	-0.713882	-0.584885	-0.358694	-0.730968	-0.536822	0.613273	1.24976	0.917824	-0.705399	0.321655	-0.12371	0.0177551	0.14769	0.140525
Dsui_1181	signal transduction histidine kinase	-0.0861561	0.107367	-0.00303535	0.134467	0.0364674	0.136077	0.107467	0.178227	0.019467	0.18447	0.108792	0.104669	0.170863	0.290539	0.0854672	0.14059	0.104243	0.18869	1.64496	1.21969	2.20775	0.718053	0.28651	1.14258	0.0290635	0.0674391	0.0769208
Dsui_1185	hypothetical protein involved in intracellular sulfur reduction	-0.0287507	0.0338546	0.0205114	0.628072	0.732343	0.645136	0.703479	0.702074	0.633071	0.747384	0.438601	0.578368	0.629529	0.707289	0.680207	0.683563	0.606352	0.638395	1.00493	0.891422	0.93853	0.00710047	-0.165819	-0.0915252	0.027178	0.127468	0.0530038
Dsui_1187	type IV pilus assembly protein PilM	0.162531	0.00894194	-0.128886	0.532035	0.834776	0.458392	0.439726	0.464224	0.68226	0.396247	0.540275	0.358009	0.367692	0.50908	0.683406	0.454114	0.539594	0.411594	0.664486	0.789566	0.602269	-0.589689	-0.340868	-0.731521	0.0104486	0.116765	0.0690465
Dsui_1188	Tfp pilus assembly protein PilN	0.18865	-0.0303723	-0.117185	0.582788	0.88021	0.511806	0.498036	0.536412	0.79556	0.483654	0.6126	0.570722	0.514061	0.617168	0.731499	0.515418	0.630605	0.567317	0.704605	0.862072	0.775554	-0.505114	-0.21412	-0.366701	0.0158736	0.12797	0.0421622
Dsui_1189	Tfp pilus assembly protein PilO	0.200494	-0.0660853	-0.095453	0.383474	0.727558	0.349968	0.309572	0.362313	0.643659	0.320491	0.458578	0.425943	0.358647	0.446568	0.555516	0.340618	0.474243	0.410386	0.613156	0.853698	0.738748	-0.705675	-0.228202	-0.436845	0.0225234	0.132397	0.0375414
Dsui_1190	Tfp pilus assembly protein PilP	0.174983	-0.0389442	-0.0966267	0.448868	0.793494	0.392497	0.372051	0.414343	0.767926	0.394771	0.555116	0.528539	0.459309	0.52534	0.621181	0.392964	0.572604	0.504396	0.632607	0.921799	0.811994	-0.660618	-0.117476	-0.300458	0.0172688	0.152841	0.031908
Dsui_1191	type IV pilus secretin PilQ/competence protein	0.120417	-0.041757	-0.0449728	0.392644	0.678383	0.313749	0.296691	0.339458	0.683895	0.317705	0.47974	0.453562	0.403607	0.422173	0.535514	0.316633	0.49378	0.426448	0.591269	0.922068	0.796334	-0.758113	-0.117055	-0.328554	0.0175785	0.149826	0.0206168
Dsui_1193	hypothetical protein	0.183506	0.031124	-0.164026	-0.0352415	0.402421	-0.0349719	-0.152429	-0.0960087	-0.0573328	-0.160251	0.000628415	0.140068	0.0697328	0.0556269	0.18359	-0.0944698	-0.0723185	0.088476	-0.51457	-0.393913	0.481922	#NUM!	#NUM!	-1.05313	0.0479639	0.0665281	0.036933
Dsui_1194	tRNA-N(6)-(isopentenyl)adenosine-37 thiotransferase enzyme MiaB	0.344857	-0.162673	-0.140374	-0.180113	0.00481187	-0.371572	-0.404856	-0.375815	0.00326834	-0.340273	-0.253499	-0.344471	-0.0999142	-0.209554	-0.0876505	-0.384081	-0.196835	-0.21798	4.38196	2.24567	2.48692	2.13158	1.16715	1.31436	0.0147921	0.145861	0.100017
Dsui_1195	phosphate starvation-inducible protein PhoH, predicted ATPase	0.150668	0.0383078	-0.144095	0.520707	0.769518	0.377107	0.452482	0.367701	0.443319	0.528593	0.487024	0.584275	0.560562	0.545822	0.645113	0.399097	0.486312	0.563553	0.618646	0.753841	0.873573	-0.692813	-0.407668	-0.195	0.0379437	0.0348166	0.0158404
Dsui_1197	putative Mg2+ and Co2+ transporter CorC	0.0728691	0.12436	-0.150422	-0.117888	-0.216087	-0.0271839	-0.268581	-0.212109	-0.251468	-0.290653	-0.466611	-0.348839	-0.372291	-0.145042	-0.166988	-0.169291	-0.336244	-0.288724	1.0138	2.01359	1.72901	0.0197686	1.00977	0.78995	0.103096	0.0935614	0.102049
Dsui_1198	apolipoprotein N-acyltransferase	0.0935957	0.00232852	-0.0561024	-1.27466	-0.850665	-1.43364	-1.58845	-1.40105	-2.03663	-1.73084	-1.85877	-1.67996	-2.26841	-1.86641	-1.06266	-1.47438	-1.87541	-1.93826	1.38743	1.76482	1.82396	0.472419	0.819522	0.867076	0.0817487	0.125393	0.245545
Dsui_1203	putative metal-dependent hydrolase	0.257365	0.0373596	-0.239491	-0.243472	-0.0204586	-0.313432	-0.278155	-0.217615	-0.447411	-0.406707	-0.557431	-0.380925	-0.372908	-0.324422	-0.131966	-0.269734	-0.470517	-0.359418	2.04397	3.56545	2.72358	1.03138	1.83408	1.4455	0.0395675	0.0636648	0.0249613
Dsui_1204	lactoylglutathione lyase	0.231242	-0.0946306	-0.0934724	0.481304	0.701785	0.506017	0.492672	0.553865	0.641038	0.523466	0.405426	0.564856	0.550053	0.542016	0.591545	0.517518	0.52331	0.552308	0.874859	0.88465	0.933671	-0.192878	-0.176822	-0.0990133	0.0262726	0.096188	0.0094597
Dsui_1205	response regulator containing a CheY-like receiver domain and an HTH DNA-binding domain	0.0331951	0.290588	-0.274031	0.0585583	0.622553	0.265511	0.269764	0.183229	-0.155534	0.177166	0.167421	0.0989673	0.379714	0.0150732	0.340556	0.239502	0.0630176	0.164585	0.703267	0.185043	0.483283	-0.507856	-2.43406	-1.04906	0.0398286	0.154591	0.155927
Dsui_1206	hypothetical protein	0.239723	-0.127624	-0.0647088	-0.036976	0.000277396	-0.199489	0.0138795	0.0530596	0.110858	-0.104968	0.0192606	-0.427006	-0.0276137	-0.0937837	-0.0183493	-0.0441834	0.00838328	-0.182801	2.40791	-0.456872	9.96229	1.26778	#NUM!	3.31648	0.110977	0.0884457	0.174779
Dsui_1207	putative calcium-binding protein	0.263715	-0.127816	-0.0978086	0.013471	0.422368	0.0542843	-0.0179687	0.025931	0.0798061	-0.0500191	-0.0265637	0.0807333	0.100528	0.0875372	0.21792	0.0207489	0.00107443	0.0895994	0.0952134	0.00493041	0.411158	-3.39269	-7.66408	-1.28223	0.0297239	0.0564892	0.00821156
Dsui_1211	hypothetical protein	0.106597	-0.229103	0.133208	0.456472	0.533591	0.487552	0.423814	0.432751	0.400772	0.36069	0.444888	0.512465	0.375181	0.425283	0.495031	0.448039	0.402117	0.437643	0.905072	0.812306	0.884071	-0.143895	-0.299905	-0.177765	0.0281774	0.034387	0.0567231
Dsui_1216	ybaK/ebsC protein	-0.150188	0.129447	0.0316969	0.213079	0.223582	0.24125	0.365575	0.246338	0.133263	0.219924	0.259846	0.315609	0.29263	0.401951	0.21833	0.284388	0.204344	0.33673	1.30256	0.935941	1.5423	0.381345	-0.0955108	0.625079	0.0574457	0.0528385	0.0470623
Dsui_1217	tyrosine recombinase XerD	-0.00793569	-0.0332403	0.0644065	-0.671528	-0.763572	-0.689297	-0.702737	-0.756796	-0.815721	-0.782269	-1.39505	-1.0362	-0.806635	-0.806044	-0.71755	-0.716277	-0.997679	-0.882958	0.998225	1.3904	1.23052	-0.0025627	0.475496	0.299266	0.0291719	0.281313	0.108356
Dsui_1218	O-6-methylguanine DNA methyltransferase	0.279881	0.0540119	-0.146429	-0.532881	0.212724	-0.880312	-0.633434	-0.488786	0.652428	0.209066	0.0487186	-1.00343	-1.18648	-0.304286	-0.160079	-0.667511	0.303404	-0.831401	4.16989	-1.89534	5.19371	2.06001	#NUM!	2.37676	0.161646	0.255331	0.380144
Dsui_1219	aspartyl-tRNA synthetase	0.215707	-0.138841	-0.0397685	0.201315	0.291072	0.330296	0.237489	0.257538	0.0751547	0.270192	0.225895	0.216695	0.336364	0.297699	0.246193	0.275107	0.190414	0.283586	1.11744	0.773433	1.15188	0.160203	-0.370652	0.203994	0.0398731	0.0834829	0.0498634
Dsui_1221	hypothetical protein	-0.0292052	-8.44146e-05	0.0650555	-2.62435	-2.63081	-5.63074	-4.86929	-5.40271	-4.89155	-5.21943	-7.25425	-7.3064	-5.76699	-6.39575	-2.62758	-5.30091	-5.78841	-6.48971	2.01741	2.20294	2.46984	1.01251	1.13943	1.30442	0.319087	1.04511	0.631966
Dsui_1225	sporulation related protein	-0.218477	-0.0363696	0.234066	0.33915	0.413891	0.331938	0.412698	0.322225	0.17219	0.268768	0.290115	0.330047	0.292681	0.28413	0.37652	0.355621	0.243691	0.302286	0.944492	0.647219	0.802841	-0.0823895	-0.627674	-0.316814	0.0405545	0.0513043	0.0199384
Dsui_1226	hypothetical protein	-0.284912	0.00225349	0.257518	0.157301	-0.0627624	0.295612	0.083753	0.083237	-0.156988	-0.0725726	0.142916	-0.0593206	0.091966	0.0271021	0.0472693	0.154201	-0.0288814	0.0199158	3.26217	-0.610998	0.421327	1.70583	#NUM!	-1.24699	0.099993	0.126273	0.0619712
Dsui_1227	DNA/RNA helicase, superfamily I	-0.0353838	0.0959041	-0.0212456	-0.917973	-1.47624	-1.05295	-1.21995	-1.0753	-1.77014	-1.01333	-1.09967	-1.50273	-1.46698	-1.20875	-1.1971	-1.11607	-1.29438	-1.39282	0.932304	1.08126	1.16349	-0.101127	0.112712	0.218461	0.0740193	0.338255	0.130972
Dsui_1228	response regulator containing a CheY-like receiver domain and an HD-GYP domain	0.00408579	-0.0968339	0.107889	0.177921	0.124632	0.196764	0.245663	0.226109	0.197797	0.176016	0.216967	0.140205	0.137454	0.269255	0.151277	0.222845	0.196927	0.182305	1.4731	1.30176	1.20511	0.558852	0.380468	0.26916	0.0200958	0.0167296	0.0614932
Dsui_1229	Zn-dependent oxidoreductase, NADPH:quinone reductase	0.173425	-0.0980556	-0.0370625	-0.138166	-0.115208	-0.0762542	0.111656	-0.065625	-0.020148	-0.0529983	-0.0764012	-0.0418869	-0.059664	-0.180497	-0.126687	-0.0100745	-0.0498492	-0.0940159	0.0795225	0.393483	0.742112	-3.65249	-1.34563	-0.430292	0.0861856	0.023073	0.0615803
Dsui_1230	TRAP-type uncharacterized transport system, periplasmic component	-0.0945149	0.130269	-0.01555	0.62882	0.579325	0.706264	0.638626	0.653699	0.536849	0.632756	0.650681	0.605042	0.733747	0.611035	0.604072	0.666196	0.606762	0.649941	1.10284	1.00445	1.07593	0.141226	0.00640978	0.105588	0.0289928	0.0499745	0.0593099
Dsui_1231	ATPase involved in chromosome partitioning	0.21603	-0.00655736	-0.161554	0.381282	0.328365	0.346943	0.417707	0.372644	0.0943023	0.381593	0.189881	0.266221	0.257562	0.354677	0.354823	0.379098	0.221925	0.29282	1.06841	0.625453	0.825255	0.09547	-0.677026	-0.277088	0.0292473	0.119455	0.0438821
Dsui_1232	TRAP-type mannitol/chloroaromatic compound transport system, periplasmic component	0.249332	-0.115494	-0.0922211	0.375055	0.293266	0.339886	0.368049	0.457542	0.244733	0.323153	0.207273	0.293827	0.436787	0.408723	0.33416	0.388492	0.258386	0.379779	1.16259	0.77324	1.13652	0.217345	-0.371012	0.184619	0.0501608	0.0482832	0.0618478
Dsui_1233	TRAP-type mannitol/chloroaromatic compound transport system, periplasmic component	-0.0682634	-0.085914	0.158426	1.0693	0.968985	1.24635	1.23827	1.26836	1.18821	1.2726	1.19147	1.14008	1.4028	1.36085	1.01914	1.251	1.21743	1.30124	1.2275	1.19456	1.2768	0.29572	0.25648	0.352535	0.0127175	0.0390381	0.11524
Dsui_1234	putative Zn-dependent protease-like protein	0.0624106	0.138029	-0.158941	-0.308138	-0.259365	-0.476537	-0.569368	-0.544194	-0.654729	-0.356814	-0.477026	-0.352231	-0.266254	-0.614911	-0.283751	-0.530033	-0.49619	-0.411132	1.86795	1.74868	1.44892	0.901455	0.806266	0.534976	0.0391989	0.122376	0.148307
Dsui_1235	hypothetical protein	0.312831	-0.395802	0.102552	-1.18272	-3.52904	-2.35904	-1.79024	-2.00816	-2.26622	-2.01333	-2.15248	-2.03471	-2.25018	-2.20652	-2.35588	-2.05248	-2.14401	-2.1638	0.871215	0.910065	0.918467	-0.1989	-0.135958	-0.122701	0.234319	0.103416	0.0930072
Dsui_1236	molybdenum cofactor synthesis domain protein	-0.21021	0.149014	0.0601887	-3.42659	-3.08279	-6.67506	-6.44412	-6.88444	-9.63631	-5.82669	-5.67708	-6.4662	-5.51175	-6.44007	-3.25469	-6.66788	-7.04669	-6.13934	2.0487	2.16509	1.8863	1.03471	1.11443	0.915562	0.17983	1.83215	0.443903
Dsui_1237	hypothetical protein	-0.029984	0.115791	-0.0559815	0.123442	0.0287187	0.109099	0.123364	0.0952966	-0.0343948	0.115077	-0.11339	-0.14556	0.0629702	0.0141672	0.0760805	0.109253	-0.0109027	-0.0228076	1.43602	-0.143304	-0.299782	0.52208	#NUM!	#NUM!	0.0114591	0.094739	0.0890564
Dsui_1241	hypothetical protein	-0.0960251	0.0529546	0.0687522	-0.347254	-0.971782	-0.485955	-0.136827	-0.299269	-0.928968	-0.149938	-1.08522	-0.194595	-0.104914	-0.579021	-0.659518	-0.307351	-0.721375	-0.292844	0.466023	1.09379	0.444027	-1.10153	0.129337	-1.17128	0.142646	0.409071	0.205643
Dsui_1242	hypothetical protein	-0.180741	0.101318	0.0803932	-0.1691	-0.428896	-0.110569	-0.095777	-0.185277	-0.602385	-0.23609	-0.336165	-0.266516	-0.135875	-0.211841	-0.298998	-0.130541	-0.391546	-0.204744	0.436595	1.30953	0.684767	-1.19563	0.389048	-0.546314	0.0391725	0.154582	0.0535692
Dsui_1243	hypothetical protein	-0.159677	0.160993	0.00883314	0.221529	-0.0537173	0.224658	0.302966	0.231557	0.051807	0.166478	0.21534	0.292274	0.169075	0.181345	0.0839059	0.25306	0.144542	0.214232	3.016	1.72267	2.55324	1.59264	0.784643	1.35233	0.035401	0.0685404	0.0554114
Dsui_1244	Protein of unknown function (DUF560)	-0.0909571	-0.0937624	0.183832	-0.134075	-0.201467	-0.0405275	0.0620355	0.0113128	-0.168488	-0.100631	-0.0380128	-0.264006	-0.106565	0.00181615	-0.167771	0.0109403	-0.102377	-0.122918	-0.0652097	0.610221	0.732656	#NUM!	-0.712597	-0.448793	0.041872	0.0532807	0.109136
Dsui_1248	protein containing C-terminal region/beta chain of methionyl-tRNA synthetase	-0.994742	1.65771	-0.870675	-2.06154	-0.804978	-0.952462	-2.30649	-1.7468	-1.10636	-1.56352	-4.27641	-0.521209	-1.56676	-0.958481	-1.43326	-1.66858	-2.31543	-1.01548	1.16419	1.6155	0.708511	0.219322	0.691979	-0.497137	0.555539	1.39913	0.428741
Dsui_1249	hypothetical protein	-0.0867511	-0.158997	0.242605	0.327716	0.377832	0.455971	0.389568	0.35921	0.467688	0.375781	0.311753	0.263693	0.482543	0.397321	0.352774	0.401583	0.385074	0.381186	1.13836	1.09156	1.08054	0.186956	0.126392	0.111751	0.0404058	0.0639983	0.0900706
Dsui_1250	sulfate permease-like transporter, MFS superfamily	0.160642	0.0330017	-0.149282	0.0576685	0.0177938	-0.076425	-0.0739656	-0.0955921	-0.19102	-0.152422	-0.0472994	-0.0625794	-0.0993449	-0.191212	0.0377312	-0.0819942	-0.130247	-0.117712	-2.17312	-3.45198	-3.11975	#NUM!	#NUM!	#NUM!	0.00966742	0.0607327	0.0540961
Dsui_1251	acylphosphatase	-0.326638	0.312156	0.0120152	-0.0415177	0.0723086	0.00595499	0.0479585	0.0488703	-0.174072	-0.205972	0.31281	0.276425	-0.194651	0.13112	0.0153954	0.0342613	-0.0224111	0.070965	2.22542	-1.4557	4.60948	1.15408	#NUM!	2.2046	0.020019	0.237395	0.196964
Dsui_1252	hypothetical protein	0.137017	-0.00189489	-0.0918655	-0.170022	-0.312862	-0.050717	-0.0793619	-0.117103	0.0429958	-0.189608	-0.437357	-0.273868	-0.170391	-0.170909	-0.241442	-0.0823939	-0.194656	-0.205056	0.341257	0.806223	0.849297	-1.55107	-0.310748	-0.23566	0.0271865	0.196136	0.0486575
Dsui_1253	peroxiredoxin	0.151336	-0.169059	0.0434401	0.195608	0.316398	0.232972	0.253461	0.270575	0.148856	0.136019	0.141173	0.0538108	0.318605	0.20181	0.256003	0.252336	0.142016	0.191408	0.985678	0.554744	0.747681	-0.0208121	-0.850106	-0.419505	0.0153721	0.00527439	0.108352
Dsui_1254	TonB-dependent copper receptor	0.019897	0.101318	-0.0878558	-0.154623	-0.126714	-0.241689	-0.157764	-0.184898	-0.226603	-0.272344	-0.226834	-0.221917	-0.134871	-0.189785	-0.140668	-0.194783	-0.241927	-0.182191	1.3847	1.71984	1.29518	0.469574	0.782276	0.373158	0.0349681	0.0215085	0.0359398
Dsui_1255	mannose-6-phosphate isomerase	-0.189591	0.288945	-0.0903418	0.331861	0.190196	0.282875	0.284364	0.230691	0.0698935	0.264783	0.335634	0.264192	0.230024	0.231954	0.261028	0.265976	0.223437	0.242057	1.01896	0.855987	0.927321	0.0270924	-0.224339	-0.108859	0.0249583	0.112358	0.015672
Dsui_1256	hypothetical protein	-0.114277	0.044896	0.0800251	0.516053	0.262909	0.521096	0.53814	0.420967	0.240473	0.506344	0.302229	0.586329	0.535817	0.394254	0.389481	0.493401	0.349682	0.505467	1.26682	0.897816	1.2978	0.341208	-0.155509	0.376063	0.0516891	0.11361	0.0812979
Dsui_1258	transcriptional regulator	-0.0122747	0.157171	-0.1124	0.370365	0.304249	0.346917	0.448593	0.397106	0.210399	0.345433	0.385378	0.208746	0.398925	0.359132	0.337307	0.397539	0.313737	0.322268	1.17857	0.930122	0.955414	0.237033	-0.104508	-0.0658026	0.04151	0.0748684	0.0818994
Dsui_1259	Pirin-related protein	-0.829318	0.311241	0.381233	0.273639	0.5891	-0.0139365	0.338552	0.260807	-0.023938	0.197925	0.518204	-0.707978	0.530929	0.409125	0.43137	0.195141	0.23073	0.0773587	0.452375	0.534879	0.179333	-1.14441	-0.902716	-2.47929	0.151209	0.222541	0.557539
Dsui_1260	multimeric flavodoxin WrbA	0.0584383	0.11339	-0.125786	-0.126898	-0.0879235	-0.277303	-0.0849602	0.0115928	-0.0100525	-0.125529	-0.345377	-0.323529	-0.0762932	-0.0304075	-0.107411	-0.11689	-0.160319	-0.14341	1.08825	1.49258	1.33515	0.122011	0.577807	0.417002	0.120083	0.139088	0.128733
Dsui_1261	response regulator containing a CheY-like receiver domain and a GGDEF domain	-0.0515325	-0.0799736	0.137636	0.518774	0.429411	0.465886	0.498299	0.514818	0.481152	0.540617	0.543664	0.315531	0.487196	0.482965	0.474092	0.493001	0.521811	0.428564	1.03988	1.10065	0.903968	0.0564219	0.13836	-0.145657	0.0203245	0.028777	0.0799449
Dsui_1262	TRAP transporter, DctM subunit	-0.00723271	0.164144	-0.121382	0.212993	0.325239	0.148478	0.129561	0.192582	0.223323	0.212813	0.422078	0.0641998	0.207173	0.180936	0.269116	0.156873	0.286072	0.15077	0.58292	1.063	0.56024	-0.77863	0.088146	-0.835883	0.0264042	0.096267	0.0621442
Dsui_1263	TRAP-type mannitol/chloroaromatic compound transport system, small permease component	-0.0467099	-0.0299912	0.0899152	0.338176	0.147065	0.239472	0.197961	0.156406	0.32558	0.276738	0.169666	0.211984	0.268095	0.309964	0.242621	0.197946	0.257328	0.263348	0.815868	1.06062	1.08543	-0.293592	0.0849062	0.118266	0.0339115	0.0651148	0.0401406
Dsui_1264	fructose-2,6-bisphosphatase	0.222104	-0.266505	0.0678973	-0.0700603	0.259339	0.00191661	0.0374154	-0.088672	-0.172016	-0.0189413	0.220865	0.00432576	-0.0620993	-0.0726391	0.0946394	-0.0164467	0.00996933	-0.0434709	-0.173783	0.10534	-0.459332	#NUM!	-3.24687	#NUM!	0.0530874	0.16169	0.0340701
Dsui_1266	transcriptional regulator NrdR	0.686267	-0.522119	-0.158923	0.291206	0.257553	0.341396	0.1273	0.158489	-0.117353	0.036142	-0.0129282	-0.0347069	0.457181	-0.144233	0.27438	0.209062	-0.0313799	0.0927469	0.761942	-0.114367	0.338024	-0.392246	#NUM!	-1.5648	0.0944366	0.0640081	0.261544
Dsui_1269	hypothetical protein	0.000906209	0.145826	-0.109563	-0.0658523	-0.079584	-0.529815	-0.426095	-0.522036	-0.382921	-0.458103	-0.736825	-0.402728	-0.421681	-0.271603	-0.0727181	-0.492648	-0.52595	-0.365337	6.77477	7.23272	5.02402	2.76017	2.85454	2.32884	0.0471676	0.152238	0.0667302
Dsui_1271	membrane-bound metallopeptidase	0.0225881	-0.0176376	0.0210058	-0.673688	-0.477818	-0.772111	-0.939859	-0.785376	-0.953919	-0.976855	-0.788371	-0.973497	-0.872523	-1.15795	-0.575753	-0.832449	-0.906382	-1.00132	1.44584	1.57425	1.73915	0.531912	0.654669	0.798385	0.0761436	0.0839697	0.118173
Dsui_1272	putative transcriptional regulator	0.107846	0.187047	-0.245097	0.161581	0.298071	0.155187	0.170879	0.214415	0.464233	0.458884	0.362456	0.559897	0.840537	0.689383	0.229826	0.18016	0.428524	0.696606	0.783899	1.86456	3.03102	-0.351259	0.898834	1.5998	0.0250547	0.0467684	0.114684
Dsui_1273	Rhodanese-related sulfurtransferase	0.017165	0.40661	-0.367399	0.371907	0.559526	0.13951	0.13416	0.205184	0.0458099	0.0964369	0.164236	0.0346789	0.044842	0.19505	0.465717	0.159618	0.102161	0.0915238	0.342736	0.219362	0.196522	-1.54483	-2.18861	-2.34723	0.0322943	0.0485163	0.0733219
Dsui_1274	Glutaredoxin, GrxC family	0.138467	-0.0361859	-0.0548704	1.37502	1.50841	1.33542	1.40458	1.31056	1.29093	1.22201	1.1943	1.11661	1.3868	1.37371	1.44171	1.35019	1.23574	1.29237	0.936515	0.857137	0.896416	-0.0946263	-0.222403	-0.15776	0.0397808	0.0406252	0.124398
Dsui_1275	protein-export chaperone SecB	-0.438348	0.364352	0.0935748	-2.56197	-1.35986	-5.73829	-5.97684	-4.83219	-4.9991	-4.64892	-5.3618	-3.82899	-4.4595	-4.5033	-1.96091	-5.51578	-5.00327	-4.26393	2.81286	2.5515	2.17446	1.49204	1.35135	1.12066	0.493078	0.29105	0.308068
Dsui_1276	hypothetical protein	0.16719	-0.126323	-0.00691051	0.245539	0.345812	0.219224	0.241136	0.284406	0.30876	0.0782148	0.12777	0.160568	0.191435	0.229246	0.295675	0.248255	0.171582	0.193749	0.839621	0.580304	0.655278	-0.252191	-0.785118	-0.609821	0.0270825	0.0990871	0.0280855
Dsui_1278	putative rRNA methylase SpoU family	0.0751469	-0.0846821	0.0368132	-0.309472	0.0786654	-0.276947	-0.284509	-0.394817	-0.150411	-0.478296	-0.469057	-0.510403	-0.162606	-0.312693	-0.115403	-0.318758	-0.365921	-0.328567	2.76212	3.1708	2.84712	1.46578	1.66485	1.5095	0.0538707	0.152435	0.14243
Dsui_1279	type II secretory pathway, ATPase PulE/Tfp pilus assembly pathway, ATPase PilB	0.178996	0.00108313	-0.136045	-1.83606	-1.46222	-2.03621	-2.04633	-1.93441	-1.61505	-2.00137	-2.03445	-2.03269	-2.1149	-1.94409	-1.64914	-2.00565	-1.88362	-2.03056	1.21618	1.14219	1.23129	0.282358	0.191799	0.300166	0.0505455	0.190387	0.0697512
Dsui_1280	type II secretory pathway, component PulF	0.193728	-0.0486645	-0.104009	-1.33441	-1.19307	-1.52686	-1.6032	-1.4828	-1.32661	-1.57166	-1.38198	-1.397	-1.49328	-1.46597	-1.26374	-1.53762	-1.42675	-1.45209	1.21672	1.12899	1.14904	0.283002	0.175038	0.20043	0.0497378	0.104931	0.0405128
Dsui_1281	prepilin-type N-terminal cleavage/methylation domain-containing protein	0.177233	0.182389	-0.306908	-1.47719	-1.19325	-1.64112	-1.59522	-1.53661	-1.58742	-1.70272	-1.26463	-1.46264	-1.65338	-1.58301	-1.33522	-1.59099	-1.51826	-1.56634	1.19156	1.13709	1.1731	0.252846	0.185344	0.230327	0.0427718	0.185415	0.078758
Dsui_1282	prepilin-type N-terminal cleavage/methylation domain-containing protein	0.207004	-0.0433406	-0.114748	-2.40034	-1.82286	-2.74777	-2.72328	-2.96196	-2.26012	-2.52966	-2.33331	-3.19282	-2.86491	-2.7416	-2.1116	-2.81101	-2.37436	-2.93311	1.33122	1.12444	1.38905	0.412752	0.169206	0.474096	0.107211	0.113804	0.190418
Dsui_1283	prepilin-type N-terminal cleavage/methylation domain-containing protein	0.218977	-0.0281746	-0.142357	-1.88199	-1.59794	-2.2579	-2.53275	-2.27333	-1.86095	-2.35989	-2.03242	-2.35759	-2.08121	-2.4231	-1.73996	-2.35466	-2.08442	-2.2873	1.35328	1.19797	1.31457	0.436463	0.260589	0.394588	0.126084	0.206986	0.14816
Dsui_1284	hypothetical protein	0.22591	-0.101844	-0.0855295	-1.98927	-1.52606	-2.20211	-2.15541	-2.08619	-1.67432	-2.2219	-2.08283	-2.10276	-2.04302	-2.15172	-1.75766	-2.1479	-1.99301	-2.09917	1.22202	1.1339	1.1943	0.28927	0.181294	0.25616	0.0476208	0.232392	0.0444501
Dsui_1285	prepilin-type N-terminal cleavage/methylation domain-containing protein	0.195511	-0.0682626	-0.0869632	-1.9794	-1.53792	-2.12484	-2.4365	-2.29185	-1.99803	-2.21219	-1.86865	-2.10976	-2.33419	-2.11735	-1.75866	-2.2844	-2.02629	-2.1871	1.29894	1.15218	1.24362	0.377337	0.204364	0.314543	0.127342	0.141669	0.104058
Dsui_1286	hypothetical protein	0.109115	0.0228778	-0.0921175	-1.08407	-0.765797	-1.21229	-1.35899	-1.17882	-0.828198	-1.28504	-1.37216	-0.999068	-1.18889	-1.13943	-0.924935	-1.25003	-1.1618	-1.10913	1.35148	1.25609	1.19914	0.434545	0.328939	0.262006	0.0782491	0.238558	0.080402
Dsui_1287	hypothetical protein	0.234248	-0.0554002	-0.136164	-1.78045	-1.48787	-2.14235	-2.17311	-2.10691	-1.94763	-2.1395	-1.95398	-1.83727	-2.08611	-2.00383	-1.63416	-2.14079	-2.0137	-1.97574	1.31002	1.23226	1.20902	0.389593	0.301302	0.27384	0.0270468	0.0889891	0.103511
Dsui_1288	hypothetical protein	0.229549	-0.119349	-0.0724172	-1.81922	-1.6499	-2.08917	-2.25419	-2.16124	-1.86141	-2.28372	-1.92567	-1.80628	-2.18921	-2.08551	-1.73456	-2.1682	-2.0236	-2.027	1.25	1.16664	1.1686	0.32193	0.222359	0.224778	0.0675486	0.185793	0.161709
Dsui_1289	hypothetical protein	0.193264	-0.0459921	-0.105436	-1.43991	-1.06941	-1.60216	-1.66133	-1.66989	-1.40983	-1.68754	-1.32666	-1.58711	-1.75613	-1.55576	-1.25466	-1.64446	-1.47468	-1.633	1.31068	1.17536	1.30155	0.390319	0.233106	0.380228	0.030113	0.1543	0.0880006
Dsui_1290	hypothetical protein	0.0563735	0.013117	-0.0359661	-2.13428	-1.67468	-2.66213	-2.31802	-2.26372	-1.8424	-2.5454	-2.62668	-2.07361	-2.68131	-2.27652	-1.90448	-2.41462	-2.33816	-2.34381	1.26786	1.22772	1.23068	0.342401	0.295976	0.29946	0.176413	0.352124	0.252614
Dsui_1291	hypothetical protein	0.244437	-0.0892883	-0.111552	-1.62086	-1.18912	-2.00118	-1.89104	-1.72951	-2.3569	-2.09598	-1.276	-1.54278	-1.88222	-1.914	-1.40499	-1.87391	-1.90963	-1.77967	1.33375	1.35918	1.26668	0.415493	0.442732	0.341049	0.111567	0.460533	0.168004
Dsui_1292	MSHA-type pilus biogenesis protein MshL	0.24275	-0.0478874	-0.150304	-1.42047	-1.06241	-1.5724	-1.51529	-1.53268	-1.40727	-1.58851	-1.57814	-1.39412	-1.59409	-1.54025	-1.24144	-1.54012	-1.52464	-1.50949	1.24059	1.22812	1.21592	0.31103	0.296455	0.282044	0.0239016	0.0830991	0.084486
Dsui_1293	type II secretory pathway, component ExeA (predicted ATPase)	0.345372	-0.162291	-0.14048	-0.58478	-0.658456	-0.790943	-0.864973	-0.769587	-0.760429	-0.771812	-0.851562	-0.79211	-0.594446	-0.584809	-0.621618	-0.808501	-0.794601	-0.657122	1.30064	1.27828	1.05712	0.379222	0.354202	0.0801325	0.0408725	0.0405443	0.0955318
Dsui_1294	hypothetical protein	0.103471	-0.10333	0.025994	-1.10157	-1.11021	-1.21722	-1.23689	-1.30295	-1.07356	-1.18756	-1.21538	-1.32795	-1.14569	-1.27577	-1.10589	-1.25235	-1.15883	-1.2498	1.13244	1.04788	1.13013	0.179434	0.0674681	0.176493	0.0366691	0.0613597	0.0766396
Dsui_1295	lipid A core-O-antigen ligase-like enyme	0.0968529	-0.22061	0.132725	-1.21384	-1.09834	-1.35811	-1.54967	-1.32785	-1.32039	-1.34008	-1.45563	-1.46667	-1.38025	-1.28014	-1.15609	-1.41188	-1.37203	-1.37569	1.22125	1.18678	1.18994	0.288356	0.247058	0.250894	0.0982116	0.059657	0.0762173
Dsui_1296	putative amidophosphoribosyltransferase	0.227036	-0.0191628	-0.156835	-0.422648	-0.694213	-0.425825	-0.565053	-0.453781	-0.590316	-0.623457	-0.212449	-0.456733	-0.595662	-0.412694	-0.55843	-0.481553	-0.475408	-0.488363	0.862333	0.851328	0.874528	-0.213682	-0.232213	-0.193424	0.060136	0.186431	0.0779732
Dsui_1297	biotin synthetase	0.168757	-0.288249	0.141395	0.439191	0.449036	0.39862	0.450027	0.45919	-0.0520141	0.258175	-0.0748649	0.421876	0.476271	0.137271	0.444114	0.435946	0.0437654	0.345139	0.981608	0.0985454	0.777142	-0.0267805	-3.34307	-0.36375	0.026657	0.151897	0.148653
Dsui_1299	putative membrane protein	-0.0843885	-0.104657	0.188874	-0.93687	-0.977608	-0.960297	-1.05234	-1.08188	-1.21768	-1.03401	-1.36485	-0.799047	-1.42764	-1.04638	-0.957239	-1.0315	-1.20551	-1.09102	1.07758	1.25936	1.13976	0.107798	0.332696	0.18873	0.0517746	0.135338	0.258556
Dsui_1300	sulfite oxidase-like oxidoreductase	0.0713709	-0.0468463	0.00485276	-0.836144	-0.702459	-0.836069	-0.884395	-0.938062	-0.967319	-0.923289	-1.11396	-1.09912	-0.952018	-1.1788	-0.769302	-0.886175	-1.00152	-1.07664	1.15192	1.30186	1.39951	0.204043	0.380575	0.484921	0.0416574	0.0815136	0.0939367
Dsui_1301	putative transmembrane transcriptional regulator (anti-sigma factor)	-0.0528802	0.0590068	0.0164808	-0.764864	-0.60709	-0.758296	-0.901962	-0.90476	-1.38426	-1.31181	-1.31869	-1.70268	-1.9915	-1.99896	-0.685977	-0.855006	-1.33825	-1.89771	1.24641	1.95087	2.76644	0.317775	0.964117	1.46803	0.0683939	0.0326537	0.137942
Dsui_1302	RNA polymerase sigma factor, sigma-70 family	0.112414	0.0743771	-0.141595	-0.249886	-0.32015	-0.200473	-0.258346	-0.29791	-0.190031	-0.228782	-0.424034	-0.345757	-0.247146	-0.147824	-0.285018	-0.252243	-0.280949	-0.246909	0.885008	0.985724	0.866293	-0.176238	-0.0207443	-0.207074	0.040012	0.102406	0.0808061
Dsui_1303	hypothetical protein	0.209867	-0.0370659	-0.124179	0.0094692	0.0561719	0.0323198	-0.10605	-0.00249485	0.0671448	0.00360435	-0.111289	0.0515186	-0.276266	0.00620286	0.0328206	-0.0254083	-0.0135132	-0.0728483	-0.774159	-0.41173	-2.21959	#NUM!	#NUM!	#NUM!	0.0587669	0.0738439	0.145023
Dsui_1304	cytochrome c553	-0.335779	0.057816	0.256633	0.369686	0.416035	0.486273	0.461269	0.521174	0.114657	0.192078	0.442101	0.18869	0.43892	-0.413998	0.392861	0.489572	0.249612	0.0712042	1.24617	0.635371	0.181246	0.317504	-0.654329	-2.46398	0.0245671	0.139732	0.357975
Dsui_1307	transcriptional regulator	0.144242	-0.0287147	-0.0762463	0.334743	0.445549	0.362653	0.325767	0.37189	0.273144	0.297345	0.317353	0.288589	0.343438	0.376878	0.390146	0.353437	0.295947	0.336302	0.905909	0.758556	0.86199	-0.142561	-0.398672	-0.214257	0.0199257	0.0180752	0.0363954
Dsui_1308	pyrimidine 5''-nucleotidase	0.102357	0.0433703	-0.101972	0.652258	0.697648	0.614866	0.700695	0.661066	0.689273	0.56565	0.709397	0.623731	0.765523	0.603884	0.674953	0.658876	0.654773	0.664379	0.976181	0.970103	0.984335	-0.03478	-0.0437906	-0.0227793	0.035074	0.0635533	0.0719767
Dsui_1310	molecular chaperone (small heat shock protein)	0.0400601	0.156377	-0.150079	0.508105	0.774655	0.389777	0.583085	0.604206	0.245902	0.372448	0.278131	0.321459	0.579243	0.569589	0.64138	0.525689	0.298827	0.490097	0.819623	0.465912	0.764129	-0.286968	-1.10187	-0.388112	0.0964905	0.0536951	0.11931
Dsui_1311	hypothetical protein	0.0230995	0.0274974	-0.0133404	-0.317152	-0.286145	-0.337854	-0.576403	-0.500468	-0.077396	-0.384064	-0.258346	-0.316399	-0.416166	-0.336485	-0.301649	-0.471575	-0.239935	-0.35635	1.56333	0.795413	1.18134	0.644618	-0.330223	0.240426	0.099507	0.125872	0.0430837
Dsui_1312	NTP pyrophosphohydrolase	0.261019	-0.0899449	-0.122761	-0.150839	-0.0826939	-0.141999	-0.341674	-0.254201	0.0555208	-0.285661	-0.384202	-0.359332	-0.0962474	-0.205638	-0.116766	-0.245958	-0.204781	-0.220406	2.10641	1.75376	1.88758	1.07479	0.810455	0.916537	0.0817254	0.188406	0.10791
Dsui_1313	Barstar, RNAse (barnase) inhibitor	0.174944	0.257021	-0.378142	-0.00229378	0.120507	0.0557607	-0.0051023	-0.017282	-0.00483671	-0.0178002	0.172014	-0.0743814	-0.116732	-0.116527	0.0591068	0.0111255	0.0497925	-0.102547	0.188227	0.842417	-1.73495	-2.40946	-0.247394	#NUM!	0.0319512	0.0865859	0.0199163
Dsui_1314	guanyl-specific ribonuclease Sa	0.12896	0.271243	-0.340412	0.0275184	0.162523	-0.0574856	0.0601096	-0.139891	0.0105412	0.077335	-0.220516	-0.359083	-0.079143	0.206072	0.0950207	-0.0457558	-0.0442131	-0.0773845	-0.481535	-0.4653	-0.814396	#NUM!	#NUM!	#NUM!	0.0820702	0.127612	0.230727
Dsui_1316	hypothetical protein	0.365782	-0.140674	-0.177296	1.00594	0.899047	0.936145	0.953484	0.93024	0.771844	0.961923	0.782984	0.913384	0.906876	0.827329	0.952492	0.939957	0.838917	0.882529	0.986839	0.88076	0.926548	-0.0191128	-0.183179	-0.110062	0.0098645	0.0870972	0.0391229
Dsui_1318	prepilin signal peptidase PulO-like peptidase	0.279578	-0.131271	-0.105821	-1.98838	-1.7274	-2.77427	-3.04731	-3.0755	-2.95768	-2.82809	-3.50382	-2.39422	-3.02473	-3.35804	-1.85789	-2.96569	-3.09653	-2.92567	1.59627	1.66669	1.57472	0.674703	0.736986	0.655099	0.135844	0.292819	0.399664
Dsui_1319	type II secretory pathway, component PulF	0.302855	-0.0523394	-0.203798	0.375049	0.666131	0.348174	0.292266	0.351555	0.527876	0.314061	0.376952	0.430581	0.424041	0.421944	0.52059	0.330665	0.406296	0.425522	0.635174	0.780454	0.817385	-0.654776	-0.357615	-0.290913	0.0271875	0.0897218	0.00367782
Dsui_1320	type IV-A pilus assembly ATPase PilB	0.345236	-0.118374	-0.183172	0.0613983	0.44036	0.0063375	-0.0500599	0.0178432	0.368359	0.00505933	0.200668	0.169691	0.14797	0.106276	0.250879	-0.00862639	0.191362	0.141312	-0.0343847	0.762766	0.563269	#NUM!	-0.390687	-0.828103	0.029672	0.148462	0.0263135
Dsui_1321	ABC-type uncharacterized transport system, permease component	0.100798	-0.373881	0.270037	-2.80413	-2.39556	-5.13245	-4.371	-6.22635	-3.97822	-4.82068	-5.34092	-4.07115	-7.43862	-7.48243	-2.59984	-5.24327	-4.71328	-6.33073	2.01676	1.81291	2.43504	1.01204	0.858305	1.28395	0.761487	0.56148	1.59787
Dsui_1323	soluble lytic murein transglycosylase-like protein	0.31384	0.0314528	-0.29209	-0.618457	-0.239216	-0.672529	-0.792585	-0.670438	-0.352228	-0.780751	-0.596488	-0.349346	-0.600633	-0.576776	-0.428836	-0.711851	-0.576489	-0.508918	1.65996	1.34431	1.18674	0.731148	0.426866	0.247007	0.0570941	0.175514	0.113254
Dsui_1325	ADP-ribose pyrophosphatase	0.134541	0.194427	-0.24346	-2.02592	-0.851817	-2.36935	-2.6859	-2.62372	-3.07073	-2.62101	-2.54035	-2.83351	-3.75352	-3.38229	-1.43887	-2.55966	-2.74403	-3.32311	1.77894	1.90707	2.30953	0.831015	0.931361	1.2076	0.13694	0.233349	0.377919
Dsui_1326	putative signal-transduction protein containing cAMP-binding and CBS domains	0.444098	-0.208184	-0.198519	0.0270547	0.50634	-0.28154	-0.348207	-0.266213	0.334104	-0.276326	-0.0239973	0.0121684	-0.147956	-0.150272	0.266697	-0.298653	0.0112604	-0.0953529	-1.11982	0.0422217	-0.357532	#NUM!	-4.56587	#NUM!	0.0355944	0.250451	0.0760349
Dsui_1327	CNP1-like family	0.421675	-0.140371	-0.237705	-0.0373168	0.645868	-0.140359	-0.234684	-0.143671	0.507478	-0.195764	0.0105016	0.201771	-0.0369119	-0.00309588	0.304275	-0.172905	0.107405	0.053921	-0.568251	0.352986	0.177211	#NUM!	-1.50232	-2.49646	0.0437053	0.295161	0.105453
Dsui_1329	putative redox protein, regulator of disulfide bond formation	0.381062	-0.0242133	-0.306164	-0.727271	-0.132678	-0.924271	-1.06546	-0.952726	-0.493535	-1.04646	-0.66919	-0.530598	-0.713426	-0.632766	-0.429974	-0.980819	-0.736395	-0.625597	2.28111	1.71265	1.45496	1.18974	0.776229	0.540983	0.0609667	0.230678	0.0748111
Dsui_1332	hypothetical protein	0.424701	-0.218457	-0.171116	-0.0958575	0.522504	-0.268973	-0.320354	-0.18857	0.549436	-0.241351	-0.0160434	0.135593	-0.0449031	0.027624	0.213323	-0.259299	0.0973472	0.0394378	-1.21552	0.456336	0.184873	#NUM!	-1.13183	-2.43539	0.0542338	0.332645	0.0741591
Dsui_1333	Integral membrane protein CcmA involved in cell shape determination	0.458978	-0.134826	-0.280986	-0.0602799	0.659369	-0.259516	-0.33348	-0.227591	0.482032	-0.236254	0.03249	0.123768	-0.0866321	0.0117169	0.299545	-0.273529	0.0927561	0.0162842	-0.913149	0.309657	0.054363	#NUM!	-1.69126	-4.20123	0.04435	0.296319	0.085956
Dsui_1335	metalloendopeptidase-like membrane protein	0.52397	-0.129711	-0.352265	-0.544129	0.179634	-0.814265	-0.872733	-0.793774	-0.00945301	-0.757448	-0.463079	-0.372542	-0.675451	-0.456035	-0.182248	-0.826924	-0.409993	-0.501342	4.53736	2.24965	2.75088	2.18185	1.1697	1.45989	0.0334547	0.307666	0.127745
Dsui_1341	methionine-S-sulfoxide reductase	0.31031	-0.108912	-0.158697	0.124375	0.632737	0.0724392	0.0169749	0.0582556	0.590632	0.0496041	0.243511	0.364921	0.258884	0.274671	0.378556	0.0492232	0.294582	0.299492	0.130029	0.778174	0.791143	-2.9431	-0.361836	-0.33799	0.0235267	0.223806	0.0467118
Dsui_1342	FKBP-type peptidyl-prolyl cis-trans isomerase	0.48281	-0.236402	-0.210164	0.171182	0.593235	0.0137879	0.0359739	0.179575	0.507634	0.0351558	0.213127	0.307725	0.16008	0.26498	0.382208	0.0764455	0.251972	0.244262	0.20001	0.659253	0.63908	-2.32186	-0.601095	-0.645932	0.0734836	0.194834	0.0620304
Dsui_1343	putative hydrolase or acyltransferase of alpha/beta superfamily	0.322009	-0.105398	-0.173024	0.175254	0.610409	0.0793846	0.0190656	0.102099	0.543367	0.0829757	0.115963	0.291672	0.0796036	0.20557	0.392832	0.0668497	0.247435	0.192282	0.170174	0.629875	0.489477	-2.55492	-0.666862	-1.03069	0.0350379	0.209688	0.0870851
Dsui_1344	Zn-dependent hydrolase, glyoxylase	0.241089	-0.0291995	-0.165096	0.171271	0.586182	0.0607944	0.111007	0.119101	0.367538	0.135755	-0.033463	0.171253	0.153172	0.272369	0.378727	0.0969674	0.15661	0.198931	0.256036	0.413517	0.525264	-1.96558	-1.27398	-0.928887	0.0257908	0.164371	0.0524502
Dsui_1345	magnesium Mg(2+) and cobalt Co(2+) transport protein CorA	0.253817	-0.0200303	-0.186079	0.155723	0.577814	0.168337	0.0514984	0.13499	0.438623	0.135099	0.132305	0.157229	0.256101	0.293503	0.366769	0.118275	0.235342	0.235611	0.322479	0.641664	0.642396	-1.63272	-0.640109	-0.638466	0.0491418	0.143746	0.0574893
Dsui_1346	dinucleotide-utilizing enzyme possibly involved in molybdopterin or thiamin biosynthesis	0.242894	-0.14684	-0.0604336	0.136828	0.239439	0.0355246	0.0307893	-0.026489	0.291071	0.163485	0.0382282	0.17961	0.0631687	0.200227	0.188133	0.013275	0.164261	0.147668	0.0705614	0.87311	0.784913	-3.82498	-0.195765	-0.349395	0.0281837	0.103224	0.0603402
Dsui_1347	HD-GYP domain-containing protein	0.300299	-0.0752358	-0.17948	-0.0134333	0.273507	-0.0524432	-0.0954187	-0.032152	0.116022	-0.0737154	0.100527	-0.0161561	0.00422021	0.0467896	0.130037	-0.0600046	0.0476113	0.0116179	-0.461444	0.366137	0.0893433	#NUM!	-1.44954	-3.4845	0.0263761	0.0860238	0.0262245
Dsui_1348	hemerythrin-like metal-binding domain-containing protein	-0.104732	-0.0181727	0.130408	-4.53435	-3.18467	-7.12571	-6.87883	-6.73418	-8.70844	-6.03633	-9.07114	-6.80137	-7.58388	-9.21265	-3.85951	-6.9129	-7.93864	-7.86597	1.79113	2.0569	2.03807	0.840874	1.04047	1.02721	0.161646	1.35326	1.0044
Dsui_1349	hypothetical protein	0.232468	0.227695	-0.403109	-0.280753	-0.480895	-0.316895	-0.304707	-0.400812	-0.198166	-0.285437	-0.48584	-0.462043	-0.26161	-0.160837	-0.380824	-0.340805	-0.323148	-0.29483	0.894913	0.848548	0.774189	-0.16018	-0.236932	-0.369242	0.0427226	0.120431	0.12519
Dsui_1351	DNA/RNA helicase, superfamily II	0.274572	-0.138997	-0.0928879	0.480128	0.82428	0.440273	0.358877	0.490455	0.225469	0.367763	0.364166	0.534406	0.782143	0.426024	0.652204	0.429868	0.319133	0.580858	0.659101	0.489314	0.890608	-0.601428	-1.03117	-0.167138	0.054218	0.0662466	0.149049
Dsui_1352	acyl dehydratase	-0.0117817	0.194427	-0.142088	-0.102911	0.150089	-0.0363732	-0.038088	-0.0901972	-0.026268	-0.123284	-0.291306	-0.343458	-0.0410808	0.0299599	0.0235893	-0.0548861	-0.146953	-0.118193	-2.32673	-6.22962	-5.01044	#NUM!	#NUM!	#NUM!	0.0249785	0.109488	0.161905
Dsui_1353	flagellar capping protein	0.11243	0.0177258	-0.0883144	-0.442409	-0.543953	-0.411329	-0.419116	-0.304448	-0.212113	-0.425689	-0.436161	-0.351332	-0.551207	-0.322793	-0.493181	-0.378298	-0.357988	-0.408444	0.767056	0.725875	0.828182	-0.382596	-0.462207	-0.27198	0.0523163	0.103237	0.101619
Dsui_1354	transcriptional regulator with HTH domain and aminotransferase domain	-0.0503577	-0.0436795	0.1045	0.202361	0.215026	0.222398	0.187605	0.207947	0.120323	0.17742	0.0849484	0.0397519	0.127862	0.177564	0.208693	0.205983	0.127564	0.115059	0.987013	0.611251	0.551331	-0.0188583	-0.710164	-0.859008	0.014272	0.0380972	0.0569853
Dsui_1355	hypothetical protein	-0.347044	0.0460352	0.285673	0.0270722	-0.325171	0.318759	0.302603	0.40543	-0.0834061	0.427246	-0.15853	0.309096	0.041157	0.170419	-0.149049	0.342264	0.0617698	0.173557	-2.29632	-0.414426	-1.16443	#NUM!	#NUM!	#NUM!	0.0451495	0.260244	0.109408
Dsui_1356	hypothetical protein	-0.206033	-0.0318075	0.230114	-0.468723	-0.506991	-0.357012	-0.457485	-0.365305	-0.81317	-0.0789326	-0.590908	-0.701954	-0.295373	-0.368771	-0.487857	-0.393268	-0.494337	-0.455366	0.806112	1.01328	0.933401	-0.310947	0.0190363	-0.0994313	0.0455346	0.307431	0.17692
Dsui_1357	hypothetical protein	0.0186966	0.00120613	0.0161902	0.529371	0.169405	0.639894	0.666299	0.711753	0.585344	0.580784	0.772231	0.553986	0.636519	0.528268	0.349388	0.672648	0.64612	0.572924	1.92522	1.84929	1.63979	0.945024	0.886972	0.713515	0.0296776	0.0891936	0.0461777
Dsui_1358	metalloendopeptidase-like membrane protein	-0.364085	0.272636	0.0674979	0.228829	-0.186328	0.120692	0.202264	0.164568	-0.275815	0.161057	-0.0143825	0.0249636	0.260473	0.110011	0.0212506	0.162508	-0.0430469	0.131816	7.64723	-2.02568	6.20292	2.93494	#NUM!	2.63295	0.0333331	0.1795	0.0973748
Dsui_1360	hypothetical protein	-0.0528658	0.139526	-0.0579602	-0.325025	-0.387346	-0.242882	-0.164664	-0.2075	-0.31858	-0.170782	-0.25871	-0.336448	-0.268946	-0.178624	-0.356185	-0.205016	-0.249357	-0.261339	0.575587	0.700078	0.733717	-0.796894	-0.514412	-0.446705	0.0319806	0.0606996	0.0646555
Dsui_1361	diguanylate cyclase (GGDEF) domain-containing protein	-0.000141754	0.0993902	-0.0671482	0.103087	-0.12597	0.0957128	0.148185	0.173478	-0.165097	0.144336	0.0120354	0.1842	0.128229	0.212281	-0.0114414	0.139125	-0.00290831	0.174904	-12.1598	0.254192	-15.2869	#NUM!	-1.97601	#NUM!	0.0323873	0.126767	0.0349381
Dsui_1362	protein of unknown function (DUF1987)	-0.0772039	-0.092693	0.172789	0.135477	0.179351	0.235762	0.356711	0.360741	0.360531	0.306604	0.370546	0.101435	0.222999	0.334015	0.157414	0.317738	0.345893	0.219483	2.01849	2.19735	1.3943	1.01327	1.13576	0.479545	0.057989	0.0280811	0.0949827
Dsui_1363	hypothetical protein	-0.188607	0.0631993	0.121949	0.401717	0.329806	0.389036	0.450835	0.405028	0.353766	0.340517	0.372371	0.320219	0.381292	0.533014	0.365761	0.414967	0.355551	0.411509	1.13453	0.972085	1.12507	0.182092	-0.0408459	0.170019	0.0261897	0.0130658	0.089462
Dsui_1364	serine phosphatase RsbU, regulator of sigma subunit	-0.117458	0.198769	-0.0630086	0.00776822	-0.113926	0.130291	0.199547	0.155361	-0.0319937	0.138179	0.152455	0.109958	0.278657	0.146214	-0.0530788	0.161733	0.0862132	0.178276	-3.04703	-1.62425	-3.35871	#NUM!	#NUM!	#NUM!	0.0286303	0.0837879	0.0725069
Dsui_1367	crcB protein	-0.0919814	-0.0556217	0.151621	0.354	0.225731	0.346451	0.208285	0.359382	0.0109716	0.278554	0.334228	0.110448	0.30158	0.340641	0.289865	0.304706	0.207918	0.25089	1.0512	0.717291	0.865539	0.0720341	-0.47937	-0.208329	0.0683842	0.141105	0.100579
Dsui_1368	hypothetical protein	0.0609456	0.0796691	-0.100276	-0.0417862	-0.139885	0.0619516	0.0667572	0.0703679	-0.145244	0.0737729	0.224059	-0.100102	0.0615523	0.0862815	-0.0908354	0.0663589	0.0508629	0.0159105	-0.73054	-0.559945	-0.175158	#NUM!	#NUM!	#NUM!	0.00344748	0.151635	0.0826523
Dsui_1369	hypothetical protein	-0.204534	-0.266053	0.446551	-0.479286	-0.883631	-0.263288	-0.761704	-0.137064	-0.388036	-0.158143	-0.328504	-0.861783	-0.302467	-0.307275	-0.681459	-0.387352	-0.291561	-0.490509	0.568416	0.427849	0.719792	-0.814981	-1.22483	-0.474348	0.269676	0.097421	0.262538
Dsui_1370	putative permease, DMT superfamily	0.00525823	-0.0588594	0.0770395	-0.948542	-1.41124	-0.798132	-0.814973	-0.729048	-1.05416	-0.782502	-1.20405	-0.900059	-0.798764	-0.7253	-1.17989	-0.780717	-1.01357	-0.808041	0.661687	0.859037	0.684844	-0.59578	-0.219207	-0.546152	0.0371772	0.174473	0.071646
Dsui_1371	transcriptional regulator	-0.00853036	0.125608	-0.0837756	0.400191	0.228458	0.392736	0.488167	0.509808	0.442985	0.353395	0.367923	0.497332	0.556669	0.416612	0.314325	0.46357	0.388101	0.490204	1.47481	1.23471	1.55955	0.560531	0.304176	0.641126	0.0508606	0.0392598	0.0573998
Dsui_1372	methyl-accepting chemotaxis protein	-0.00484417	-0.0788286	0.0984715	0.800789	0.650112	0.680046	0.840513	0.812238	0.535147	0.77898	0.71373	0.618011	0.834638	0.818839	0.72545	0.777599	0.675952	0.757163	1.07188	0.931769	1.04371	0.10015	-0.101955	0.0617261	0.0699398	0.103066	0.0986065
Dsui_1373	ATP-dependent helicase HrpA	-0.0141132	-0.0422586	0.0725473	0.293325	0.131431	0.288961	0.3213	0.279775	0.326407	0.294187	0.206961	0.163545	0.226638	0.242889	0.212378	0.296679	0.275852	0.211024	1.39694	1.29887	0.993625	0.482269	0.37726	-0.00922601	0.0178095	0.0504578	0.034222
Dsui_1374	Protein of unknown function (DUF540)	0.115769	0.0822318	-0.151169	0.192671	0.13501	0.164607	0.176724	0.279841	0.0850611	0.172806	0.178287	0.34791	0.0500306	0.194178	0.163841	0.207057	0.145385	0.197373	1.26377	0.887355	1.20466	0.337737	-0.172418	0.26863	0.0517032	0.0427139	0.12163
Dsui_1375	putative nuleotide-utilizing enzyme, moeA	0.0227192	-0.142725	0.134911	0.00197316	0.213506	0.0483204	0.0479315	0.0312529	-0.360388	-0.333496	-0.34963	-1.05145	-1.54325	-1.20162	0.10774	0.0425016	-0.347838	-1.26544	0.394485	-3.22851	-11.7454	-1.34196	#NUM!	#NUM!	0.00795561	0.0110517	0.205786
Dsui_1376	phasin family protein	0.0385554	0.0258956	-0.0328629	1.17951	1.13218	1.19175	1.205	1.18174	1.28026	1.24623	1.28171	1.10238	1.13494	1.18725	1.15584	1.19283	1.2694	1.14152	1.032	1.09825	0.987607	0.0454407	0.1352	-0.0179908	0.00952646	0.0163963	0.0349584
Dsui_1377	phasin family protein	-0.27824	0.533328	-0.258922	-1.41984	-1.28372	-2.37137	-2.28369	-2.15632	-3.1133	-2.2188	-2.08369	-2.3852	-2.66681	-3.50203	-1.35178	-2.27046	-2.47193	-2.85135	1.67961	1.82865	2.10933	0.748123	0.870777	1.07678	0.0882903	0.456862	0.474248
Dsui_1378	enoyl-CoA hydratase/carnithine racemase	-0.00750906	0.177124	-0.133789	0.143734	0.0616311	0.101817	0.175482	0.171217	0.176428	0.199471	0.298841	-0.00791177	0.0683304	0.20964	0.102683	0.149505	0.224913	0.0900194	1.45599	2.19037	0.876675	0.542005	1.13118	-0.189885	0.0337654	0.0531144	0.0901294
Dsui_1381	3-deoxy-D-manno-octulosonate 8-phosphate phosphatase, YrbI family	0.429066	-0.00301904	-0.274031	-0.385171	-0.571548	-0.0400924	-0.095777	-0.255984	-0.34043	-0.352813	-0.625129	0.244717	-0.970755	-0.692629	-0.478359	-0.130618	-0.439457	-0.472889	0.273054	0.918677	0.988565	-1.87274	-0.122371	-0.0165921	0.0915159	0.131387	0.519972
Dsui_1383	transporter, monovalent cation:proton antiporter-2 (CPA2) family	0.0850826	-0.04739	-0.00748215	0.0785471	0.0806975	0.125324	0.0618466	0.105423	-0.0200088	0.0943383	0.0669542	0.0513991	0.0842941	0.142132	0.0796223	0.097531	0.0470945	0.0926084	1.22492	0.591474	1.1631	0.292688	-0.757613	0.217971	0.0265084	0.0487485	0.0375053
Dsui_1384	prepilin-type N-terminal cleavage/methylation domain-containing protein	-0.35651	0.302365	0.0426937	0.463386	0.199785	0.472204	0.372993	0.531315	0.510955	0.3146	-0.0350529	0.236583	0.392024	0.176678	0.331585	0.458837	0.263501	0.268429	1.38377	0.79467	0.809531	0.468603	-0.331572	-0.304841	0.0653222	0.225816	0.0907525
Dsui_1385	hypothetical protein	0.0758219	0.0311186	-0.0669854	-0.105047	0.107693	-0.0233102	-0.0185509	-0.0524309	-0.187009	-0.0612132	-0.0913681	-0.0209011	0.0191284	0.0101515	0.00132317	-0.0314307	-0.113197	0.00279292	-23.7541	-85.5497	2.11079	#NUM!	#NUM!	1.07778	0.014976	0.0536251	0.0171503
Dsui_1386	family 3 adenylate cyclase	-0.0277434	0.00547842	0.042223	-0.208094	-0.202314	-0.30514	-0.275518	-0.255766	-0.360497	-0.310494	-0.41595	-0.472042	-0.288261	-0.335433	-0.205204	-0.278808	-0.362314	-0.365245	1.35868	1.76563	1.77991	0.442211	0.82018	0.831806	0.0202908	0.0430711	0.0779334
Dsui_1387	prepilin-type N-terminal cleavage/methylation domain-containing protein	-0.00183119	0.0401773	-0.00485064	-0.47467	-0.601232	-0.616265	-0.443577	-0.426192	-0.366557	-0.477134	-0.639706	-0.665386	-0.93005	-0.547409	-0.537951	-0.495345	-0.494465	-0.714282	0.9208	0.919165	1.32778	-0.119041	-0.121604	0.409019	0.0857973	0.112184	0.159993
Dsui_1388	hypothetical protein	-0.0510008	-0.230469	0.268363	-0.312607	-0.564381	-0.379883	-0.306488	-0.265676	-0.670855	-0.323209	-0.44521	-0.207549	-0.404484	-0.361907	-0.438494	-0.317349	-0.479758	-0.324647	0.723725	1.0941	0.740368	-0.466487	0.12975	-0.433686	0.047253	0.144013	0.0846055
Dsui_1389	hypothetical protein	-0.111184	-0.0625072	0.192602	-0.260941	-0.704814	-0.20224	-0.161929	-0.233857	-0.692532	-0.0505781	0.00564989	0.0680574	0.0443705	-0.273354	-0.482878	-0.199342	-0.24582	-0.0536422	0.412821	0.509073	0.111089	-1.27641	-0.974056	-3.17022	0.0294358	0.316706	0.155661
Dsui_1390	hypothetical protein	-0.0963127	-0.163023	0.26269	-0.164967	-0.230328	-0.010896	-0.0845907	-0.240025	-0.910824	0.0935885	-0.14898	-0.461999	0.0199674	-0.165854	-0.197647	-0.111837	-0.322072	-0.202628	0.565842	1.62953	1.0252	-0.821529	0.704453	0.0359074	0.0955049	0.427927	0.198473
Dsui_1391	hypothetical protein	-0.102558	-0.1089	0.211542	-0.152424	0.138723	-0.143346	-0.154565	-0.0668953	-0.479169	-0.212398	-0.262321	-0.131351	0.0644781	-0.0161609	-0.00685022	-0.121602	-0.317963	-0.027678	17.7516	46.4164	4.04045	4.14987	5.53656	2.01452	0.0389537	0.115798	0.0803607
Dsui_1392	type II secretory pathway, component PulF	0.132539	-0.116436	0.0208262	-0.248042	-0.217035	-0.342492	-0.277388	-0.247537	-0.119317	-0.379563	-0.0814801	-0.654465	-0.246293	-0.372557	-0.232539	-0.289139	-0.193453	-0.424438	1.2434	0.83192	1.82524	0.314293	-0.265484	0.868084	0.0396459	0.132503	0.170626
Dsui_1393	type II secretory pathway, ATPase PulE/Tfp pilus assembly pathway, ATPase PilB	0.359096	0.0367774	-0.330396	-0.205814	-0.412532	-0.161184	-0.094613	-0.179137	-0.361987	-0.255725	-0.435181	-0.634487	-0.515497	-0.215083	-0.309173	-0.144978	-0.350964	-0.455022	0.468922	1.13517	1.47174	-1.09258	0.18291	0.557524	0.0363597	0.073676	0.17648
Dsui_1394	hypothetical protein	-0.225476	0.207638	0.0199285	0.179928	0.348379	0.141868	0.284446	0.247598	0.0980096	0.190661	0.17932	0.179364	0.340432	0.202674	0.264153	0.224637	0.155997	0.240823	0.850405	0.590555	0.91168	-0.233777	-0.759856	-0.133401	0.0604289	0.0412639	0.0710737
Dsui_1395	MSHA-type pilus biogenesis protein MshL	-0.27581	0.127531	0.134039	0.0434613	-0.148016	0.0876193	0.0905563	0.0859215	-0.110411	0.0784958	0.138035	0.0303368	-0.0206129	0.162995	-0.0522773	0.0880323	0.0353734	0.0575731	-1.68395	-0.67665	-1.1013	#NUM!	#NUM!	#NUM!	0.00191458	0.105912	0.0773923
Dsui_1396	type II secretory pathway, component ExeA (predicted ATPase)	-0.0111005	-0.0689312	0.0964405	-0.16193	-0.157267	-0.18485	-0.133741	-0.0788528	-0.282398	-0.100467	-0.0134055	-0.264512	-0.00939871	-0.0747878	-0.159599	-0.132481	-0.13209	-0.116233	0.83009	0.827641	0.728282	-0.26866	-0.272923	-0.45743	0.0432823	0.112069	0.108194
Dsui_1397	response regulator with CheY-like receiver, AAA-type ATPase, and DNA-binding domains	-0.119154	0.0630738	0.0670489	0.233787	0.00986045	0.1775	0.229852	0.263198	0.391282	0.330392	0.181604	0.165672	0.322796	0.19775	0.121824	0.223517	0.301093	0.228739	1.83475	2.47154	1.87762	0.875587	1.30541	0.908907	0.0352718	0.0880723	0.0677852
Dsui_1398	ABC-type transport system involved in resistance to organic solvents, ATPase component	0.135566	-0.463745	0.313389	-3.75844	-3.32784	-5.88031	-5.11886	-6.55918	-6.72608	-5.3759	-4.50382	-7.14094	-5.60152	-7.23029	-3.54314	-5.85278	-5.53527	-6.65758	1.65186	1.56225	1.879	0.724093	0.643624	0.909969	0.588328	0.914207	0.747638
Dsui_1399	conserved hypothetical integral membrane protein	-0.12451	0.430625	-0.266499	-3.36506	-3.79299	-6.27834	-4.70954	-6.37224	-6.53915	-4.86704	-6.90185	-5.36904	-6.99955	-7.04335	-3.57902	-5.78671	-6.10268	-6.47065	1.61684	1.70512	1.80794	0.693177	0.769877	0.854344	0.762639	0.88619	0.779159
Dsui_1400	ABC-type transport system involved in resistance to organic solvents, periplasmic component	0.082564	-0.165675	0.116295	-2.70244	-1.80135	-4.56681	-6.2204	-7.66071	-6.82762	-5.47743	-5.19032	-7.24248	-7.28802	-7.33182	-2.25189	-6.14931	-5.83179	-7.28744	2.73073	2.58973	3.23614	1.44928	1.3728	1.69427	1.26408	0.713846	0.0364787
Dsui_1401	surface lipoprotein	-0.47391	1.25744	-0.909343	-2.58174	-2.81702	-5.49502	-4.73357	-4.58892	-4.17087	-5.40564	-6.11853	-4.58572	-6.21623	-6.26003	-2.69938	-4.93917	-5.23168	-5.68733	1.82974	1.9381	2.1069	0.871641	0.954647	1.07512	0.397457	0.804589	0.779159
Dsui_1402	ABC-type transport system involved in resistance to organic solvents, auxiliary component	-0.593379	0.260015	0.321527	-2.33335	-1.66175	-5.33974	-3.99333	-3.84868	-4.60055	-5.25037	-4.96325	-5.01541	-5.06095	-5.10475	-1.99755	-4.39392	-4.93806	-5.06037	2.19966	2.47206	2.53329	1.13728	1.30571	1.34101	0.671401	0.265883	0.0364787
Dsui_1403	putative NTP binding protein (contains STAS domain)	1.21171	0.0138548	-1.20188	-3.3187	-4.23206	-4.91006	-5.14861	-5.00396	-4.17087	-4.82068	-2.94861	-4.58572	-4.63127	-4.67507	-3.77538	-5.02088	-3.98005	-4.63069	1.3299	1.05421	1.22655	0.411317	0.0761649	0.294604	0.0981188	0.77609	0.0364787
Dsui_1404	ABC-type multidrug transport system, ATPase component	0.188929	-0.122308	-0.0237501	-0.242989	-0.423409	-0.489478	-0.264822	-0.274572	-0.326372	-0.264217	-0.393945	-0.328402	-0.1355	-0.352753	-0.333199	-0.342957	-0.328178	-0.272218	1.02929	0.984929	0.816983	0.0416434	-0.0219078	-0.291622	0.103682	0.0529766	0.0971846
Dsui_1405	ABC-type polysaccharide/polyol phosphate export systems, permease component	0.131347	0.0284031	-0.112876	0.637617	0.767015	0.641015	0.641722	0.641544	0.779708	0.622351	0.467889	0.629943	0.553281	0.530297	0.702316	0.641427	0.623316	0.571174	0.913303	0.887515	0.813272	-0.130835	-0.172156	-0.298191	0.000300177	0.127302	0.0426025
Dsui_1408	NifZ domain-containing protein	-0.35794	0.317636	0.0391271	-0.135604	-0.658379	-0.482228	-0.198549	-0.416472	0.225936	-0.0894578	-0.356546	-0.112566	-0.418175	-0.309975	-0.396992	-0.36575	-0.073356	-0.280239	0.921304	0.18478	0.705906	-0.118251	-2.43612	-0.502451	0.121238	0.23807	0.126524
Dsui_1409	cation diffusion facilitator family transporter	0.249184	-0.129463	-0.0781267	0.171277	-0.0667555	0.120317	0.104969	0.0301823	0.0648261	0.016241	0.177234	-0.103995	0.175143	0.11584	0.0522606	0.0851559	0.0861002	0.0623293	1.62945	1.64752	1.19266	0.704384	0.720295	0.254187	0.039374	0.0674246	0.120075
Dsui_1412	chromate transport protein ChrA	-0.0904624	0.0984693	0.0153589	-0.753624	-0.600345	-1.38757	-1.02504	-0.880391	-1.12412	-0.614056	-0.635067	-0.804259	-1.00709	-0.873429	-0.676984	-1.09767	-0.79108	-0.894925	1.62141	1.16853	1.32193	0.697247	0.224701	0.402644	0.21333	0.235648	0.0841873
Dsui_1413	chromate transport protein ChrA	-0.10031	0.084528	0.0351362	-0.603712	-0.408027	-1.24975	-1.03055	-0.959905	-1.00842	-0.680258	-0.709536	-0.718132	-0.818332	-0.818247	-0.50587	-1.08007	-0.799404	-0.784904	2.13507	1.58026	1.55159	1.09428	0.66016	0.63375	0.123398	0.148278	0.0472148
Dsui_1421	HIT family hydrolase, diadenosine tetraphosphate hydrolase	-0.0963127	0.180802	-0.0614769	0.0114119	0.0799629	-0.404537	-0.305719	-0.347431	-0.366284	-0.341263	-0.124743	-0.172646	-0.529551	-0.432981	0.0456874	-0.352562	-0.27743	-0.378393	-7.71683	-6.07235	-8.2822	#NUM!	#NUM!	#NUM!	0.0405051	0.108448	0.150732
Dsui_1425	putative glutamine amidotransferase	0.143092	-0.0619984	-0.0445462	-0.273243	-0.306461	-0.410405	-0.408683	-0.473163	-0.4697	-0.0784412	-0.128669	-0.238984	-0.150906	-0.268709	-0.289852	-0.430751	-0.225603	-0.219533	1.48611	0.77834	0.757397	0.571537	-0.361527	-0.400879	0.0299986	0.173816	0.0500209
Dsui_1426	periplasmic serine protease, Do/DeqQ family	-0.0196403	-0.0160783	0.0561695	0.257412	0.104565	0.115348	0.0840403	0.0379482	0.21645	0.10027	0.281643	0.0407586	0.0428709	0.136022	0.180989	0.0791121	0.199454	0.0732172	0.43711	1.10203	0.40454	-1.19393	0.140157	-1.30565	0.0317899	0.0750139	0.0444182
Dsui_1427	dinuclear metal center protein, YbgI/SA1388 family	0.0117814	0.284182	-0.247177	-0.138199	-0.62673	-0.375431	-0.383142	-0.255434	-0.0981445	-0.33292	-0.675696	-0.597062	-0.17794	-0.352987	-0.382464	-0.338002	-0.36892	-0.375996	0.883749	0.964587	0.983088	-0.178292	-0.0520168	-0.0246073	0.0584691	0.237155	0.171878
Dsui_1428	2-keto-4-pentenoate hydratase/2-oxohepta-3-ene-1,7-dioic acid hydratase	-0.152807	-0.083107	0.230945	0.208963	-0.148145	0.285425	-0.0288909	0.15069	0.134404	0.14231	0.0583802	0.00622791	0.101426	0.206849	0.0304089	0.135742	0.111698	0.104834	4.46388	3.67321	3.44749	2.1583	1.87704	1.78555	0.128754	0.0378393	0.0819388
Dsui_1429	PAS domain S-box/diguanylate cyclase (GGDEF) domain-containing protein	0.00567286	-0.0103377	0.0275173	0.212046	0.190934	0.284667	0.284502	0.335099	0.184239	0.273943	0.310204	0.229462	0.293113	0.255511	0.20149	0.301423	0.256128	0.259362	1.49597	1.27117	1.28722	0.581081	0.346159	0.364258	0.0238128	0.0529453	0.0261275
Dsui_1430	PAS domain S-box/diguanylate cyclase (GGDEF) domain-containing protein	0.239723	-0.0840847	-0.112514	0.428315	0.416217	0.419439	0.46746	0.485959	0.462735	0.433204	0.510371	0.377299	0.532644	0.412592	0.422266	0.457619	0.46877	0.440845	1.08372	1.11013	1.044	0.115997	0.15073	0.0621209	0.0280338	0.0317913	0.0664916
Dsui_1431	chemotaxis protein CheC, inhibitor of MCP methylation	0.0879259	-0.0422381	-0.0139096	-0.0424787	0.0198558	0.0254344	-0.0600293	0.00615789	-0.0577932	0.0237547	-0.0938628	-0.0672096	0.0598835	-0.0619213	-0.0113114	-0.00947898	-0.0426337	-0.0230824	0.837999	3.76908	2.04063	-0.254979	1.91421	1.02901	0.0366005	0.0491991	0.0587055
Dsui_1432	chemotaxis response regulator containing a CheY-like receiver domain and a methylesterase domain	-0.0516798	-0.115593	0.16977	0.0173927	0.0983267	0.0192602	-0.0439958	-0.00822924	-0.0391546	0.010646	-0.125754	-0.0492993	-0.152782	-0.0597205	0.0578597	-0.0109883	-0.0514209	-0.0872673	-0.189913	-0.888718	-1.50826	#NUM!	#NUM!	#NUM!	0.0258977	0.0563566	0.0465208
Dsui_1433	chemotaxis protein	0.259623	-0.399744	0.160522	0.0771727	0.0446009	-0.314715	-0.16777	-0.203032	0.0730032	-0.238393	0.233143	-0.555975	-0.0101607	-0.105958	0.0608868	-0.228506	0.0225844	-0.224031	-3.75296	0.370924	-3.67947	#NUM!	-1.4308	#NUM!	0.0626358	0.195777	0.237955
Dsui_1434	methylase of chemotaxis methyl-accepting protein	0.039384	0.0808535	-0.081024	0.410751	0.447904	0.512589	0.478311	0.553784	0.447922	0.449445	0.287682	0.531248	0.446707	0.477992	0.429327	0.514895	0.395016	0.485316	1.19931	0.920082	1.13041	0.2622	-0.120166	0.176845	0.0308549	0.0758995	0.0348998
Dsui_1435	chemotaxis signal transduction protein	0.184033	0.106167	-0.227934	0.0982586	0.285427	0.273311	0.192002	0.135016	0.447079	0.186191	0.166122	0.401251	0.246476	0.153205	0.191843	0.20011	0.266464	0.266977	1.04309	1.38897	1.39165	0.0608676	0.474017	0.476793	0.0567492	0.127977	0.102297
Dsui_1436	methyl-accepting chemotaxis protein	-0.0696649	-0.0263465	0.107254	0.499764	0.655813	0.53589	0.580862	0.396523	0.525362	0.494794	0.509669	0.51792	0.443104	0.556716	0.577788	0.504425	0.509941	0.505913	0.873027	0.882575	0.875603	-0.195902	-0.18021	-0.191651	0.0784763	0.0124807	0.0471524
Dsui_1437	chemotaxis protein histidine kinase-like protein	0.137469	0.0578057	-0.151214	0.468245	0.501257	0.495611	0.540561	0.46432	0.506967	0.515835	0.559466	0.558562	0.544203	0.555956	0.484751	0.500164	0.527423	0.552907	1.0318	1.08803	1.1406	0.045157	0.121716	0.189792	0.0312912	0.0229455	0.00624612
Dsui_1438	putative NTP binding protein (contains STAS domain)	-0.303357	0.270337	0.0260709	0.141679	0.613974	0.192316	0.193628	0.206128	0.379711	0.149028	0.403068	0.201234	0.421812	0.314931	0.377827	0.197357	0.310602	0.312659	0.522349	0.822076	0.827519	-0.936914	-0.282656	-0.273136	0.00622511	0.114647	0.0900647
Dsui_1439	methyl-accepting chemotaxis protein	0.045978	0.0752014	-0.0851691	0.364474	0.555437	0.367511	0.37656	0.442002	0.41882	0.382294	0.272296	0.292188	0.430371	0.509975	0.459956	0.395358	0.357803	0.410845	0.859556	0.777908	0.893227	-0.218336	-0.362328	-0.162901	0.0331887	0.0622744	0.0899771
Dsui_1440	response regulator with CheY-like receiver domain and winged-helix DNA-binding domain	0.00525823	-0.34704	0.326546	0.234291	0.00341193	0.267698	0.325332	0.159	0.486696	-0.0352415	-0.000895678	0.29323	0.192307	0.0241138	0.118852	0.250677	0.150186	0.169884	2.10916	1.26365	1.42937	1.07667	0.337592	0.515384	0.0689633	0.238361	0.111004
Dsui_1441	phenylacetate-CoA ligase	-0.257776	-0.00466531	0.238672	-0.0346261	0.0853626	-0.0650324	0.0849842	0.0510103	0.1782	0.0817046	0.219827	0.178385	-0.00359831	0.0675352	0.0253683	0.023654	0.159911	0.0807739	0.932427	6.30357	3.18406	-0.100937	2.65617	1.67087	0.0642263	0.0578522	0.0748817
Dsui_1442	putative efflux protein, MATE family	0.320397	-0.136182	-0.134626	-0.876184	-0.81356	-0.777609	-0.866054	-0.821757	-0.198883	-0.877265	-0.894159	-0.893844	-0.792549	-0.820921	-0.844872	-0.821807	-0.656769	-0.835772	0.9727	0.777359	0.989229	-0.0399337	-0.363346	-0.015624	0.0361076	0.323848	0.0426659
Dsui_1443	phenylacetate-CoA ligase	0.108479	-0.216999	0.128924	-0.813164	-0.465348	-0.573981	-0.787655	-0.636855	-0.703	-0.548733	-0.503822	-0.237153	-0.748362	-0.607053	-0.639256	-0.666164	-0.585185	-0.530856	1.04209	0.915416	0.830428	0.0594826	-0.1275	-0.268073	0.08966	0.0853016	0.215543
Dsui_1444	Protein of unknown function (DUF2889)	-0.113018	0.031151	0.0892474	0.602155	0.709398	0.666034	0.629304	0.662624	0.674831	0.684731	0.761003	0.678868	0.722368	0.676756	0.655776	0.652654	0.706855	0.692664	0.995239	1.07789	1.05625	-0.00688579	0.108211	0.0789513	0.0165693	0.038501	0.0210215
Dsui_1445	succinyl-CoA synthetase, beta subunit	-2.48017	-0.898682	2.62409	-2.09631	-2.42471	-3.1027	-3.34125	-3.19661	-2.36351	-3.01333	-2.72621	-2.77837	-2.82391	-2.86772	-2.26051	-3.21352	-2.70102	-2.82333	1.42159	1.19487	1.24898	0.507508	0.256856	0.320752	0.0981188	0.265883	0.0364787
Dsui_1446	succinyl-CoA synthetase, alpha subunit	0.104794	-2.06861	1.41259	-3.14694	-3.47533	-4.15333	-4.39188	-4.24723	-3.41414	-4.06395	-3.77684	-3.82899	-3.87454	-3.91834	-3.31113	-4.26415	-3.75164	-3.87396	1.28782	1.13304	1.16998	0.364932	0.180198	0.226483	0.0981188	0.265883	0.0364787
Dsui_1447	integral membrane protein, YjbE family	0.382834	-0.0556295	-0.2731	0.446675	0.705377	0.589396	0.626356	0.529778	0.388058	0.603098	0.480748	0.55075	0.67843	0.621377	0.576026	0.581843	0.490635	0.616852	1.0101	0.851757	1.07088	0.0144958	-0.231486	0.0987902	0.0397878	0.0880677	0.0522233
Dsui_1448	putative ornithine cyclodeaminase, mu-crystallin	0.093131	0.187459	-0.234569	-0.0546298	-0.116826	0.020976	-0.0683791	-0.0796775	-0.164374	0.0140222	-0.00527466	-0.00352898	-0.143615	-0.0701798	-0.0857278	-0.0423602	-0.0518756	-0.0724413	0.494125	0.60512	0.845015	-1.01705	-0.724708	-0.242951	0.0450223	0.0799377	0.0572123
Dsui_1449	protein kinase family protein	-0.0703334	0.110889	-0.0196731	0.464467	0.416921	0.43918	0.523656	0.519707	0.458371	0.477945	0.473486	0.4826	0.466955	0.507258	0.440694	0.494181	0.469934	0.485604	1.12137	1.06635	1.10191	0.165263	0.092681	0.140003	0.038925	0.00837653	0.0165903
Dsui_1451	FHA domain-containing protein	0.401636	-0.0792546	-0.262529	0.57177	0.431952	0.495474	0.63832	0.699426	0.570846	0.557305	0.582078	0.517362	0.533567	0.653407	0.501861	0.611073	0.570076	0.568112	1.21762	1.13593	1.13201	0.284058	0.183868	0.178888	0.0854632	0.010128	0.0606745
Dsui_1452	putative transmembrane sensor domain protein	-0.0033549	0.0976294	-0.0619751	0.102113	0.144321	0.183034	0.175593	0.227064	-0.0223692	0.277111	0.0729196	0.117993	0.199261	0.316889	0.123217	0.19523	0.10922	0.211381	1.58445	0.88641	1.71552	0.66398	-0.173954	0.778649	0.0227139	0.124928	0.0816501
Dsui_1453	metal-dependent hydrolase, beta-lactamase superfamily III	0.168613	-0.0572554	-0.066635	-0.0283954	-0.20975	-0.314013	-0.174628	-0.141128	-0.217271	-0.176603	0.00889521	-0.131695	-0.603377	-0.459416	-0.119073	-0.209923	-0.128326	-0.398163	1.76298	1.07771	3.34385	0.818017	0.107971	1.74151	0.0748626	0.0984404	0.197374
Dsui_1454	Rhodanese-like protein,cyclic nucleotide-binding protein	-0.181827	-0.000905891	0.18471	-0.038831	-0.329891	-0.00788899	-0.000173815	-0.0248967	0.203125	-0.0449998	-0.10738	-0.258022	-0.154705	0.0538801	-0.184361	-0.0109865	0.0169151	-0.119616	0.0595924	-0.09175	0.648812	-4.06873	#NUM!	-0.624128	0.010328	0.13411	0.129728
Dsui_1455	type II secretory pathway, ATPase PulE/Tfp pilus assembly pathway, ATPase PilB	0.0142398	0.150772	-0.129478	0.241368	0.288433	0.322943	0.273931	0.264784	0.277022	0.330653	0.310622	0.413228	0.288691	0.36706	0.264901	0.287219	0.306099	0.356327	1.08425	1.15552	1.34513	0.116701	0.208546	0.427748	0.0255351	0.0221271	0.0514056
Dsui_1456	HD-GYP domain-containing protein	-0.0513253	0.13912	-0.0600176	0.032804	-0.196417	0.0742383	0.151332	-0.0301554	-0.0662771	0.0150935	-0.021172	-0.0787718	0.0486358	0.0112742	-0.0818063	0.0651382	-0.0241185	-0.00628725	-0.796248	0.294825	0.0768554	#NUM!	-1.76207	-3.70171	0.0743706	0.0332847	0.0534757
Dsui_1457	prepilin-type N-terminal cleavage/methylation domain-containing protein	-0.213382	-0.226487	0.422456	-1.38488	-0.511642	-1.95831	-1.86429	-1.99975	-1.21912	-1.66963	-2.24925	-1.74501	-2.04209	-1.83436	-0.948261	-1.94078	-1.71267	-1.87382	2.04668	1.80611	1.97606	1.03328	0.852889	0.982626	0.0566739	0.421647	0.124453
Dsui_1458	phosphohistidine phosphatase SixA	-0.104339	0.0562297	0.0640017	0.168843	-0.19485	0.0817801	0.035012	0.0837223	-0.381586	0.117153	-0.145249	-0.00431827	0.0761767	0.241069	-0.0130037	0.0668381	-0.13656	0.104309	-5.13992	10.5016	-8.02148	#NUM!	3.39254	#NUM!	0.0225184	0.203702	0.102135
Dsui_1459	hypothetical protein	-0.0589174	-0.0349283	0.108466	0.194409	-0.0517541	0.297287	0.325276	0.27796	0.307779	0.291768	0.16248	0.248079	0.300746	0.12614	0.0713275	0.300174	0.254009	0.224988	4.2084	3.56117	3.1543	2.07327	1.83235	1.65732	0.0194244	0.0650503	0.0731286
Dsui_1460	cAMP-binding protein	0.000141754	0.0363789	-0.00973382	0.97501	0.764429	1.04765	1.0397	1.01511	0.912036	1.03672	1.02148	1.2063	1.2866	1.32142	0.86972	1.03416	0.990078	1.27144	1.18907	1.13839	1.46189	0.249831	0.186992	0.547838	0.0138526	0.0555336	0.0482063
Dsui_1461	RND family efflux transporter, MFP subunit	-0.173098	0.0922982	0.0826834	-0.0429553	-0.259706	-0.0120638	-0.0196527	-0.0435924	-0.461548	-0.243044	-0.305589	-0.242484	-0.274903	-0.200817	-0.151331	-0.025103	-0.336727	-0.239401	0.165882	2.22511	1.58197	-2.59177	1.15388	0.661726	0.0134361	0.0918811	0.0303237
Dsui_1462	ABC-type antimicrobial peptide transport system, ATPase component	-0.134718	-0.251199	0.376997	0.17972	0.0752202	0.245219	0.466102	0.448998	0.338046	0.198095	0.0216391	0.014341	0.553757	0.117638	0.12747	0.386773	0.185927	0.228579	3.03422	1.45859	1.79319	1.60133	0.544574	0.84253	0.100337	0.129459	0.233771
Dsui_1463	transcriptional activator of acetoin/glycerol metabolism	-0.128618	-0.0932958	0.21464	-0.152808	-0.344406	-0.0224044	0.0026691	-0.123378	-0.475355	0.0669733	-0.172125	-0.147612	-0.190752	-0.20363	-0.248607	-0.0477044	-0.193502	-0.180664	0.191886	0.778345	0.726706	-2.38168	-0.361518	-0.460556	0.0544795	0.22192	0.0239556
Dsui_1464	NAD-dependent aldehyde dehydrogenase	-0.149891	-0.034491	0.179385	-0.153877	-0.180818	-0.13322	-0.156412	-0.0337318	-0.395519	-0.027557	-0.246631	-0.123756	-0.290966	-0.0537124	-0.167347	-0.107788	-0.223236	-0.156145	0.644097	1.33397	0.933058	-0.63465	0.415722	-0.0999613	0.0532146	0.151128	0.0995292
Dsui_1465	hypothetical protein	0.0416561	-0.0767441	0.0578597	0.112947	0.315742	0.134863	0.147077	0.203921	0.115725	0.192628	0.14647	0.214168	0.176268	0.113272	0.214344	0.161954	0.151608	0.167903	0.755577	0.707308	0.783331	-0.40435	-0.499589	-0.352305	0.0300915	0.0316049	0.0416129
Dsui_1466	ABC-type transport system, involved in lipoprotein release, permease component	0.127914	0.0359886	-0.120565	0.00553435	0.0438064	-0.02342	0.0303257	0.0275015	-0.138379	-0.210096	-0.0600745	-0.197988	-0.123368	-0.164217	0.0246704	0.0114691	-0.136183	-0.161858	0.464893	-5.5201	-6.5608	-1.10503	#NUM!	#NUM!	0.0246973	0.0612656	0.0305089
Dsui_1467	ABC-type transport system, involved in lipoprotein release, permease component	0.0795646	0.0283861	-0.0707906	0.254266	0.301773	0.22083	0.253721	0.214911	0.115872	0.0515024	0.246401	0.111003	0.186098	0.11205	0.278019	0.229821	0.137925	0.136384	0.826636	0.496099	0.490555	-0.274675	-1.0113	-1.02751	0.017072	0.0810807	0.0351561
Dsui_1468	hypothetical protein	0.0299504	0.018965	-0.019421	0.209422	0.225107	0.229642	0.132746	0.184708	0.191057	0.242611	0.126786	0.225738	0.172076	0.166241	0.217265	0.182365	0.186818	0.188018	0.839368	0.859862	0.865387	-0.252625	-0.217823	-0.208582	0.0395923	0.0473804	0.0267777
Dsui_1472	deoxynucleoside kinase	0.228671	-0.383669	0.155894	0.238557	0.288673	0.269984	0.143361	0.193544	0.141278	0.204184	0.286724	0.0706223	0.26851	0.322643	0.263615	0.202296	0.210729	0.220592	0.767394	0.799381	0.836796	-0.38196	-0.323045	-0.257051	0.0520628	0.0595582	0.108323
Dsui_1473	methyl-accepting chemotaxis protein	0.314267	-0.120734	-0.149305	0.616213	0.693636	0.630348	0.643972	0.697706	0.723274	0.642184	0.721435	0.667442	0.679683	0.744944	0.654925	0.657342	0.695631	0.697356	1.00369	1.06215	1.06479	0.00531475	0.0869933	0.0905665	0.0290784	0.0378	0.0340187
Dsui_1475	hypothetical protein	0.233607	0.0432896	-0.226552	0.65452	1.18958	0.702802	0.590308	0.637114	0.919309	0.668632	0.692951	0.884112	0.655403	0.847318	0.922051	0.643408	0.760297	0.795611	0.697801	0.824572	0.862871	-0.519113	-0.278283	-0.212783	0.0461405	0.112876	0.100273
Dsui_1476	hypothetical protein	0.351678	-0.178427	-0.135761	0.115063	0.676484	0.118698	0.022776	0.143242	0.466516	0.119802	0.290024	0.364778	0.128662	0.209496	0.395774	0.0949053	0.292114	0.234312	0.239797	0.738084	0.592035	-2.06011	-0.438143	-0.756245	0.0519781	0.141553	0.0979778
Dsui_1477	hypothetical protein	0.315201	-0.0351705	-0.230894	0.300406	0.816024	0.237906	0.175625	0.24579	0.718879	0.268548	0.406008	0.54665	0.354549	0.485249	0.558215	0.219774	0.464478	0.462149	0.393708	0.832078	0.827905	-1.3448	-0.26521	-0.272462	0.0313833	0.188438	0.0801081
Dsui_1480	hypothetical protein	0.343801	-0.0426482	-0.244666	-0.451491	0.413794	-0.52579	-0.72575	-0.398541	-0.156014	-0.535327	-0.617449	-0.154427	-0.134198	-0.282136	-0.0188487	-0.550027	-0.436263	-0.190254	29.1811	23.1455	10.0937	4.86696	4.53266	3.33538	0.134677	0.200982	0.0654934
Dsui_1481	hypothetical protein	0.426944	0.0297752	-0.403988	-0.226109	0.541925	-0.198826	-0.34006	-0.208372	0.164043	-0.326304	-0.110761	0.0272507	-0.0624182	-0.12607	0.157908	-0.249086	-0.0910073	-0.0537459	-1.57741	-0.57633	-0.340362	#NUM!	#NUM!	#NUM!	0.0644462	0.20067	0.0628927
Dsui_1482	hypothetical protein	-0.00538901	-0.157417	0.226754	-1.59562	0.113462	-0.991957	-0.629055	-0.989643	-0.587186	-1.30113	-1.15152	-0.133284	-1.11172	-0.570555	-0.741077	-0.870219	-1.01328	-0.605185	1.17426	1.3673	0.816629	0.231754	0.451335	-0.292248	0.170531	0.307421	0.400193
Dsui_1485	NC domain protein	0.500953	0.161782	-0.603578	-0.00754231	0.775318	0.0102096	-0.0913799	-0.228397	0.295942	-0.28974	0.132021	-0.0864894	0.0127358	0.011789	0.383888	-0.103189	0.0460745	-0.0206549	-0.2688	0.120021	-0.0538044	#NUM!	-3.05865	#NUM!	0.0977679	0.246706	0.0465537
Dsui_1488	putative metal-dependent hydrolase	0.0715315	-0.303777	0.239426	-0.648415	0.259889	-0.858682	-0.675767	-1.3849	-0.500582	-0.718678	-0.589108	-0.319332	-0.911512	-0.333016	-0.194263	-0.973116	-0.602789	-0.521287	5.00926	3.10295	2.6834	2.3246	1.63364	1.42406	0.300598	0.0895615	0.275988
Dsui_1489	hypothetical protein	0.491249	-0.247888	-0.204521	-0.427135	0.306335	-0.49041	-0.527157	-0.454918	-0.283024	-0.586512	-0.512294	-0.241499	-0.30344	-0.467536	-0.0604001	-0.490828	-0.46061	-0.337492	8.12628	7.62599	5.5876	3.0226	2.93092	2.48223	0.0294928	0.129176	0.095369
Dsui_1490	DNA-binding protein, excisionase family	0.706155	-0.195519	-0.468668	-0.318102	0.565341	-0.423506	-0.654192	-0.396482	0.0094381	-0.611423	-0.277314	0.0289878	-0.0605018	-0.329178	0.12362	-0.491393	-0.2931	-0.120231	-3.97504	-2.37098	-0.972584	#NUM!	#NUM!	#NUM!	0.115644	0.253711	0.152198
Dsui_1491	molecular chaperone (small heat shock protein)	0.489493	-0.27039	-0.185787	-0.0987202	0.688217	-0.0553296	-0.17228	-0.0160177	0.443841	-0.0556821	0.176388	0.334556	0.0151969	0.120463	0.294748	-0.081209	0.188182	0.156739	-0.27552	0.638451	0.531771	#NUM!	-0.647351	-0.911122	0.0663664	0.2041	0.132877
Dsui_1492	ATPase with chaperone activity, ATP-binding subunit	0.471022	-0.158745	-0.269819	-0.0106344	0.588725	-0.142897	-0.0915708	-0.0967827	0.213932	0.00852782	0.0565685	0.143167	0.10453	0.144415	0.289045	-0.110417	0.0930096	0.130704	-0.382005	0.321782	0.452192	#NUM!	-1.63584	-1.14499	0.0230651	0.0877258	0.0185147
Dsui_1493	phosphatidylserine/phosphatidylglycerophosphate/ cardiolipin synthase	0.507936	-0.104566	-0.356649	-0.0276386	0.854493	0.0030838	-0.173977	-0.00249278	0.124486	-0.0644357	0.00649559	0.119439	-0.0301415	0.119189	0.413427	-0.0577953	0.0221819	0.0694955	-0.139796	0.0536536	0.168096	#NUM!	-4.22018	-2.57264	0.0821844	0.0779203	0.070454
Dsui_1494	ATP-dependent metalloprotease FtsH	0.440195	0.0734834	-0.459975	-0.309926	0.37259	-0.443844	-0.404902	-0.445063	-0.0903626	-0.309037	-0.398285	-0.257523	-0.28624	-0.191862	0.0313317	-0.43127	-0.265895	-0.245208	-13.7646	-8.48643	-7.82619	#NUM!	#NUM!	#NUM!	0.0186518	0.129357	0.0395011
Dsui_1495	molecular chaperone (small heat shock protein)	0.206892	0.116115	-0.23006	0.0229888	0.88924	0.0165946	-0.0990973	-0.379335	-0.092212	0.0235101	0.515941	0.0585321	0.311327	0.0635109	0.456114	-0.153946	0.14908	0.144457	-0.337516	0.326847	0.316711	#NUM!	-1.61331	-1.65876	0.166226	0.263677	0.118013
Dsui_1496	YfdX protein	0.550452	-0.381229	-0.152645	-0.35212	0.333539	-0.443709	-0.549432	-0.430389	0.004785	-0.301788	-0.368427	-0.306523	-0.332704	-0.187473	-0.00929047	-0.47451	-0.22181	-0.275567	51.0749	23.875	29.6612	5.67454	4.57743	4.89051	0.053256	0.16252	0.0632022
Dsui_1497	YfdX protein	0.586081	-0.2076	-0.342672	-0.0292019	0.723903	-0.0338683	-0.190195	-0.134693	0.398638	-0.0973573	0.0955569	0.0828222	0.0382725	0.0814642	0.347351	-0.119585	0.132279	0.0675196	-0.344278	0.380823	0.194385	#NUM!	-1.39281	-2.36301	0.0647079	0.204147	0.0206883
Dsui_1498	hypothetical protein	0.458371	-0.120435	-0.292001	0.147222	0.822797	0.046348	0.038758	0.0601197	0.583055	0.131474	0.408617	0.327595	0.197226	0.266401	0.485009	0.0484086	0.374382	0.263741	0.0998096	0.771907	0.543785	-3.32468	-0.373501	-0.878891	0.00884178	0.18594	0.0532561
Dsui_1499	hypothetical protein	0.429215	-0.0559863	-0.323707	0.0703632	0.793722	0.00930214	-0.0361701	-0.00919411	0.560208	0.0474901	0.064603	0.343957	-0.0183866	0.163162	0.432043	-0.0120207	0.2241	0.162911	-0.0278229	0.518699	0.377071	#NUM!	-0.947029	-1.40709	0.0186712	0.237767	0.147926
Dsui_1500	thioredoxin	0.542422	-0.196423	-0.307595	0.0632615	0.801253	-0.0144015	-0.142261	-0.03145	0.32257	-0.0403611	0.120393	0.262994	0.0137301	0.181432	0.432257	-0.0627042	0.134201	0.152719	-0.145062	0.310465	0.353305	#NUM!	-1.6875	-1.50101	0.0566841	0.148488	0.103767
Dsui_1501	PAS domain S-box/diguanylate cyclase (GGDEF) domain-containing protein	0.532149	-0.22692	-0.270635	0.0648383	0.774206	0.0760577	-0.0478097	0.0325904	0.466818	0.050356	0.237101	0.376323	0.202227	0.195536	0.419522	0.0202795	0.251425	0.258028	0.0483395	0.599313	0.615053	-4.37065	-0.738619	-0.701217	0.0513125	0.170321	0.0836913
Dsui_1502	putative membrane protein	0.132903	0.0445316	-0.131138	-0.0107941	0.537159	-0.321822	-0.185975	-0.0323944	0.308844	-0.0250641	-0.218157	0.207882	-0.0735527	0.0941492	0.263182	-0.180064	0.0218744	0.0761595	-0.684178	0.0831149	0.289379	#NUM!	-3.58875	-1.78897	0.118232	0.217692	0.115597
Dsui_1503	Zn-dependent protease with chaperone function	0.335983	-0.162549	-0.129337	-0.146385	0.498352	-0.212561	-0.232686	-0.174012	0.187256	-0.123183	-0.171939	0.0894086	-0.123248	-0.129575	0.175983	-0.20642	-0.0359552	-0.0544714	-1.17295	-0.20431	-0.309526	#NUM!	#NUM!	#NUM!	0.024344	0.159084	0.101771
Dsui_1504	trypsin-like serine protease with C-terminal PDZ domain	0.395921	-0.123715	-0.226015	0.211877	0.750411	0.179124	0.132888	0.194479	0.324457	0.227125	0.160245	0.380427	0.18545	0.267714	0.481144	0.16883	0.237275	0.277864	0.350893	0.493148	0.577506	-1.5109	-1.01991	-0.792092	0.0261769	0.0674226	0.0799217
Dsui_1505	phage-related lysozyme (muraminidase)	0.78953	-0.450092	-0.319327	-0.591942	-0.294153	-0.521985	-0.836885	-0.67664	-0.45197	-0.623129	-1.61613	-0.820281	-0.539326	-0.658091	-0.443047	-0.678503	-0.897075	-0.672566	1.53145	2.02478	1.51805	0.614896	1.01777	0.602215	0.128564	0.513224	0.115155
Dsui_1511	hypothetical protein	0.327916	0.0158651	-0.291755	0.0466203	0.517187	-0.00597544	-0.0452795	0.00965065	0.300295	0.0303158	0.217892	0.208015	0.0784642	0.141252	0.281904	-0.0138681	0.182834	0.142577	-0.0491944	0.64857	0.505764	#NUM!	-0.624666	-0.983462	0.0231092	0.112972	0.052897
Dsui_1512	Na+/H+ antiporter NhaD-like permease	0.199185	-0.121617	-0.0439621	0.0421303	0.463261	0.0859489	0.0223872	0.0706591	0.36117	0.0632118	0.249658	0.195987	0.111151	0.168619	0.252696	0.0596651	0.22468	0.158586	0.236114	0.889132	0.627576	-2.08244	-0.16953	-0.672138	0.0270884	0.122916	0.0353531
Dsui_1513	hypothetical protein	0.325537	-0.219841	-0.0708018	0.0739816	0.388141	-0.0279199	-0.00312944	0.0871872	0.20633	-0.0408233	0.0216043	0.429092	0.0740728	0.130082	0.231061	0.0187126	0.0623704	0.211082	0.0809856	0.26993	0.913534	-3.62619	-1.88934	-0.130469	0.0494653	0.104937	0.155843
Dsui_1515	poly(A) polymerase	0.263355	-0.139115	-0.0785949	-1.57352	-1.2707	-1.74038	-1.75481	-1.78659	-1.78748	-1.60331	-1.71955	-2.00708	-1.43755	-2.17139	-1.42211	-1.76059	-1.70345	-1.87201	1.23801	1.19783	1.31636	0.308025	0.260423	0.39655	0.0193014	0.0760474	0.314448
Dsui_1518	putative permease	-0.00673284	-0.0152396	0.0438754	0.391016	0.660183	0.440475	0.407921	0.476726	0.309123	0.506843	0.350286	0.389797	0.476181	0.391274	0.525599	0.441707	0.388751	0.419084	0.840388	0.739633	0.797345	-0.250873	-0.435119	-0.326724	0.0281032	0.0851781	0.0403784
Dsui_1520	cytochrome c551/c552	0.171011	-0.244536	0.0922939	0.378166	0.275104	0.477706	0.507766	0.388584	0.396717	0.484997	0.611445	0.222655	0.583776	0.483102	0.326635	0.458019	0.49772	0.429845	1.40223	1.52378	1.31598	0.487726	0.607653	0.396135	0.0506082	0.0881228	0.152161
Dsui_1521	hypothetical protein	0.212971	0.03475	-0.189374	0.633763	0.443617	0.758137	0.644077	0.641555	0.489807	0.566871	0.37159	0.641366	0.56494	0.697215	0.53869	0.681256	0.476089	0.634507	1.26465	0.883791	1.17787	0.338743	-0.178223	0.236181	0.0543725	0.080311	0.0542184
Dsui_1522	serine/threonine protein kinase	0.0845228	0.0420295	-0.0890446	0.513781	0.449974	0.563303	0.572581	0.589363	0.467206	0.556875	0.50343	0.48982	0.610155	0.628287	0.481878	0.575082	0.50917	0.576087	1.19342	1.05664	1.19551	0.255101	0.0794809	0.25762	0.0107847	0.0368315	0.0614477
Dsui_1523	drug resistance transporter, EmrB/QacA subfamily	0.0334093	0.0171939	-0.018318	-0.431114	-0.601277	-0.319802	-0.355467	-0.349395	-0.473697	-0.312887	-0.503822	-0.540899	-0.286885	-0.285112	-0.516195	-0.341555	-0.430135	-0.370966	0.661678	0.833281	0.718654	-0.5958	-0.263125	-0.47663	0.0155796	0.0838144	0.120163
Dsui_1524	transcriptional regulator	0.0668714	-0.135966	0.089963	0.433766	0.474556	0.506676	0.520327	0.452191	0.542495	0.487335	0.632479	0.424676	0.591049	0.556676	0.454161	0.493065	0.554103	0.524134	1.08566	1.22006	1.15407	0.118573	0.286951	0.206731	0.0294344	0.0598206	0.0717135
Dsui_1525	sulfate/thiosulfate-binding protein	0.0571944	-0.0961284	0.0634236	-1.59808	-1.61969	-1.59869	-1.60335	-1.71001	-1.38234	-1.6742	-1.86606	-1.25145	-1.43394	-1.79033	-1.60889	-1.63735	-1.64087	-1.49191	1.01769	1.01988	0.927292	0.0253022	0.028396	-0.108905	0.0514127	0.198878	0.223781
Dsui_1526	hypothetical protein	-0.102926	-0.0832501	0.185417	0.267263	0.119176	0.248909	0.321136	0.21672	0.308525	0.221056	0.147458	0.29603	0.340406	0.311907	0.19322	0.262255	0.22568	0.316114	1.35729	1.168	1.63604	0.440728	0.224035	0.710204	0.0436596	0.0658365	0.018359
Dsui_1528	signal transduction histidine kinase	0.0235436	0.0107721	-0.00378479	-1.07136	-0.945584	-1.20986	-1.08058	-1.27248	-1.05761	-1.21017	-1.23138	-1.29924	-1.23825	-1.13348	-1.00847	-1.18764	-1.16639	-1.22366	1.17766	1.15659	1.21338	0.235926	0.209875	0.279027	0.0799045	0.077403	0.068456
Dsui_1529	response regulator with CheY-like receiver domain and winged-helix DNA-binding domain	-0.134201	-0.0587808	0.190631	0.0141894	-0.0825364	-0.595904	-0.492857	-0.461364	-2.1541	-1.54959	-1.74209	-1.6866	-2.41968	-1.88359	-0.0341735	-0.516708	-1.81526	-1.99663	15.1201	53.119	58.4261	3.9184	5.73115	5.86854	0.0574567	0.252153	0.309767
Dsui_1530	hypothetical protein	0.0932292	-0.161717	0.109516	-0.200419	0.166331	0.0638348	0.0285698	0.10571	0.269343	-0.00725217	-0.268444	0.434865	0.117066	0.240721	-0.0170439	0.0660383	-0.00211777	0.264217	-3.8746	0.124254	-15.5022	#NUM!	-3.00864	#NUM!	0.031531	0.219581	0.130801
Dsui_1531	PAS domain S-box/diguanylate cyclase (GGDEF) domain-containing protein	-0.0968294	0.110972	0.00201698	0.115803	0.091914	0.149529	0.158659	0.157461	0.0272682	0.149625	0.0980728	0.115205	0.143615	0.195829	0.103859	0.155217	0.0916554	0.15155	1.4945	0.882502	1.45919	0.579662	-0.180329	0.54517	0.00405111	0.0501578	0.0333896
Dsui_1532	fatty-acid desaturase	0.0532322	-0.0166897	-0.00631993	0.035293	-0.106572	0.190339	0.213661	0.135188	0.105937	0.193399	0.254253	0.0894205	0.161963	0.157573	-0.0356393	0.179729	0.18453	0.136319	-5.043	-5.1777	-3.82496	#NUM!	#NUM!	#NUM!	0.0329033	0.0608734	0.0332106
Dsui_1533	disulfide bond formation protein DsbB	0.129247	-0.076368	-0.0129485	-3.63473	-3.20017	-4.22609	-4.22363	-3.87253	-4.4869	-4.20382	-4.72407	-5.55383	-3.40673	-4.36307	-3.41745	-4.10741	-4.4716	-4.44121	1.2019	1.30846	1.29957	0.265311	0.38787	0.378033	0.166092	0.212664	0.878289
Dsui_1534	ribosomal protein L33	0.742224	-0.448879	-0.183265	-1.04384	-0.787276	-1.14335	-1.70382	-0.500282	-4.31105	-0.26042	-1.21432	0.180991	-0.683983	-0.422931	-0.91556	-1.11582	-1.92859	-0.308641	1.21873	2.10646	0.337106	0.285375	1.07482	-1.56872	0.491729	1.72907	0.362254
Dsui_1536	PilZ domain-containing protein	-0.159772	0.0694688	0.0935748	0.228859	0.159551	0.31779	0.282799	0.356857	0.241995	0.195955	0.368657	0.276655	0.340907	0.320049	0.194205	0.319149	0.268869	0.312537	1.64336	1.38446	1.60932	0.716649	0.469324	0.686448	0.0302492	0.0730213	0.0267632
Dsui_1537	DNA repair protein radc	-0.230555	0.34609	-0.101946	-1.06412	-0.977476	-0.979603	-1.38121	-0.840141	-2.95191	-1.4807	-1.1771	-1.45987	-0.711867	-1.27024	-1.0208	-1.06698	-1.86991	-1.14733	1.04525	1.83181	1.12395	0.0638439	0.87327	0.168581	0.22937	0.775065	0.317499
Dsui_1540	NAD(FAD)-dependent dehydrogenase	-0.00401958	0.121126	-0.0808061	0.524276	0.382649	0.658277	0.6156	0.530537	0.258747	0.4721	0.504252	0.51231	0.386654	0.414512	0.453462	0.601471	0.4117	0.437825	1.3264	0.907902	0.965516	0.407513	-0.139391	-0.0506278	0.053098	0.108947	0.0538827
Dsui_1541	cytochrome c553	-0.0546288	-0.0753109	0.140025	0.539461	0.385298	0.695339	0.650102	0.756906	0.518769	0.652009	0.542499	0.65577	0.484693	0.628609	0.46238	0.700782	0.571093	0.589691	1.5156	1.23512	1.27534	0.599888	0.304646	0.350881	0.0437721	0.058031	0.0750681
Dsui_1542	small-conductance mechanosensitive channel	0.050941	0.0559072	-0.0619949	0.279456	-0.0196457	0.0320538	0.263233	0.292929	0.0773473	0.172962	0.0645889	0.056158	-0.0220545	0.195341	0.129905	0.196072	0.104966	0.0764815	1.50935	0.80802	0.588749	0.593925	-0.307537	-0.764276	0.11661	0.0483616	0.0899073
Dsui_1543	tRNA/rRNA cytosine-C5-methylase	-0.23383	-0.131825	0.330028	-0.00984295	-0.262195	-0.0847685	-0.055417	-0.0148231	-0.442331	-0.16045	0.0224344	-0.0415143	-0.10854	-0.0980729	-0.136019	-0.0516695	-0.193449	-0.0827092	0.37987	1.42222	0.608071	-1.39642	0.508147	-0.717687	0.0286778	0.191169	0.029441
Dsui_1544	Protein of unknown function (DUF3108)	-0.212299	0.0477543	0.156514	-1.75061	-1.65787	-2.24733	-2.08378	-2.33267	-2.92318	-2.6314	-2.41767	-2.53395	-2.60597	-2.58448	-1.70424	-2.22126	-2.65742	-2.5748	1.30337	1.5593	1.51082	0.382251	0.640897	0.595333	0.103267	0.207191	0.0301877
Dsui_1546	hypothetical protein	-0.113062	0.0208678	0.10387	0.195046	-0.052473	0.0384964	0.0488466	0.111293	-0.240895	0.156598	-0.133517	-0.0959388	-0.137865	-0.0504225	0.0712866	0.0662119	-0.0726044	-0.094742	0.928813	-1.01849	-1.32903	-0.10654	#NUM!	#NUM!	0.0321558	0.167895	0.0357082
Dsui_1548	response regulator with CheY-like receiver domain and winged-helix DNA-binding domain	-0.565057	-0.0402365	0.503408	-0.892654	-1.36991	-0.816586	-0.915205	-0.897191	-1.05092	-1.33235	-0.735553	-0.98035	-1.27032	-0.91022	-1.13128	-0.876327	-1.03961	-1.05363	0.774631	0.918963	0.931356	-0.368419	-0.121921	-0.102595	0.0428786	0.243772	0.155872
Dsui_1549	PAS domain S-box	-0.0211203	-0.029675	0.0688329	-0.136226	-0.371785	-0.0426483	-0.0146084	-0.110355	-0.343664	-0.112181	-0.376929	-0.165216	-0.0988069	-0.0339546	-0.254005	-0.0558705	-0.277592	-0.0993257	0.219958	1.09286	0.391038	-2.1847	0.128107	-1.35462	0.0401909	0.117749	0.0535883
Dsui_1550	diguanylate cyclase (GGDEF) domain-containing protein	-0.175314	0.223832	-0.0379658	0.130677	-0.0765737	0.157678	0.244964	0.128332	-0.0269324	0.249499	0.193782	0.30535	0.19045	0.24744	0.0270519	0.176991	0.138783	0.247747	6.54266	5.13024	9.1582	2.70988	2.35903	3.19506	0.0495348	0.119366	0.0469081
Dsui_1551	DNA mismatch repair protein MutL	-0.285483	0.0373196	0.221682	0.0795154	0.0293402	0.0654677	0.0589265	0.0579454	-0.210772	0.0905057	0.216492	-0.10085	0.0564563	-0.0388422	0.0544278	0.0607799	0.0320752	-0.0277452	1.11671	0.589317	-0.509761	0.159249	-0.762885	#NUM!	0.0033389	0.179256	0.0646975
Dsui_1553	regulator of competence-specific genes	0.0241173	0.185616	-0.16208	-0.319041	-0.7927	-0.19347	-0.21685	-0.3335	-0.074992	-0.275279	-0.311516	-0.505442	-0.120354	-0.0959847	-0.55587	-0.24794	-0.220595	-0.240594	0.446039	0.396847	0.432823	-1.16476	-1.33335	-1.20815	0.0612485	0.104015	0.18754
Dsui_1554	PAS domain S-box	-0.106612	-0.128532	0.225703	-0.194146	-0.428795	-0.105599	-0.152249	-0.0881602	-0.181841	-0.210061	-0.102975	-0.155127	-0.129769	-0.1721	-0.31147	-0.115336	-0.164959	-0.152332	0.370296	0.529614	0.489074	-1.43325	-0.916987	-1.03187	0.0270549	0.045318	0.0173942
Dsui_1555	cation/multidrug efflux pump	-0.100593	0.0332148	0.0771619	0.214329	0.130887	0.262326	0.289992	0.281867	0.298749	0.285056	0.391562	0.135594	0.291536	0.310953	0.172608	0.278062	0.325122	0.246028	1.61094	1.88359	1.42535	0.687905	0.913483	0.51132	0.0116104	0.0473111	0.0784896
Dsui_1556	RND family efflux transporter, MFP subunit	0.0214786	-0.064571	0.0648902	0.203586	0.0205704	0.225065	0.254145	0.139541	-0.00252291	0.245613	-0.00944652	0.232567	0.271225	0.174277	0.112078	0.20625	0.0778812	0.226023	1.84023	0.694882	2.01665	0.879889	-0.52516	1.01196	0.0486414	0.118638	0.0398487
Dsui_1559	hypothetical protein	0.0964061	-0.0382337	-0.0197666	-0.156103	-0.17095	-0.130719	-0.137476	-0.121527	-0.575667	-0.132147	-0.325117	0.152168	-0.182525	-0.0480824	-0.163526	-0.129907	-0.34431	-0.0261466	0.794411	2.10553	0.159892	-0.332043	1.07419	-2.64483	0.00653666	0.181574	0.137516
Dsui_1562	phosphoribulokinase	-0.137625	-0.000421065	0.141365	-0.434107	-0.181424	-0.452183	-0.55643	-0.572719	-0.835328	-0.550432	-0.558776	-0.851191	-0.384587	-0.501497	-0.307765	-0.527111	-0.648179	-0.579092	1.7127	2.10608	1.8816	0.776276	1.07456	0.911962	0.0533978	0.132378	0.198235
Dsui_1564	PAS domain S-box/diguanylate cyclase (GGDEF) domain-containing protein	0.01829	0.0732469	-0.0599428	-0.0811111	0.0265435	-0.0914098	-0.0817076	-0.104929	-0.274481	-0.087158	-0.172468	-0.0131162	-0.0382731	-0.0434121	-0.0272838	-0.0926823	-0.178036	-0.0316005	3.39697	6.52533	1.15821	1.76425	2.70605	0.2119	0.0095229	0.0765758	0.0132377
Dsui_1565	diguanylate cyclase (GGDEF) domain-containing protein	0.0822759	-0.0400148	-0.0108394	-0.0374823	0.00282045	-0.0830978	0.0100934	0.042957	-0.0533685	0.0194725	0.0200971	-0.113239	-0.0856324	0.0232586	-0.0173309	-0.0100158	-0.00459962	-0.0585377	0.577916	0.265399	3.37765	-0.791069	-1.91376	1.75602	0.05339	0.0344857	0.0589265
Dsui_1566	inositol monophosphatase/fructose-1,6-bisphosphatase family protein	0.0369305	-0.0299269	0.0221599	0.433329	0.284822	0.277188	0.281133	0.37734	0.245197	0.34548	0.491981	0.0632971	0.0569631	0.306593	0.359076	0.311887	0.360886	0.142284	0.868582	1.00504	0.396251	-0.203265	0.0072553	-1.33551	0.0463102	0.101336	0.116212
Dsui_1567	Peroxiredoxin	0.127808	0.0657912	-0.145817	0.392392	0.434179	0.381082	0.318464	0.442626	0.207832	0.501312	0.545808	0.431512	0.293782	0.552313	0.413285	0.380724	0.418317	0.425869	0.921214	1.01218	1.03045	-0.118392	0.0174597	0.0432709	0.0506897	0.14994	0.105621
Dsui_1568	RNA methyltransferase, RsmE family	-0.246141	-0.291755	0.484082	-0.00704283	0.0207049	-0.326376	-0.195402	-0.259341	-0.525785	-0.167036	-0.580364	0.353545	0.129292	-0.109422	0.00683105	-0.260373	-0.424395	0.124472	-38.1161	-62.1274	18.2215	#NUM!	#NUM!	4.18757	0.053475	0.183339	0.189036
Dsui_1569	polyphosphate:AMP phosphotransferase	-0.00545225	0.109559	-0.0722798	0.21728	0.133727	0.215183	0.232356	0.116984	0.111175	0.180044	0.153856	0.157572	0.0894831	0.224916	0.175504	0.188175	0.148359	0.157324	1.0722	0.84533	0.896412	0.100569	-0.242414	-0.157765	0.0508248	0.0283832	0.0552905
Dsui_1571	Fe-S cluster protector protein	-0.0494431	-0.201627	0.243894	0.134902	0.344027	0.00353017	0.0992479	0.151488	0.242615	0.0615923	-4.16655e-05	0.141531	0.0473351	0.195852	0.239465	0.0847553	0.101389	0.128239	0.353936	0.423397	0.535525	-1.49844	-1.23992	-0.900974	0.0612666	0.102984	0.061356
Dsui_1572	hypothetical protein	0.0373103	-0.137402	0.116389	0.782446	0.988707	0.839791	0.830376	0.820266	0.91162	0.851883	0.97077	0.741186	0.665051	0.815181	0.885576	0.830145	0.911424	0.740473	0.937406	1.02919	0.836148	-0.0932541	0.0415058	-0.25817	0.00797256	0.0485357	0.0612925
Dsui_1575	hypothetical protein	0.0454154	-0.0594395	0.0376957	0.525792	0.659134	0.494972	0.518066	0.5156	0.636228	0.441631	0.581071	0.483006	0.49016	0.548116	0.592463	0.509546	0.552977	0.507094	0.860046	0.933352	0.855908	-0.217514	-0.0995062	-0.224473	0.0103546	0.08189	0.0291538
Dsui_1578	pyruvate dehydrogenase E1 component, homodimeric type	-0.203328	-0.22061	0.45903	-4.39748	-4.72588	-5.40387	-5.64242	-5.49778	-4.66468	-4.3145	-5.02738	-5.07954	-5.12508	-5.16889	-4.56168	-5.51469	-4.66885	-5.1245	1.20892	1.0235	1.12338	0.273715	0.0335042	0.167847	0.0981188	0.29105	0.0364787
Dsui_1579	ABC-type branched-chain amino acid transport system, periplasmic component	0.069326	-0.141924	0.0922384	-0.206042	-0.413069	-0.0613923	-0.107728	-0.0359673	-0.111955	-0.255582	-0.258678	-0.218686	-0.121912	-0.159171	-0.309556	-0.0683625	-0.208738	-0.166589	0.220841	0.674317	0.538157	-2.17892	-0.568502	-0.893902	0.0297078	0.068448	0.0398546
Dsui_1580	PAS domain S-box	0.00999615	-0.00283298	0.0175754	-2.44959	-2.53786	-3.58669	-3.59576	-3.62369	-3.93289	-3.47265	-3.27811	-4.22956	-3.88048	-3.88776	-2.49373	-3.60205	-3.56122	-3.99927	1.44444	1.42807	1.60373	0.530515	0.514068	0.681433	0.0157457	0.274553	0.162872
Dsui_1581	response regulator	-0.842739	0.293963	0.887124	-1.61088	-1.93928	-2.61728	-2.85583	-2.71118	-1.87809	-2.5279	-2.24079	-2.29294	-2.33849	-2.38229	-1.77508	-2.72809	-2.21559	-2.33791	1.53688	1.24816	1.31707	0.620008	0.319807	0.397331	0.0981188	0.265883	0.0364787
Dsui_1582	Fe-S oxidoreductase	-0.132873	-0.158069	0.276465	-1.34723	-1.24154	-2.75847	-2.39188	-2.75419	-4.26214	-2.98595	-3.88787	-3.33595	-3.77145	-4.67323	-1.29438	-2.63485	-3.71199	-3.92688	2.0356	2.86776	3.03378	1.02545	1.51992	1.60112	0.171813	0.53564	0.556894
Dsui_1583	(4Fe-4S) cluster-containing protein	-0.136338	-0.0440468	0.176631	-0.439875	-0.738592	-1.50059	-1.5212	-1.68368	-1.71711	-1.52266	-1.38092	-2.04095	-2.28908	-3.09914	-0.589233	-1.56849	-1.54023	-2.47639	2.66192	2.61395	4.20273	1.41247	1.38623	2.07133	0.0818872	0.13781	0.451851
Dsui_1584	hypothetical protein	-0.307529	0.18378	0.111441	-0.270543	-0.578181	-1.11868	-1.21462	-1.31949	-1.76363	-1.10626	-1.48541	-1.63486	-2.58311	-2.82855	-0.424362	-1.2176	-1.45177	-2.34884	2.86924	3.42106	5.53499	1.52067	1.77444	2.46858	0.08201	0.269422	0.514706
Dsui_1588	aminoglycoside phosphotransferase	-0.10937	-0.0824574	0.188353	0.594385	0.398169	0.651185	0.689102	0.688752	0.507663	0.552117	0.501487	0.380959	0.471096	0.517491	0.496277	0.676346	0.520422	0.456515	1.36284	1.04865	0.91988	0.446616	0.0685374	-0.120483	0.0177925	0.0225529	0.0566848
Dsui_1589	Nucleoside-diphosphate-sugar pyrophosphorylase family protein	-0.197905	0.202247	0.016407	-2.59729	-1.71624	-2.28176	-2.28765	-2.23816	-2.47218	-2.75942	-2.36922	-3.03142	-3.23743	-3.66826	-2.15677	-2.26919	-2.53361	-3.31237	1.05213	1.17473	1.53581	0.0733073	0.232324	0.618996	0.0220733	0.165116	0.265332
Dsui_1590	hypothetical protein	-0.253054	-0.0228037	0.260619	0.367637	0.0482297	0.51099	0.511572	0.342018	0.559865	0.381358	0.605629	0.240169	0.502981	0.361766	0.207933	0.45486	0.515617	0.368305	2.18753	2.47972	1.77127	1.1293	1.31018	0.824781	0.0797917	0.0967566	0.107392
Dsui_1591	Xaa-Pro aminopeptidase	-0.267175	-0.418689	0.610014	-1.37642	-2.04185	-3.16042	-3.20632	-2.47671	-2.90666	-2.48608	-1.7333	-3.32151	-1.5597	-2.73279	-1.70913	-2.94782	-2.37535	-2.538	1.72474	1.3898	1.48496	0.786383	0.474873	0.570426	0.333648	0.485376	0.732325
Dsui_1593	putative TIM-barrel protein, nifR3 family	0.0111588	0.101318	-0.0695396	-0.805139	-0.407898	-1.17641	-0.882846	-1.0494	-0.578879	-1.06642	-1.275	-0.862488	-1.12174	-0.560515	-0.606519	-1.03622	-0.973434	-0.848248	1.70847	1.60495	1.39855	0.772704	0.682532	0.483934	0.120208	0.291699	0.229341
Dsui_1598	hypothetical protein	-0.0443344	-0.232168	0.264031	0.635423	0.641646	0.756489	0.756008	0.641214	0.502031	0.735684	0.973887	0.588808	0.726552	0.731834	0.638534	0.717904	0.7372	0.682398	1.1243	1.15452	1.06869	0.169027	0.207293	0.0958497	0.0542281	0.192637	0.0662134
Dsui_1599	putative enzyme of heme biosynthesis	-0.30491	-0.0982674	0.355817	-0.385708	-0.376143	-1.07184	-1.1624	-1.01775	-1.13334	-1.1675	-1.55139	-1.52511	-0.978084	-1.11062	-0.380926	-1.084	-1.28408	-1.2046	2.8457	3.37094	3.16231	1.50878	1.75315	1.66098	0.0596744	0.189531	0.233003
Dsui_1600	putative enzyme of heme biosynthesis	-0.0450595	0.0207183	0.0457298	-0.131297	-0.320343	-0.640699	-0.69563	-0.6726	-1.04363	-0.751804	-0.781666	-1.22975	-0.753146	-0.701952	-0.22582	-0.669643	-0.859032	-0.894948	2.96539	3.80406	3.96311	1.56822	1.92754	1.98663	0.0225226	0.131096	0.237659
Dsui_1603	phosphoenolpyruvate carboxylase	0.590221	1.10132	-1.49139	-3.19585	-2.52424	-3.20224	-3.44079	-3.29614	-2.46305	-3.11286	-2.82575	-2.8779	-2.92345	-2.96725	-2.86004	-3.31306	-2.80055	-2.92287	1.15839	0.9792	1.02197	0.212126	-0.0303249	0.0313473	0.0981188	0.265883	0.0364787
Dsui_1604	putative membrane protein	-0.237039	-0.0485306	0.260953	0.0818973	0.000338457	0.270519	0.199716	0.216757	0.319223	0.237241	0.230463	0.17024	0.15671	0.165375	0.0411179	0.228998	0.262309	0.164108	5.56929	6.37943	3.99116	2.47749	2.67343	1.99681	0.0301732	0.0403392	0.00559561
Dsui_1605	acyl-CoA synthetase (AMP-forming)/AMP-acid ligase II	-0.27199	-0.208227	0.425272	-0.460212	-0.935735	-0.423302	-0.35552	-0.405311	-0.461719	-0.446819	-0.514509	-0.604701	-0.644751	-0.640009	-0.697973	-0.394711	-0.474349	-0.62982	0.56551	0.679609	0.902356	-0.822376	-0.557223	-0.148231	0.0286692	0.0290417	0.0178675
Dsui_1606	periplasmic serine protease, Do/DeqQ family	-0.311326	0.158418	0.133103	0.293054	0.0673436	0.446917	0.38728	0.31911	-0.48985	-0.128435	-0.44316	-0.47425	0.168692	-0.494206	0.180199	0.384436	-0.353815	-0.266588	2.1334	-1.96347	-1.47941	1.09315	#NUM!	#NUM!	0.0522156	0.160503	0.307897
Dsui_1607	putative membrane-associated protein	-0.337775	0.0255501	0.276536	-0.259627	-0.286788	-0.158468	-0.174624	-0.0953996	-0.702349	-0.154481	-0.385718	-0.322878	-0.177962	-0.104328	-0.273207	-0.14283	-0.414183	-0.201722	0.522791	1.516	0.738349	-0.935694	0.600271	-0.437626	0.034181	0.22457	0.0907908
Dsui_1608	hypothetical protein	0.247459	-0.126093	-0.0403074	-0.147599	0.225923	0.372075	0.0368506	-0.154786	-0.785641	-0.227345	0.721598	-0.358035	-0.149825	-0.0817344	0.0391619	0.0847134	-0.0971295	-0.196532	2.16316	-2.4802	-5.01844	1.11314	#NUM!	#NUM!	0.217736	0.622179	0.117535
Dsui_1609	Thiopurine S-methyltransferase (TPMT)	0.0708466	0.0297644	-0.0335182	0.525178	0.232406	0.720418	0.699774	0.803394	0.85491	0.608162	0.393524	0.797318	0.815497	0.849697	0.378792	0.741195	0.618865	0.820837	1.95673	1.63379	2.16699	0.968448	0.708219	1.11569	0.0447814	0.188512	0.0217147
Dsui_1610	Protein of unknown function (DUF3079)	0.106954	-0.108136	0.0353454	-0.273139	-0.501699	-0.179697	-0.11659	-0.180227	-0.187292	-0.181194	-0.179624	0.0492919	0.0215569	-0.0995105	-0.387419	-0.158838	-0.182703	-0.0095539	0.409991	0.471591	0.0246604	-1.28633	-1.08439	-5.34166	0.0298746	0.00330719	0.0646088
Dsui_1612	hypothetical protein	-0.499563	0.11632	0.31568	-0.382288	-0.0290454	-0.298701	-0.0662736	-0.295305	-0.462213	-0.29218	-0.422476	-0.437154	-0.117051	-0.153693	-0.205667	-0.220093	-0.39229	-0.235966	1.07014	1.90741	1.14732	0.097806	0.931612	0.198272	0.108776	0.0726234	0.143046
Dsui_1613	cytochrome c553	0.0251317	-0.0393428	0.0413866	0.31533	0.317408	0.352897	0.28562	0.29829	0.317693	0.40366	0.552735	0.267384	0.332528	0.566952	0.316369	0.312269	0.424696	0.388954	0.987042	1.34241	1.22943	-0.0188173	0.424823	0.297993	0.0291904	0.0971015	0.128642
Dsui_1614	hypothetical protein	-0.427701	-0.429197	0.872017	-0.469527	-2.70481	0.20215	-0.0363984	-0.017282	-1.05866	-0.293435	0.637533	-0.151584	0.35541	-0.825895	-1.58717	0.0494899	-0.238187	-0.207357	-0.0311812	0.15007	0.130645	#NUM!	-2.73629	-2.93627	0.108229	0.693569	0.483876
Dsui_1615	hypothetical protein	-0.417296	0.17494	0.200387	0.126082	0.140288	0.0354751	0.0723895	0.271364	0.438875	0.186582	-0.251986	0.2148	0.190884	0.181029	0.133185	0.126409	0.12449	0.195571	0.949127	0.934715	1.46841	-0.0753276	-0.0974017	0.554258	0.1036	0.28544	0.0141798
Dsui_1616	nitroreductase	0.409648	-0.796803	0.345788	-0.390493	-1.13393	-0.0749594	-0.243119	-0.461041	-0.994732	-0.722547	-1.21304	-1.33558	-0.748863	-0.28743	-0.76221	-0.259707	-0.976774	-0.790626	0.340728	1.2815	1.03728	-1.55331	0.357836	0.0528062	0.158053	0.200646	0.428925
Dsui_1617	response regulator with CheY-like receiver domain and winged-helix DNA-binding domain	-0.47118	-0.114411	0.540025	-0.501949	-0.0418491	-0.79785	-0.884395	-0.41782	-0.705022	-0.668944	0.0811401	-0.643438	-0.331432	-0.209224	-0.271899	-0.700022	-0.430942	-0.394698	2.57456	1.58493	1.45163	1.36433	0.664423	0.537678	0.202651	0.362396	0.182825
Dsui_1618	signal transduction histidine kinase	0.105215	-0.141748	0.0604463	0.252939	0.0456137	0.327994	0.360682	0.237532	0.109037	0.27895	0.398819	0.152602	0.360865	0.311608	0.149276	0.308736	0.262269	0.275025	2.06822	1.75694	1.84239	1.04839	0.813062	0.881579	0.0520874	0.118889	0.088871
Dsui_1619	putative membrane-associated, metal-dependent hydrolase	-0.153143	-0.0021585	0.15476	-0.60736	-0.490254	-0.655402	-0.590246	-0.776726	-0.607625	-0.780391	-0.695964	-0.669689	-0.522591	-0.586571	-0.548807	-0.674125	-0.69466	-0.59295	1.22835	1.26576	1.08043	0.296717	0.340008	0.111612	0.0772726	0.0705373	0.060222
Dsui_1620	PAP2 (acid phosphatase) superfamily protein	0.0715315	-0.314716	0.239426	-1.25243	-0.881692	-0.926748	-1.06756	-1.04102	-1.14766	-1.17796	-1.31445	-1.22494	-1.17026	-1.16644	-1.06706	-1.01177	-1.21336	-1.18721	0.948188	1.1371	1.1126	-0.0767544	0.18536	0.153933	0.0610919	0.072543	0.0267218
Dsui_1621	diacylglycerol kinase	0.0305693	-0.269665	0.240761	0.195605	0.0424198	0.122716	0.17491	0.29336	-0.0500974	-0.0186405	0.320749	-0.0844702	0.233282	0.214746	0.119013	0.196996	0.0840036	0.121186	1.65525	0.705838	1.01826	0.727049	-0.502591	0.02611	0.0713942	0.167896	0.145618
Dsui_1622	excinuclease ABC, A subunit	0.109312	-0.0593979	-0.0181226	-0.416929	-0.381642	-0.440601	-0.465475	-0.398448	-0.423008	-0.377535	-0.494683	-0.483809	-0.449387	-0.533528	-0.399286	-0.434841	-0.431742	-0.488908	1.08905	1.08129	1.22446	0.123068	0.112748	0.292142	0.0276649	0.0482227	0.0345392
Dsui_1624	dehydrogenase of unknown specificity, short-chain alcohol dehydrogenase like protein	0.111019	0.034789	-0.102103	0.394167	0.39214	0.489383	0.399101	0.468238	0.422254	0.369436	0.373241	0.540701	0.48846	0.557552	0.393153	0.45224	0.388311	0.528905	1.15029	0.987682	1.34529	0.201997	-0.0178812	0.427915	0.038554	0.0240518	0.0294142
Dsui_1629	Cbb3-type cytochrome oxidase, subunit 3	0.487651	-0.108136	-0.215446	-2.98939	-4.31779	-4.99579	-5.23434	-5.08969	-4.2566	-4.90641	-4.6193	-4.67145	-4.717	-4.7608	-3.65359	-5.10661	-4.5941	-4.71642	1.39769	1.25742	1.2909	0.483049	0.330467	0.368375	0.0981188	0.265883	0.0364787
Dsui_1631	cytochrome c oxidase accessory protein FixG	0.16501	-0.0706097	-0.0562348	-0.55546	-0.116851	-0.663775	-0.759298	-0.829229	-0.681375	-0.777822	-0.807495	-0.616863	-0.827731	-0.814295	-0.336155	-0.750767	-0.755564	-0.752963	2.23339	2.24766	2.23993	1.15924	1.16843	1.16345	0.0678154	0.0538401	0.0963937
Dsui_1633	Protein of unknown function (DUF3149)	0.00778411	-0.0625292	0.0761341	0.183337	0.434686	0.109415	0.235457	0.0985825	0.148166	0.131766	0.205667	-0.0325175	0.125536	0.0441439	0.309012	0.147818	0.161866	0.0457208	0.478358	0.523819	0.147958	-1.06384	-0.932859	-2.75674	0.0621275	0.0316873	0.0645346
Dsui_1634	universal stress protein UspA-like protein	-0.0316833	-0.0283903	0.0788679	-0.603316	-0.266763	-0.815268	-0.796932	-0.799627	-0.315869	-0.732601	-0.286441	-0.854458	-0.800181	-0.583631	-0.435039	-0.803943	-0.44497	-0.74609	1.84798	1.02283	1.71499	0.885947	0.0325637	0.778204	0.00808374	0.20374	0.116994
Dsui_1635	putative exonuclease of the beta-lactamase fold involved in RNA processing	-0.012506	0.266428	-0.216039	-0.114213	0.095285	-0.120607	0.0053126	-0.00222767	0.144652	-0.0227057	0.165477	0.229152	0.0745894	0.0420671	-0.00946413	-0.0391742	0.0958078	0.11527	4.13923	-10.1233	-12.1796	2.04936	#NUM!	#NUM!	0.0576642	0.0842319	0.0816145
Dsui_1636	poly(3-hydroxyalkanoate) synthetase	0.211089	0.0116325	-0.174277	0.430209	0.424669	0.464221	0.433926	0.468401	0.552301	0.496865	0.453225	0.482332	0.531231	0.478695	0.427439	0.455516	0.500797	0.497419	1.06569	1.17162	1.16372	0.091783	0.228506	0.218744	0.0153614	0.0405432	0.0239543
Dsui_1638	methyl-accepting chemotaxis protein	-0.0304616	0.0971779	-0.0394756	0.46032	0.530451	0.491519	0.512268	0.497111	0.556343	0.451813	0.439042	0.493928	0.559916	0.511666	0.495386	0.500299	0.4824	0.521837	1.00992	0.973786	1.05339	0.0142381	-0.0383239	0.0750462	0.00876562	0.0525454	0.0278831
Dsui_1639	putative flavoprotein	-0.189135	-0.00534249	0.185905	0.477846	0.517781	0.488666	0.400013	0.428589	0.661206	0.438564	0.556657	0.382083	0.489604	0.491356	0.497813	0.439089	0.552142	0.454347	0.882037	1.10914	0.912687	-0.18109	0.149436	-0.131808	0.0369462	0.090949	0.0511039
Dsui_1640	hypothetical protein	-0.473505	0.0622178	0.353442	-0.425417	-0.116384	-0.180273	-0.67036	-0.093602	-0.0405446	-0.211189	-0.187112	-0.0403602	-0.0859065	-0.0866401	-0.270901	-0.314745	-0.146282	-0.0709689	1.16185	0.539984	0.261974	0.216421	-0.889011	-1.9325	0.253935	0.075411	0.0216457
Dsui_1641	SirA-like protein	0.121996	-0.0323069	-0.0471728	-0.0665628	0.155797	-0.102704	-0.0327454	0.00270309	-0.164205	-0.0368952	-0.127956	-0.477972	-0.144173	-0.0115784	0.0446169	-0.0442489	-0.109685	-0.211241	-0.991752	-2.45838	-4.73455	#NUM!	#NUM!	#NUM!	0.0437944	0.0535557	0.196222
Dsui_1642	hypothetical protein	-0.0318012	-0.0348347	0.0820165	0.237343	0.0779156	0.336019	0.372786	0.38422	0.133996	0.396441	0.231076	0.30026	0.38473	0.409641	0.157629	0.364342	0.253838	0.364877	2.31138	1.61035	2.31478	1.20876	0.687371	1.21087	0.0205639	0.108345	0.0468091
Dsui_1643	uncharacterized protein involved in response to NO	-0.266709	0.213621	0.0502676	0.476317	0.456649	0.416384	0.494846	0.43775	0.258198	0.344334	0.129454	0.333842	0.341538	0.443453	0.466483	0.44966	0.243995	0.372944	0.963937	0.523053	0.799481	-0.0529894	-0.934971	-0.322864	0.0331206	0.0882974	0.0499558
Dsui_1644	hypothetical protein	-0.000175653	0.0309283	0.00456984	0.289951	-0.0177856	0.510895	0.386228	0.356494	-0.243064	0.407204	0.0991579	0.238371	0.353761	0.341668	0.136083	0.417872	0.087766	0.311267	3.07072	0.644946	2.28734	1.61858	-0.63275	1.19367	0.0668876	0.265593	0.0517808
Dsui_1645	hemerythrin HHE cation binding domain-containing protein	-0.021781	-0.193787	0.220267	-0.288955	-0.584685	-0.251957	-0.107889	-0.151211	-0.332194	-0.125653	-0.265782	-0.0444333	0.104837	-0.0330878	-0.43682	-0.170352	-0.24121	0.00910518	0.389983	0.552195	-0.0208442	-1.35852	-0.856751	#NUM!	0.0603526	0.0860919	0.0678506
Dsui_1646	cAMP-binding protein	0.117151	-0.0627451	-0.00978254	-3.91019	-3.70807	-7.08651	-8.32506	-7.18041	-7.34732	-7.99713	-7.71002	-5.17721	-7.80772	-7.85152	-3.80913	-7.53066	-7.68483	-6.94549	1.977	2.01747	1.82338	0.983314	1.01255	0.866613	0.563031	0.265883	1.25049
Dsui_1647	oxygen-independent coproporphyrinogen III oxidase	-0.0183403	-0.131561	0.155818	-4.40667	-3.82253	-8.50053	-9.73908	-10.5944	-9.76134	-7.6038	-6.95412	-8.59123	-9.22174	-8.26554	-4.1146	-9.61135	-8.10642	-8.69284	2.33591	1.97016	2.11268	1.22399	0.978311	1.07907	0.85959	1.19989	0.396923
Dsui_1649	universal stress protein UspA-like protein	0.211709	-0.556894	0.341156	0.310507	-0.202314	0.13599	0.189892	0.252856	-0.315151	0.209066	-0.408665	-0.06121	-0.154062	0.270285	0.0540965	0.192913	-0.171583	0.0183375	3.56608	-3.1718	0.338978	1.83434	#NUM!	-1.56074	0.047758	0.271854	0.182142
Dsui_1650	copper/silver-translocating P-type ATPase	0.0598246	-0.138886	0.0959131	0.412398	0.143952	0.405308	0.410174	0.376051	0.272926	0.416026	0.367919	0.26481	0.37654	0.297867	0.278175	0.397178	0.35229	0.313072	1.4278	1.26643	1.12545	0.513792	0.340771	0.170502	0.0150703	0.0594563	0.0468636
Dsui_1651	copper chaperone	0.16815	0.00459285	-0.116456	0.50537	0.252525	0.66372	0.573017	0.516967	0.378487	0.637909	0.243197	0.632882	0.693935	0.853017	0.378947	0.584568	0.419864	0.726611	1.54261	1.10798	1.91745	0.625374	0.147926	0.939187	0.060466	0.163775	0.0927924
Dsui_1652	FeoA-like protein	-0.367959	-0.175523	0.526792	-0.941032	-0.906858	-0.262928	-0.135349	-0.422418	-0.315151	-0.807422	-0.677852	-0.523553	-0.388527	-1.34987	-0.923945	-0.273565	-0.600142	-0.753983	0.296083	0.649543	0.816047	-1.75592	-0.622504	-0.293276	0.117437	0.208346	0.424945
Dsui_1653	ferrous iron transporter FeoB	0.0876223	-0.252895	0.171351	0.474094	0.219845	0.460366	0.501665	0.515818	0.201026	0.209686	0.132365	0.279135	0.340206	-0.464678	0.34697	0.492616	0.181026	0.0515545	1.41977	0.521734	0.148585	0.505654	-0.938614	-2.75064	0.0235252	0.0345893	0.365882
Dsui_1654	hypothetical protein	-0.0903322	-0.0505765	0.144922	0.147909	-0.0754302	0.24843	0.126643	0.101579	-0.181609	0.139049	0.174165	0.180449	0.15547	0.253424	0.0362392	0.158884	0.0438682	0.196448	4.38431	1.21052	5.42087	2.13235	0.275623	2.43852	0.0641397	0.16008	0.0415589
Dsui_1655	high-affinity Fe2+/Pb2+ permease	-0.166353	-0.14882	0.290963	0.637001	0.51039	0.670229	0.656256	0.704688	0.270386	0.625244	0.528986	0.516428	0.674727	0.536444	0.573695	0.677058	0.474872	0.575866	1.18017	0.827742	1.00378	0.238994	-0.272747	0.00544885	0.0203533	0.149838	0.0703808
Dsui_1656	hypothetical protein	-0.152166	0.0438052	0.11713	0.728884	0.467602	0.837455	0.784885	0.712527	0.722496	0.677242	0.424891	0.60118	0.807051	0.714252	0.598243	0.778289	0.608209	0.707494	1.30096	1.01666	1.18262	0.379575	0.0238376	0.241988	0.0512146	0.130936	0.0841825
Dsui_1657	carbohydrate-selective porin	-0.0186367	-0.018608	0.0577695	0.536547	0.250613	0.448242	0.594673	0.43156	0.31544	0.39276	0.37321	0.434448	0.456243	0.518502	0.39358	0.491492	0.36047	0.469731	1.24877	0.915874	1.19348	0.320509	-0.126779	0.255177	0.0732776	0.0328262	0.0356156
Dsui_1658	uncharacterized protein probably involved in high-affinity Fe2+ transport	-0.0993862	-0.148523	0.248752	0.736012	0.407616	1.00556	0.970928	0.894028	1.0107	0.881279	0.949382	0.689868	0.811717	0.895807	0.571814	0.956839	0.947121	0.799131	1.67334	1.65635	1.39754	0.742731	0.728003	0.482886	0.0466097	0.0528606	0.0845439
Dsui_1659	Uncharacterized protein conserved in bacteria (DUF2325)	-0.0205646	0.255861	-0.197722	0.162404	-0.362057	0.111491	0.208778	0.0561178	0.0319787	0.100892	0.242107	-0.208927	0.0693809	-0.253979	-0.0998268	0.125462	0.124993	-0.131175	-1.2568	-1.25209	1.31403	#NUM!	#NUM!	0.393996	0.0631014	0.0874606	0.143002
Dsui_1660	outer membrane cobalamin receptor protein	-0.0772853	-0.174541	0.24238	-0.100838	-0.262841	-0.03332	-0.0617362	-0.0426198	-0.143132	0.025577	-0.142257	-0.159644	-0.0781338	-0.0129254	-0.18184	-0.045892	-0.0866042	-0.0835678	0.252376	0.476267	0.459569	-1.98635	-1.07016	-1.12165	0.0118293	0.0793249	0.0600208
Dsui_1661	hypothetical protein	-0.0636036	0.369071	-0.270941	-0.184258	-0.440303	-0.379768	0.0679554	-0.113713	-0.402827	-0.109542	-0.299589	-0.147601	-0.07767	-0.0625786	-0.31228	-0.141842	-0.270653	-0.0959498	0.454213	0.866698	0.307255	-1.13856	-0.206399	-1.70249	0.183861	0.121469	0.0370388
Dsui_1662	Oxidoreductase NAD-binding domain/Flavodoxin	-0.166724	0.0594974	0.110078	-0.0301692	-0.229172	-0.0269261	0.00043834	0.00422309	0.0144636	-0.0639528	-0.186297	-0.0803323	-0.133386	0.0151431	-0.12967	-0.00742155	-0.0785955	-0.0661918	0.0572339	0.606117	0.510461	-4.12699	-0.722331	-0.970126	0.0138781	0.0826117	0.0614556
Dsui_1663	ABC-type Co2+ transport system, periplasmic component	-0.187387	0.137237	0.0539545	0.277773	0.00947382	0.133876	0.267717	0.223658	-0.0903419	0.322966	0.299836	0.183484	0.120216	0.218331	0.143624	0.208417	0.177487	0.17401	1.45113	1.23578	1.21157	0.537178	0.305417	0.276879	0.0556931	0.189619	0.0406118
Dsui_1664	putative periplasmic protein	0.0589342	-0.349344	0.283931	0.496625	0.137946	0.406509	0.477129	0.379103	0.348516	0.486784	0.430117	0.342776	0.297229	0.547783	0.317285	0.420913	0.421806	0.395929	1.32661	1.32942	1.24786	0.407742	0.410798	0.319461	0.0412949	0.0567529	0.108975
Dsui_1665	hypothetical protein	-0.0231768	-0.0909319	0.130073	0.326542	0.291081	0.376925	0.392913	0.376738	-0.114369	0.386685	0.363968	0.327583	0.349436	0.272328	0.308812	0.382192	0.212095	0.316449	1.23762	0.68681	1.02473	0.30757	-0.542017	0.0352476	0.00758153	0.231031	0.0324489
Dsui_1668	alpha-hydroxyacid dehydrogenase, FMN-dependent L-lactate dehydrogenase	0.217054	-0.228305	0.0409567	-1.55904	-2.36019	-2.69871	-2.82536	-2.88882	-3.82625	-2.22367	-3.36952	-2.62812	-2.61922	-3.46372	-1.95962	-2.8043	-3.13981	-2.90369	1.43104	1.60226	1.48176	0.517065	0.680106	0.567313	0.0790312	0.674109	0.396017
Dsui_1669	trypsin-like serine protease with C-terminal PDZ domain	-0.48868	0.352254	0.0814931	-0.579092	-0.717157	-0.448824	-0.199544	-0.379828	-1.16591	-0.47773	-0.483172	-0.535324	-0.626313	-0.392726	-0.648125	-0.342732	-0.708939	-0.518121	0.528806	1.09383	0.799416	-0.919191	0.12939	-0.322982	0.105094	0.323138	0.0961344
Dsui_1670	cytochrome c peroxidase	0.00749671	0.0820814	-0.0467091	-0.736414	-0.636717	-0.842344	-0.696628	-0.751821	-1.22019	-0.560321	-0.991174	-0.784793	-0.785946	-0.304286	-0.686565	-0.763598	-0.923896	-0.625008	1.1122	1.34568	0.910341	0.153415	0.428334	-0.135522	0.0600685	0.27356	0.226785
Dsui_1671	outer membrane receptor for ferrienterochelin and colicins	-0.231073	0.176131	0.0509525	-0.274231	-0.444076	-0.216444	-0.12212	-0.161372	-0.208997	-0.163391	-0.28253	-0.228964	-0.0207084	-0.133832	-0.359153	-0.166645	-0.218306	-0.127835	0.463995	0.607835	0.355934	-1.10782	-0.718248	-1.49032	0.0386875	0.0490817	0.0851258
Dsui_1673	RNA polymerase sigma factor, sigma-70 family	-0.278993	0.321917	-0.0205792	-0.788801	-0.795269	-0.566377	-0.5908	-0.660278	-2.14911	-0.705818	-0.0967777	-1.11331	-0.516404	-0.629469	-0.792035	-0.605818	-0.983903	-0.75306	0.764888	1.24225	0.950791	-0.386679	0.312952	-0.0727997	0.0397787	0.860628	0.258881
Dsui_1674	EAL domain-containing protein	-0.148263	-0.0235477	0.171882	-0.819656	-1.38994	-0.840648	-0.878626	-1.07303	-1.0581	-0.770966	-0.544608	-0.939522	-1.094	-0.844446	-1.1048	-0.930768	-0.791225	-0.959323	0.842478	0.716171	0.868324	-0.247289	-0.481623	-0.203694	0.101783	0.210122	0.102839
Dsui_1675	hypothetical protein	0.0297343	-0.292346	0.2635	-0.407041	-0.935375	-0.208117	-0.241196	-0.00983721	0.125817	-0.411521	-0.480553	-0.194708	-0.267911	-0.500375	-0.671208	-0.15305	-0.255419	-0.320998	0.228022	0.380536	0.478239	-2.13276	-1.3939	-1.0642	0.102163	0.271044	0.130312
Dsui_1676	biopolymer transport protein	-0.356691	-0.0471277	0.353763	-0.467758	-0.680677	-0.429758	-0.452174	-0.471192	-1.04691	-0.467237	-0.397223	-0.780582	-0.482644	-0.449087	-0.574218	-0.451042	-0.637122	-0.570771	0.785489	1.10955	0.993997	-0.348338	0.149972	-0.00868681	0.0169343	0.291167	0.14899
Dsui_1677	ribosomal protein S4, bacterial/organelle type	-0.346003	0.238821	0.0970744	-1.27502	-2.08146	-1.47935	-1.46551	-1.66071	-1.4353	-1.36891	-2.10286	-1.57005	-1.67331	-1.24436	-1.67824	-1.53519	-1.63569	-1.49591	0.914764	0.974648	0.891356	-0.128528	-0.0370462	-0.165926	0.0889373	0.331448	0.182798
Dsui_1678	hypothetical protein	-0.64244	0.556997	0.079769	-0.50308	-1.47533	-0.24644	-0.262596	-0.202838	-0.954708	-0.309065	0.393084	-1.36956	-0.704614	0.0358546	-0.989206	-0.237291	-0.29023	-0.67944	0.23988	0.293397	0.686854	-2.05961	-1.76908	-0.541924	0.0252394	0.550395	0.574035
Dsui_1679	Mg chelatase, cobalamin biosynthesis protein CobN	-0.128173	0.142588	0.000419809	-0.394376	-0.484613	-0.376845	-0.243712	-0.327788	-0.407149	-0.383955	-0.445228	-0.508187	-0.235715	-0.181956	-0.439494	-0.316115	-0.412111	-0.308619	0.719269	0.937693	0.702214	-0.475396	-0.092813	-0.510017	0.0549743	0.0252593	0.142812
Dsui_1680	TonB-dependent heme/hemoglobin receptor family protein/TonB-dependent hemoglobin/transferrin/lactoferrin receptor family protein	-0.156463	0.0568627	0.102194	-0.222974	-0.128838	-0.046146	-0.182514	0.033305	-0.0826737	-0.106567	-0.0802888	-0.169569	-0.0317137	0.0788698	-0.175906	-0.0651184	-0.0898432	-0.0408042	0.37019	0.510747	0.231966	-1.43366	-0.96932	-2.10801	0.0891234	0.0118656	0.101628
Dsui_1682	biopolymer transport protein	-0.353991	0.0656937	0.291514	-0.0179939	-0.0443614	-0.307322	-0.570118	-1.72315	-0.265569	-0.147555	0.0691674	-0.889875	0.274032	-0.364514	-0.0311777	-0.866864	-0.114652	-0.326786	27.804	3.67738	10.4814	4.79722	1.87868	3.38976	0.614918	0.138622	0.475911
Dsui_1687	nitrogen regulatory protein PII	-0.28716	0.560076	-0.271887	-0.865148	-0.671123	-1.12934	-1.13656	-1.37176	-1.48745	-1.2416	-1.91886	-0.936247	-0.882257	-1.30939	-0.768135	-1.21256	-1.5493	-1.04263	1.57857	2.01696	1.35735	0.658618	1.01219	0.440797	0.112616	0.27993	0.189909
Dsui_1688	hypothetical protein	-0.257776	0.045333	0.203151	0.436477	0.244469	0.345937	0.472843	0.47257	0.671533	0.29911	-0.102363	0.420179	0.176087	0.376473	0.340473	0.43045	0.289427	0.324246	1.26427	0.850072	0.952339	0.338305	-0.234344	-0.0704522	0.05976	0.316016	0.106273
Dsui_1690	cAMP-binding protein	-0.0373861	0.00952514	0.0482293	-0.561273	-0.214139	-0.446885	-0.481851	-0.542657	-0.10048	-0.601236	-0.543912	-0.585722	-0.613346	-0.693218	-0.387706	-0.490464	-0.415209	-0.630762	1.26504	1.07094	1.62691	0.339185	0.0988753	0.702133	0.03957	0.223775	0.0455801
Dsui_1694	AAA ATPase	-0.0306263	0.106938	-0.0476494	0.295757	0.36377	0.200649	0.219627	0.210391	0.490348	0.166815	0.2448	0.236189	0.237948	0.315898	0.329764	0.210223	0.300654	0.263345	0.637495	0.911727	0.798588	-0.649515	-0.133327	-0.324477	0.00774876	0.13786	0.0371678
Dsui_1695	hypothetical protein	0.00262317	-0.125019	0.133242	-0.0803976	-0.152727	0.0343884	0.0570757	0.02428	0.0654799	-0.11975	0.0243156	0.0168897	-0.189121	-0.0831286	-0.116562	0.0385813	-0.00998472	-0.0851201	-0.330994	0.0856601	0.730255	#NUM!	-3.54523	-0.453528	0.0137131	0.079414	0.0841154
Dsui_1697	putative soluble lytic transglycosylase fused to an ABC-type amino acid-binding protein	-0.262742	0.229723	0.0277468	0.23601	0.298286	0.280479	0.293536	0.344234	0.23299	0.27697	0.366351	0.223804	0.212558	0.366424	0.267148	0.306083	0.292104	0.267595	1.14574	1.09342	1.00167	0.196285	0.128842	0.00241341	0.0274984	0.0554862	0.0700329
Dsui_1699	cation/cationic drug transporter	-0.139198	0.224622	-0.0692491	0.406154	0.228998	0.420965	0.47595	0.411738	0.388443	0.479185	0.471574	0.283143	0.346286	0.464919	0.317576	0.436217	0.446401	0.364783	1.37359	1.40565	1.14865	0.457947	0.491238	0.199936	0.0283463	0.0411001	0.0753534
Dsui_1700	putative membrane protein	-0.184623	-0.125344	0.289251	0.176337	0.442403	0.452343	0.328778	0.323832	0.366436	0.41444	0.294275	0.266679	0.277834	0.468497	0.30937	0.368318	0.358384	0.33767	1.19054	1.15843	1.09148	0.251616	0.21217	0.126279	0.059449	0.0493865	0.0926205
Dsui_1701	restriction endonuclease	-0.137776	0.052408	0.0940828	0.000428446	-0.0149177	-0.0902513	-0.0386537	-0.122166	-0.37233	-0.100409	-0.187041	-0.105544	-0.0535351	-0.119705	-0.00724461	-0.0836903	-0.219927	-0.0929282	11.5521	30.3573	12.8272	3.53008	4.92397	3.68114	0.0344079	0.11342	0.0284487
Dsui_1702	TonB family protein	-0.0264506	0.299863	-0.220791	-0.345338	-0.339315	-0.351732	-0.255862	-0.477342	-0.435664	-0.382194	-0.369521	-0.421674	-0.596503	-0.180874	-0.342326	-0.361645	-0.395793	-0.399683	1.05643	1.15619	1.16755	0.0792031	0.209374	0.223486	0.0906904	0.0286636	0.170391
Dsui_1703	ADP-ribose pyrophosphatase	-0.130021	-0.0108217	0.141796	0.458293	0.2833	0.498602	0.552912	0.48599	0.512083	0.545162	0.451743	0.488716	0.346955	0.463457	0.370796	0.512501	0.502996	0.433043	1.38216	1.35653	1.16787	0.466929	0.43992	0.223883	0.0290347	0.0386756	0.0617406
Dsui_1704	flagellar motor stator protein MotA	0.0086729	0.0453122	-0.0229691	0.36001	0.0854158	0.501502	0.552358	0.526275	0.502227	0.509938	0.61203	0.598566	0.585558	0.333026	0.222713	0.526711	0.541398	0.505717	2.36498	2.43092	2.27071	1.24183	1.2815	1.18314	0.0207641	0.0500436	0.122226
Dsui_1705	flagellar motor protein	0.13863	-0.0716061	-0.0322576	0.4085	0.529883	0.58705	0.538967	0.58054	0.665126	0.559498	0.641911	0.552502	0.5517	0.463153	0.469192	0.568852	0.622178	0.522451	1.21241	1.32606	1.11351	0.277877	0.407151	0.155119	0.0212985	0.0453237	0.0419315
Dsui_1706	methyl-accepting chemotaxis protein	-0.137805	-0.143717	0.266785	0.308311	0.289243	0.307785	0.358388	0.335505	0.442357	0.426153	0.234329	0.190155	0.367758	0.390554	0.298777	0.333893	0.367613	0.316156	1.11753	1.23039	1.05817	0.160317	0.29912	0.0815669	0.02069	0.0944781	0.0895808
Dsui_1707	response regulator with CheY-like receiver domain and winged-helix DNA-binding domain	-0.0672434	0.132172	-0.0419427	0.565527	0.640064	0.5532	0.575064	0.612278	0.56164	0.569404	0.586584	0.581077	0.602289	0.692954	0.602796	0.580181	0.572542	0.62544	0.962483	0.949812	1.03757	-0.0551672	-0.0742864	0.0532022	0.0243884	0.0104224	0.0485187
Dsui_1708	chemotaxis protein histidine kinase-like protein	0.0815865	0.00420461	-0.0494731	0.354963	0.428211	0.376925	0.411061	0.463026	0.306337	0.411035	0.368401	0.424608	0.305678	0.479146	0.391587	0.417004	0.361924	0.403144	1.06491	0.92425	1.02951	0.0907273	-0.113645	0.041963	0.035401	0.0429872	0.0724262
Dsui_1709	chemotaxis signal transduction protein	0.0903285	-0.105821	0.0420986	0.280759	0.237272	0.237839	0.215328	0.241664	0.292532	0.207727	0.328927	0.29618	0.300186	0.281943	0.259016	0.23161	0.276395	0.29277	0.894194	1.0671	1.13032	-0.161341	0.093691	0.176725	0.011619	0.0507782	0.00782794
Dsui_1710	PAS domain S-box	0.170537	0.0217941	-0.147654	0.161362	0.272181	0.196561	0.231863	0.247309	0.319474	0.195226	0.29343	0.200336	0.203452	0.249731	0.216772	0.225244	0.269377	0.21784	1.03909	1.24268	1.00493	0.0553139	0.31345	0.00709153	0.0212401	0.0534997	0.0225866
Dsui_1711	methylase of chemotaxis methyl-accepting protein	0.577257	-0.0589295	-0.470897	0.31296	0.526186	0.353002	0.364098	0.344642	0.343209	0.323362	0.17281	0.340648	0.231907	0.429445	0.419573	0.353914	0.279793	0.334	0.843509	0.666853	0.796047	-0.245524	-0.58456	-0.329075	0.00796883	0.0760814	0.0807811
Dsui_1712	chemotaxis protein	0.187138	-0.110681	-0.0341219	0.144572	0.313135	0.1087	0.279387	0.186194	0.415097	0.00732241	0.21286	0.0311754	0.150688	0.306824	0.228853	0.191427	0.21176	0.162896	0.836462	0.925309	0.711791	-0.257629	-0.111994	-0.490473	0.0697807	0.166475	0.112864
Dsui_1713	chemotaxis response regulator containing a CheY-like receiver domain and a methylesterase domain	0.157261	0.333264	-0.435782	-0.0844469	0.0204567	-0.0816811	-0.0655898	-0.139513	-0.245392	-0.166801	0.0890598	-0.130387	-0.0677519	-0.0315321	-0.0319951	-0.0955947	-0.107711	-0.0765571	2.98779	3.36649	2.39278	1.57908	1.75125	1.25869	0.0317423	0.142789	0.0408349
Dsui_1714	anti-anti-sigma factor	0.187423	-0.126255	-0.0232695	0.430493	0.544258	0.236839	0.369672	0.348958	0.492751	0.336927	0.211844	0.302864	0.413173	0.389997	0.487376	0.31849	0.347174	0.368678	0.653479	0.712333	0.756456	-0.613788	-0.489376	-0.402672	0.058352	0.114908	0.0474897
Dsui_1715	response regulator with CheY-like receiver domain and winged-helix DNA-binding domain	-0.0300172	0.00241208	0.0470597	0.18648	0.457401	0.200854	0.151302	0.162743	0.353303	0.198496	0.165384	0.299358	0.214191	0.359932	0.32194	0.171633	0.239061	0.291161	0.533121	0.742564	0.904393	-0.907466	-0.429413	-0.144978	0.0211838	0.0819046	0.0597803
Dsui_1716	methyl-accepting chemotaxis protein	0.271866	0.0410072	-0.260109	0.0895143	0.167714	0.107326	0.0679255	0.136332	0.227636	0.0523133	0.0122272	0.168132	0.0781913	0.19426	0.128614	0.103861	0.0973921	0.146861	0.807539	0.757242	1.14187	-0.308397	-0.401173	0.191403	0.0280339	0.0935388	0.0497148
Dsui_1717	chemotaxis signal transduction protein	0.149377	0.0119777	-0.118571	0.304646	0.643515	0.38191	0.403005	0.337653	0.573389	0.457872	0.685773	0.624434	0.519943	0.479976	0.474081	0.374189	0.572345	0.541451	0.789295	1.20727	1.14211	-0.341364	0.271752	0.191697	0.0272325	0.093043	0.0609042
Dsui_1718	chemotaxis signal transduction protein	0.283569	-0.159345	-0.0857348	0.31868	0.634979	0.345884	0.401452	0.46668	0.887537	0.481401	0.491982	0.638621	0.646968	0.552265	0.47683	0.404672	0.620307	0.612618	0.848672	1.3009	1.28477	-0.236721	0.379508	0.361513	0.0493673	0.18901	0.042812
Dsui_1719	response regulator with CheY-like receiver, AAA-type ATPase, and DNA-binding domains	0.128513	-0.159563	0.0563076	0.49191	0.666908	0.396787	0.407299	0.48591	0.80629	0.449363	0.549538	0.428174	0.459676	0.449857	0.579409	0.429999	0.60173	0.445902	0.742133	1.03852	0.769582	-0.43025	0.0545352	-0.377854	0.0397675	0.150316	0.0131609
Dsui_1720	chemotaxis protein	0.0723724	0.042822	-0.0734182	0.212309	0.400311	0.147687	0.22964	0.156961	0.292376	0.279224	0.281439	0.373676	0.400094	0.186971	0.30631	0.178096	0.284346	0.320247	0.581423	0.928296	1.0455	-0.78234	-0.107344	0.0641923	0.0366431	0.00574948	0.0948553
Dsui_1721	chemotaxis protein histidine kinase-like protein	0.219015	-0.0386819	-0.135795	0.304419	0.686706	0.416954	0.490771	0.50578	0.777476	0.470813	0.609376	0.705772	0.67305	0.559497	0.495563	0.471168	0.619221	0.646106	0.950774	1.24953	1.30378	-0.0728257	0.321387	0.382703	0.0388218	0.125388	0.0626823
Dsui_1722	flagellar biosynthetic protein FlhB	0.175884	-0.0817157	-0.0569665	0.486072	0.772824	0.697868	0.539136	0.709737	1.02121	0.682011	0.660453	0.835859	0.877158	0.642865	0.629448	0.648914	0.787892	0.785294	1.03092	1.25172	1.24759	0.0439386	0.32391	0.319145	0.0777759	0.165217	0.102114
Dsui_1723	flagellar biosynthesis protein FlhA	0.265647	-0.0237284	-0.194511	0.50803	0.763959	0.74676	0.627188	0.73127	0.854966	0.655943	0.655701	0.915394	0.945367	0.642315	0.635994	0.701739	0.722203	0.834359	1.10337	1.13555	1.3119	0.141921	0.183391	0.391654	0.0530939	0.0938774	0.136345
Dsui_1724	flagellar biosynthetic protein FlhF	0.305954	-0.0633363	-0.194755	0.391793	0.646332	0.631726	0.468535	0.609775	0.635999	0.519649	0.427601	0.72003	0.809187	0.50004	0.519063	0.570012	0.52775	0.676419	1.09816	1.01674	1.30316	0.135084	0.0239455	0.382009	0.0723124	0.0852705	0.129921
Dsui_1725	ATPase involved in chromosome partitioning	0.304295	-0.191577	-0.0766737	0.451852	0.76116	0.37065	0.455645	0.511214	0.681269	0.495947	0.567711	0.641471	0.464281	0.699505	0.606506	0.445836	0.581642	0.601753	0.735089	0.959005	0.992162	-0.44401	-0.0603905	-0.0113524	0.0578026	0.0762959	0.100053
[truncated: 1,443 more rows]
