# Supplementary material for: Mechanism of H2S Oxidation by the Dissimilatory Perchlorate-Reducing Microorganism Azospira suillum PS
Source: mBio. 2017 Feb 21;8(1):e02023-16. doi: 10.1128/mBio.02023-16 (PMC5358917; doi:10.1128/mBio.02023-16)
Supplement: TABLE S3 [file mbo001173198st3.xlsx]

## Sheet: sorted on locus tag
Table S3 Dataset S1. Tab A. All proteomics data sorted by accession number.
	Peptide Counts									Normalized Peptide Counts								Averages		p value		Ratio of ave	p-values
Annotation	P	P	P	P	P	PS	PS	PS	Total	P	P	P	P	P	P+H2S	P+H2S	P+H2S	P	P+H2S	P stdev	P+H2S stdev	P+H2S/P	PS/P
Dsui_0009 ATP-dependent Clp protease ATP-binding subunit clpA [Dechlorosoma suillum PS]	2	1	1	1	2	7	6	6	47	0.000762195	0.00038373	0.000390625	0.000371885	0.000772201	0.00168797	0.00155039	0.0015015	0.000536127	0.00157995	0.00018879	7.89426e-05	2.94697	0.000219697
Dsui_0010 RraA famliy [Dechlorosoma suillum PS]						3	2	2	10	0	0	0	0	0	0.000723415	0.000516796	0.000500501	0	0.000580237	0	0.00010146	#DIV/0!	3.22751e-05
Dsui_0046 Zn-dependent oligopeptidases [Dechlorosoma suillum PS]	3	1	2	2	3	7	7	6	54	0.00114329	0.00038373	0.00078125	0.000743771	0.0011583	0.00168797	0.00180879	0.0015015	0.000842069	0.00166608	0.000287811	0.000126399	1.97856	0.00660738
Dsui_0048 phosphoribosylaminoimidazole-succinocarboxamide synthase [Dechlorosoma suillum PS]	6	7	8	8	7	9	7	10	125	0.00228659	0.00268611	0.003125	0.00297508	0.0027027	0.00217024	0.00180879	0.0025025	0.0027551	0.00216051	0.000287134	0.000283292	0.784187	0.0485927
Dsui_0052 pyruvate kinase [Dechlorosoma suillum PS]	6	5	4	5	5	6	5	5	72	0.00228659	0.00191865	0.0015625	0.00185943	0.0019305	0.00144683	0.00129199	0.00125125	0.00191153	0.00133002	0.000230484	8.42519e-05	0.695789	0.0108176
Dsui_0072 CDP-glucose 4,6-dehydratase [Dechlorosoma suillum PS]						1		1	2	0	0	0	0	0	0.000241138	0	0.00025025	0	0.000163796	0	0.000115881	#DIV/0!	0.0338611
Dsui_0081 pseudaminic acid CMP-transferase [Dechlorosoma suillum PS]	1	1	1	1	1	1	1	1	16	0.000381098	0.00038373	0.000390625	0.000371885	0.0003861	0.000241138	0.000258398	0.00025025	0.000382688	0.000249929	6.2442e-06	7.04993e-06	0.653088	3.43193e-07
Dsui_0087 mannose-1-phosphate guanylyltransferase/mannose-6-phosphate isomerase [Dechlorosoma suillum PS]	2	2	2	2	2	1	1	1	17	0.000762195	0.00076746	0.00078125	0.000743771	0.000772201	0.000241138	0.000258398	0.00025025	0.000765375	0.000249929	1.24884e-05	7.04993e-06	0.326544	2.01621e-09
Dsui_0091 phosphoribosylaminoimidazole carboxylase, PurK protein [Dechlorosoma suillum PS]	1	1	1	1	1	1	1	1	16	0.000381098	0.00038373	0.000390625	0.000371885	0.0003861	0.000241138	0.000258398	0.00025025	0.000382688	0.000249929	6.2442e-06	7.04993e-06	0.653088	3.43193e-07
Dsui_0099 Predicted periplasmic or secreted lipoprotein [Dechlorosoma suillum PS]	4	6	5	6	5	6	5	6	75	0.00152439	0.00230238	0.00195312	0.00223131	0.0019305	0.00144683	0.00129199	0.0015015	0.00198834	0.00141344	0.000274769	8.87315e-05	0.710864	0.022667
Dsui_0100 Phosphoheptose isomerase [Dechlorosoma suillum PS]						1	2	2	8	0	0	0	0	0	0.000241138	0.000516796	0.000500501	0	0.000419478	0	0.000126281	#DIV/0!	0.000667338
Dsui_0111 argininosuccinate lyase [Dechlorosoma suillum PS]	7	5	5	6	6	6	6	6	94	0.00266768	0.00191865	0.00195312	0.00223131	0.0023166	0.00144683	0.00155039	0.0015015	0.00221747	0.00149957	0.000272721	4.22996e-05	0.676253	0.00779872
Dsui_0127 Transcriptional regulator [Dechlorosoma suillum PS]						1	2	2	7	0	0	0	0	0	0.000241138	0.000516796	0.000500501	0	0.000419478	0	0.000126281	#DIV/0!	0.000667338
Dsui_0145 Uncharacterized conserved protein [Dechlorosoma suillum PS]	15	14	12	16	14	18	17	18	192	0.00571646	0.00537222	0.0046875	0.00595017	0.00540541	0.00434049	0.00439276	0.0045045	0.00542635	0.00441259	0.000426103	6.84109e-05	0.813177	0.0121974
Dsui_0146 DMSO reductase family type II enzyme chaperone [Dechlorosoma suillum PS]	1	1	1	1	1	4	6	6	34	0.000381098	0.00038373	0.000390625	0.000371885	0.0003861	0.000964553	0.00155039	0.0015015	0.000382688	0.00133881	6.2442e-06	0.000265394	3.49845	0.000432347
Dsui_0151 Signal transduction histidine kinase [Dechlorosoma suillum PS]						1	1	1	5	0	0	0	0	0	0.000241138	0.000258398	0.00025025	0	0.000249929	0	7.04993e-06	#DIV/0!	6.42646e-10
Dsui_0155 RNA polymerase sigma factor, sigma-70 family [Dechlorosoma suillum PS]	1	1	1	1	1	1		1	13	0.000381098	0.00038373	0.000390625	0.000371885	0.0003861	0.000241138	0	0.00025025	0.000382688	0.000163796	6.2442e-06	0.000115881	0.428015	0.010718
Dsui_0164 ribosomal protein L27 [Dechlorosoma suillum PS]	2	2	2	2	2	2	1	2	30	0.000762195	0.00076746	0.00078125	0.000743771	0.000772201	0.000482276	0.000258398	0.000500501	0.000765375	0.000413725	1.24884e-05	0.000110084	0.540552	0.000868696
Dsui_0167 Outer membrane protein (porin) [Dechlorosoma suillum PS]			2	1		7	5	4	46	0	0	0.00078125	0.000371885	0	0.00168797	0.00129199	0.001001	0.000230627	0.00132699	0.000310711	0.000281542	5.75382	0.00491677
Dsui_0168 Indole-3-glycerol phosphate synthase [Dechlorosoma suillum PS]	3	3	3	2	3	3	3	2	36	0.00114329	0.00115119	0.00117187	0.000743771	0.0011583	0.000723415	0.000775194	0.000500501	0.00107369	0.00066637	0.000165225	0.000119177	0.620637	0.0179523
Dsui_0221 ribulose-phosphate 3-epimerase [Dechlorosoma suillum PS]	1	1	1	1	1	1	1		9	0.000381098	0.00038373	0.000390625	0.000371885	0.0003861	0.000241138	0.000258398	0	0.000382688	0.000166512	6.2442e-06	0.000117952	0.435112	0.0122068
Dsui_0226 glutamate N-acetyltransferase/amino-acid acetyltransferase [Dechlorosoma suillum PS]	1	1	2	1	1	5	5	5	36	0.000381098	0.00038373	0.00078125	0.000371885	0.0003861	0.00120569	0.00129199	0.00125125	0.000460813	0.00124964	0.000160291	3.52497e-05	2.71183	0.000342807
Dsui_0227 preprotein translocase, SecA subunit [Dechlorosoma suillum PS]	6	5	7	5	6	12	13	11	130	0.00228659	0.00191865	0.00273437	0.00185943	0.0023166	0.00289366	0.00335917	0.00275275	0.00222313	0.00300186	0.00031595	0.000259123	1.35029	0.0205683
Dsui_0233 cell division protein FtsA [Dechlorosoma suillum PS]	1	1	1	1	1				8	0.000381098	0.00038373	0.000390625	0.000371885	0.0003861	0	0	0	0.000382688	0	6.2442e-06	0	0	1.1162e-10
Dsui_0249 hypothetical protein [Dechlorosoma suillum PS]						1	2	2	8	0	0	0	0	0	0.000241138	0.000516796	0.000500501	0	0.000419478	0	0.000126281	#DIV/0!	0.000667338
Dsui_0258 sulfate ABC transporter, ATP-binding protein [Dechlorosoma suillum PS]	1	1	1	1	1	2	2	2	23	0.000381098	0.00038373	0.000390625	0.000371885	0.0003861	0.000482276	0.000516796	0.000500501	0.000382688	0.000499858	6.2442e-06	1.40999e-05	1.30618	8.38598e-06
Dsui_0260 sulfate ABC transporter, permease protein CysT [Dechlorosoma suillum PS]	1	1	1	1	1	1		1	13	0.000381098	0.00038373	0.000390625	0.000371885	0.0003861	0.000241138	0	0.00025025	0.000382688	0.000163796	6.2442e-06	0.000115881	0.428015	0.010718
Dsui_0283 chaperonin GroL [Dechlorosoma suillum PS]	17	19	19	19	17	23	23	23	319	0.00647866	0.00729087	0.00742187	0.00706582	0.00656371	0.00554618	0.00594315	0.00575576	0.00696419	0.00574836	0.000380171	0.000162148	0.825418	0.00387134
Dsui_0284 Co-chaperonin GroES (HSP10) [Dechlorosoma suillum PS]	1	1	1	1	1	3	2	2	26	0.000381098	0.00038373	0.000390625	0.000371885	0.0003861	0.000723415	0.000516796	0.000500501	0.000382688	0.000580237	6.2442e-06	0.00010146	1.51622	0.00941372
Dsui_0302 UbiD family decarboxylases [Dechlorosoma suillum PS]	1	1	1	1	1	1	1	1	14	0.000381098	0.00038373	0.000390625	0.000371885	0.0003861	0.000241138	0.000258398	0.00025025	0.000382688	0.000249929	6.2442e-06	7.04993e-06	0.653088	3.43193e-07
Dsui_0314 Cell division protein [Dechlorosoma suillum PS]	2	2		2	2				10	0.000762195	0.00076746	0	0.000743771	0.000772201	0	0	0	0.000609125	0	0.000304715	0	0	0.0240548
Dsui_0333 DNA-directed RNA polymerase, alpha subunit, bacterial and chloroplast-type [Dechlorosoma suillum PS]	3	2	2	3	3	10	7	9	84	0.00114329	0.00076746	0.00078125	0.00111566	0.0011583	0.00241138	0.00180879	0.00225225	0.000993192	0.00215747	0.000179256	0.000254974	2.17226	0.000606983
Dsui_0336 30S ribosomal protein S13 [Dechlorosoma suillum PS]	1	2	1	1	1	4	4	5	41	0.000381098	0.00076746	0.000390625	0.000371885	0.0003861	0.000964553	0.00103359	0.00125125	0.000459434	0.00108313	0.000154139	0.000122174	2.35754	0.00206951
Dsui_0338 translation initiation factor IF-1 [Dechlorosoma suillum PS]						1		1	4	0	0	0	0	0	0.000241138	0	0.00025025	0	0.000163796	0	0.000115881	#DIV/0!	0.0338611
Dsui_0340 ribosomal protein L15, bacterial/organelle [Dechlorosoma suillum PS]	1	1	1	1	1	5	5	5	38	0.000381098	0.00038373	0.000390625	0.000371885	0.0003861	0.00120569	0.00129199	0.00125125	0.000382688	0.00124964	6.2442e-06	3.52497e-05	3.26544	6.68968e-09
Dsui_0345 Ribosomal protein S8 [Dechlorosoma suillum PS]						3	3	2	22	0	0	0	0	0	0.000723415	0.000775194	0.000500501	0	0.00066637	0	0.000119177	#DIV/0!	3.67398e-05
Dsui_0346 Ribosomal protein S14 [Dechlorosoma suillum PS]	1	1	1	1	1	1	1	1	16	0.000381098	0.00038373	0.000390625	0.000371885	0.0003861	0.000241138	0.000258398	0.00025025	0.000382688	0.000249929	6.2442e-06	7.04993e-06	0.653088	3.43193e-07
Dsui_0348 ribosomal protein L24, bacterial/organelle [Dechlorosoma suillum PS]	6	7	6	6	5	5	4	6	90	0.00228659	0.00268611	0.00234375	0.00223131	0.0019305	0.00120569	0.00103359	0.0015015	0.00229565	0.00124693	0.000241796	0.000193236	0.543169	0.00147082
Dsui_0350 30S ribosomal protein S17 [Dechlorosoma suillum PS]	1	1	1	1	1	3	2	2	24	0.000381098	0.00038373	0.000390625	0.000371885	0.0003861	0.000723415	0.000516796	0.000500501	0.000382688	0.000580237	6.2442e-06	0.00010146	1.51622	0.00941372
Dsui_0352 ribosomal protein L16, bacterial/organelle [Dechlorosoma suillum PS]	4	4	4	3	4	4	4	4	63	0.00152439	0.00153492	0.0015625	0.00111566	0.0015444	0.000964553	0.00103359	0.001001	0.00145637	0.000999715	0.000170819	2.81997e-05	0.686441	0.00730298
Dsui_0357 Ribosomal protein L23 [Dechlorosoma suillum PS]	5	5	6	5	5	6	6	7	92	0.00190549	0.00191865	0.00234375	0.00185943	0.0019305	0.00144683	0.00155039	0.00175175	0.00199156	0.00158299	0.000177735	0.000126601	0.794848	0.023424
Dsui_0359 50S ribosomal protein L3, bacterial [Dechlorosoma suillum PS]	6	7	8	7	6	7	7	7	105	0.00228659	0.00268611	0.003125	0.0026032	0.0023166	0.00168797	0.00180879	0.00175175	0.0026035	0.0017495	0.00030382	4.93495e-05	0.671981	0.00579205
Dsui_0360 ribosomal protein S10, bacterial/organelle [Dechlorosoma suillum PS]	2	2	2	2	2	2	2	3	37	0.000762195	0.00076746	0.00078125	0.000743771	0.000772201	0.000482276	0.000516796	0.000750751	0.000765375	0.000583274	1.24884e-05	0.000119259	0.762076	0.0262789
Dsui_0366 DNA-directed RNA polymerase, beta subunit [Dechlorosoma suillum PS]	23	23	22	24	28	44	41	45	505	0.00876524	0.00882579	0.00859375	0.00892525	0.0108108	0.0106101	0.0105943	0.0112613	0.00918417	0.0108219	0.000820431	0.000310752	1.17832	0.0283104
Dsui_0367 ribosomal protein L7/L12 [Dechlorosoma suillum PS]	3	3	3	3	3	3	4	3	47	0.00114329	0.00115119	0.00117187	0.00111566	0.0011583	0.000723415	0.00103359	0.000750751	0.00114806	0.000835919	1.87326e-05	0.000140221	0.728113	0.00539146
Dsui_0368 Ribosomal protein L10 [Dechlorosoma suillum PS]	5	4	5	6	6	5	6	6	80	0.00190549	0.00153492	0.00195312	0.00223131	0.0023166	0.00120569	0.00155039	0.0015015	0.00198829	0.00141919	0.000275857	0.000152282	0.713776	0.029362
Dsui_0369 ribosomal protein L1, bacterial/chloroplast [Dechlorosoma suillum PS]	5	5	4	4	4	10	10	9	117	0.00190549	0.00191865	0.0015625	0.00148754	0.0015444	0.00241138	0.00258398	0.00225225	0.00168372	0.00241587	0.000188129	0.000135464	1.43484	0.0022252
Dsui_0370 50S ribosomal protein L11 [Dechlorosoma suillum PS]	2	2	2	2	2	4	3	4	41	0.000762195	0.00076746	0.00078125	0.000743771	0.000772201	0.000964553	0.000775194	0.001001	0.000765375	0.000913582	1.24884e-05	9.89804e-05	1.19364	0.0287314
Dsui_0388 acetyl-CoA carboxylase, biotin carboxyl carrier protein [Dechlorosoma suillum PS]	4	4	4	4	3	3	3	3	52	0.00152439	0.00153492	0.0015625	0.00148754	0.0011583	0.000723415	0.000775194	0.000750751	0.00145353	0.000749786	0.000149557	2.11498e-05	0.515838	0.000418169
Dsui_0389 acetyl-CoA carboxylase, biotin carboxylase subunit [Dechlorosoma suillum PS]	3	3	3	3	3	8	5	6	75	0.00114329	0.00115119	0.00117187	0.00111566	0.0011583	0.00192911	0.00129199	0.0015015	0.00114806	0.0015742	1.87326e-05	0.000265132	1.37118	0.021128
Dsui_0395 Outer membrane lipoprotein [Dechlorosoma suillum PS]	2	2	2	2	2	2		1	25	0.000762195	0.00076746	0.00078125	0.000743771	0.000772201	0.000482276	0	0.00025025	0.000765375	0.000244176	1.24884e-05	0.000196935	0.319027	0.00220415
Dsui_0405 type I secretion outer membrane protein, TolC family [Dechlorosoma suillum PS]	2	2	2	2	1	4	6	6	41	0.000762195	0.00076746	0.00078125	0.000743771	0.0003861	0.000964553	0.00155039	0.0015015	0.000688155	0.00133881	0.000151504	0.000265394	1.94551	0.00874179
Dsui_0427 NADH:flavin oxidoreductases, Old Yellow Enzyme family [Dechlorosoma suillum PS]							7	6	20	0	0	0	0	0	0	0.00180879	0.0015015	0	0.00110343	0	0.000790263	#DIV/0!	0.0353925
Dsui_0434 ribonuclease, Rne/Rng family [Dechlorosoma suillum PS]						2	2	1	8	0	0	0	0	0	0.000482276	0.000516796	0.00025025	0	0.000416441	0	0.000118356	#DIV/0!	0.000490078
Dsui_0467 lipid A export permease/ATP-binding protein MsbA [Dechlorosoma suillum PS]	1	1	2	2	2	1	1	1	21	0.000381098	0.00038373	0.00078125	0.000743771	0.000772201	0.000241138	0.000258398	0.00025025	0.00061241	0.000249929	0.0001882	7.04993e-06	0.408107	0.0277714
Dsui_0474 Universal stress protein UspA and related nucleotide-binding proteins [Dechlorosoma suillum PS]	2	2	3	2	2	8	8	8	74	0.000762195	0.00076746	0.00117187	0.000743771	0.000772201	0.00192911	0.00206718	0.002002	0.0008435	0.00199943	0.00016447	5.63995e-05	2.3704	5.20497e-05
Dsui_0475 PilZ domain. [Dechlorosoma suillum PS]						1	1		6	0	0	0	0	0	0.000241138	0.000258398	0	0	0.000166512	0	0.000117952	#DIV/0!	0.0340177
Dsui_0477 tol-pal system protein YbgF [Dechlorosoma suillum PS]	6	5	3	5	5	6	3	4	71	0.00228659	0.00191865	0.00117187	0.00185943	0.0019305	0.00144683	0.000775194	0.001001	0.00183341	0.00107434	0.000363419	0.000279055	0.585981	0.0359221
Dsui_0480 Periplasmic protein TonB, links inner and outer membranes [Dechlorosoma suillum PS]						1		1	3	0	0	0	0	0	0.000241138	0	0.00025025	0	0.000163796	0	0.000115881	#DIV/0!	0.0338611
Dsui_0482 TolQ protein [Dechlorosoma suillum PS]						2	2	3	9	0	0	0	0	0	0.000482276	0.000516796	0.000750751	0	0.000583274	0	0.000119259	#DIV/0!	7.88955e-05
Dsui_0490 Predicted ATPase [Dechlorosoma suillum PS]	1	1		1	1	3	3	2	23	0.000381098	0.00038373	0	0.000371885	0.0003861	0.000723415	0.000775194	0.000500501	0.000304563	0.00066637	0.000152358	0.000119177	2.18796	0.0226134
Dsui_0494 ribonuclease PH [Dechlorosoma suillum PS]						1		1	3	0	0	0	0	0	0.000241138	0	0.00025025	0	0.000163796	0	0.000115881	#DIV/0!	0.0338611
Dsui_0495 Serine/threonine protein phosphatase [Dechlorosoma suillum PS]	1	1	1	1	1	1	1	1	12	0.000381098	0.00038373	0.000390625	0.000371885	0.0003861	0.000241138	0.000258398	0.00025025	0.000382688	0.000249929	6.2442e-06	7.04993e-06	0.653088	3.43193e-07
Dsui_0512 hypothetical protein [Dechlorosoma suillum PS]						1	1	1	3	0	0	0	0	0	0.000241138	0.000258398	0.00025025	0	0.000249929	0	7.04993e-06	#DIV/0!	6.42646e-10
Dsui_0516 acetyl-CoA carboxylase, biotin carboxylase subunit [Dechlorosoma suillum PS]	2	2	3	1	2	10	9	7	60	0.000762195	0.00076746	0.00117187	0.000371885	0.000772201	0.00241138	0.00232558	0.00175175	0.000769123	0.0021629	0.000253009	0.000292832	2.81217	0.000845057
Dsui_0528 hypothetical protein [Dechlorosoma suillum PS]	1	1	1	1	1	1			12	0.000381098	0.00038373	0.000390625	0.000371885	0.0003861	0.000241138	0	0	0.000382688	8.03794e-05	6.2442e-06	0.000113674	0.210039	0.00214211
Dsui_0580 ATP-dependent protease HslVU, ATPase subunit [Dechlorosoma suillum PS]	2	2	2	2	2	2	1	2	25	0.000762195	0.00076746	0.00078125	0.000743771	0.000772201	0.000482276	0.000258398	0.000500501	0.000765375	0.000413725	1.24884e-05	0.000110084	0.540552	0.000868696
Dsui_0595 Pyrimidine operon attenuation protein/uracil phosphoribosyltransferase [Dechlorosoma suillum PS]							1	1	2	0	0	0	0	0	0	0.000258398	0.00025025	0	0.000169549	0	0.000119936	#DIV/0!	0.033845
Dsui_0596 aspartate carbamoyltransferase [Dechlorosoma suillum PS]				1	1	3	2	2	16	0	0	0	0.000371885	0.0003861	0.000723415	0.000516796	0.000500501	0.000151597	0.000580237	0.000185722	0.00010146	3.82749	0.0188783
Dsui_0604 pilus retraction protein PilT [Dechlorosoma suillum PS]	1	2		1	1	7	4	3	35	0.000381098	0.00076746	0	0.000371885	0.0003861	0.00168797	0.00103359	0.000750751	0.000381309	0.00115744	0.000242743	0.000392511	3.03543	0.024246
Dsui_0605 pilus retraction protein PilT [Dechlorosoma suillum PS]	1			1		5	5	3	24	0.000381098	0	0	0.000371885	0	0.00120569	0.00129199	0.000750751	0.000150597	0.00108281	0.000184465	0.00023743	7.19014	0.00171474
Dsui_0606 Predicted N6-adenine-specific DNA methylase [Dechlorosoma suillum PS]	3	2	2	2	3	2	1	2	30	0.00114329	0.00076746	0.00078125	0.000743771	0.0011583	0.000482276	0.000258398	0.000500501	0.000918815	0.000413725	0.000189851	0.000110084	0.450281	0.0108303
Dsui_0635 ABC-type amino acid transport/signal transduction systems, periplasmic component/domain [Dechlorosoma suillum PS]	6	7	5	7	6	6	6	5	89	0.00228659	0.00268611	0.00195312	0.0026032	0.0023166	0.00144683	0.00155039	0.00125125	0.00236912	0.00141616	0.00025996	0.000124033	0.597755	0.0020993
Dsui_0636 amine acid ABC transporter, permease protein, 3-TM region, His/Glu/Gln/Arg/opine family [Dechlorosoma suillum PS]						3	2	1	11	0	0	0	0	0	0.000723415	0.000516796	0.00025025	0	0.00049682	0	0.000193684	#DIV/0!	0.00253367
Dsui_0640 5,10-methylenetetrahydrofolate reductase, prokaryotic form [Dechlorosoma suillum PS]						1	1	2	6	0	0	0	0	0	0.000241138	0.000258398	0.000500501	0	0.000333346	0	0.000118406	#DIV/0!	0.00158479
Dsui_0649 diaminopimelate epimerase [Dechlorosoma suillum PS]						2	1	1	5	0	0	0	0	0	0.000482276	0.000258398	0.00025025	0	0.000330308	0	0.000107509	#DIV/0!	0.00100812
Dsui_0650 Uncharacterized protein conserved in bacteria [Dechlorosoma suillum PS]	1	1	1	1	1	3	3	2	23	0.000381098	0.00038373	0.000390625	0.000371885	0.0003861	0.000723415	0.000775194	0.000500501	0.000382688	0.00066637	6.2442e-06	0.000119177	1.74129	0.00369587
Dsui_0672 2-polyprenylphenol 6-hydroxylase [Dechlorosoma suillum PS]						2	1	2	6	0	0	0	0	0	0.000482276	0.000258398	0.000500501	0	0.000413725	0	0.000110084	#DIV/0!	0.000342606
Dsui_0673 arginyl-tRNA synthetase [Dechlorosoma suillum PS]	1	1	2	1	3	5	8	8	61	0.000381098	0.00038373	0.00078125	0.000371885	0.0011583	0.00120569	0.00206718	0.002002	0.000615253	0.00175829	0.000313087	0.000391653	2.85784	0.0076874
Dsui_0675 Predicted dithiol-disulfide isomerase involved in polyketide biosynthesis [Dechlorosoma suillum PS]		1			1	4	4	4	26	0	0.00038373	0	0	0.0003861	0.000964553	0.00103359	0.001001	0.000153966	0.000999715	0.000188571	2.81997e-05	6.49309	0.000543979
Dsui_0680 Short-chain dehydrogenases of various substrate specificities [Dechlorosoma suillum PS]					1	4	2	1	13	0	0	0	0	0.0003861	0.000964553	0.000516796	0.00025025	7.72201e-05	0.0005772	0.00015444	0.000294724	7.47473	0.0345979
Dsui_0684 Predicted nucleoside-diphosphate-sugar epimerases [Dechlorosoma suillum PS]	2	2	3	2	3	5	5	5	54	0.000762195	0.00076746	0.00117187	0.000743771	0.0011583	0.00120569	0.00129199	0.00125125	0.00092072	0.00124964	0.000199727	3.52497e-05	1.35725	0.0499574
Dsui_0690 hypothetical protein [Dechlorosoma suillum PS]	1	1	1	1	1	1			11	0.000381098	0.00038373	0.000390625	0.000371885	0.0003861	0.000241138	0	0	0.000382688	8.03794e-05	6.2442e-06	0.000113674	0.210039	0.00214211
Dsui_0701 Serine kinase of the HPr protein, regulates carbohydrate metabolism [Dechlorosoma suillum PS]	2	3	2	1	3	1	2	1	25	0.000762195	0.00115119	0.00078125	0.000371885	0.0011583	0.000241138	0.000516796	0.00025025	0.000844964	0.000336061	0.000292119	0.000127853	0.397723	0.0481429
Dsui_0702 PTS IIA-like nitrogen-regulatory protein PtsN [Dechlorosoma suillum PS]						1	2	2	10	0	0	0	0	0	0.000241138	0.000516796	0.000500501	0	0.000419478	0	0.000126281	#DIV/0!	0.000667338
Dsui_0704 RNA polymerase sigma-54 factor [Dechlorosoma suillum PS]	2	2	2	2	2	3	2	2	35	0.000762195	0.00076746	0.00078125	0.000743771	0.000772201	0.000723415	0.000516796	0.000500501	0.000765375	0.000580237	1.24884e-05	0.00010146	0.758108	0.0129864
Dsui_0709 bacterioferritin [Dechlorosoma suillum PS]						1	3	3	13	0	0	0	0	0	0.000241138	0.000775194	0.000750751	0	0.000589028	0	0.000246197	#DIV/0!	0.00356626
Dsui_0716 riboflavin synthase, alpha subunit [Dechlorosoma suillum PS]					1	2	2	1	14	0	0	0	0	0.0003861	0.000482276	0.000516796	0.00025025	7.72201e-05	0.000416441	0.00015444	0.000118356	5.39291	0.0298356
Dsui_0726 Ferredoxin [Dechlorosoma suillum PS]	1	1	1	1	1	1	1	1	15	0.000381098	0.00038373	0.000390625	0.000371885	0.0003861	0.000241138	0.000258398	0.00025025	0.000382688	0.000249929	6.2442e-06	7.04993e-06	0.653088	3.43193e-07
Dsui_0728 threonine ammonia-lyase, biosynthetic, long form [Dechlorosoma suillum PS]						2	2	3	12	0	0	0	0	0	0.000482276	0.000516796	0.000750751	0	0.000583274	0	0.000119259	#DIV/0!	7.88955e-05
Dsui_0753 ATPase components of ABC transporters with duplicated ATPase domains [Dechlorosoma suillum PS]	1	1	1	2	1	3	4	6	30	0.000381098	0.00038373	0.000390625	0.000743771	0.0003861	0.000723415	0.00103359	0.0015015	0.000457065	0.00108617	0.000143387	0.000319821	2.3764	0.016474
Dsui_0766 Uncharacterized protein conserved in bacteria [Dechlorosoma suillum PS]		1	1			2	4	3	17	0	0.00038373	0.000390625	0	0	0.000482276	0.00103359	0.000750751	0.000154871	0.00075554	0.00018969	0.000225099	4.87851	0.0128734
Dsui_0822 DNA-binding ferritin-like protein (oxidative damage protectant) [Dechlorosoma suillum PS]	2	2	2	2	2	5	5	5	50	0.000762195	0.00076746	0.00078125	0.000743771	0.000772201	0.00120569	0.00129199	0.00125125	0.000765375	0.00124964	1.24884e-05	3.52497e-05	1.63272	3.27705e-07
Dsui_0833 ribosomal protein L34, bacterial type [Dechlorosoma suillum PS]						1		1	4	0	0	0	0	0	0.000241138	0	0.00025025	0	0.000163796	0	0.000115881	#DIV/0!	0.0338611
Dsui_0842 ABC-type branched-chain amino acid transport systems, ATPase component [Dechlorosoma suillum PS]				1		1	2	2	8	0	0	0	0.000371885	0	0.000241138	0.000516796	0.000500501	7.43771e-05	0.000419478	0.000148754	0.000126281	5.63988	0.0270646
Dsui_0847 16S rRNA (guanine(527)-N(7))-methyltransferase GidB [Dechlorosoma suillum PS]	1	1	1	1	1		1		10	0.000381098	0.00038373	0.000390625	0.000371885	0.0003861	0	0.000258398	0	0.000382688	8.61326e-05	6.2442e-06	0.00012181	0.225073	0.00331159
Dsui_0849 ParB-like partition proteins [Dechlorosoma suillum PS]	4	4	2	4	4	3	2	3	44	0.00152439	0.00153492	0.00078125	0.00148754	0.0015444	0.000723415	0.000516796	0.000750751	0.0013745	0.000663654	0.000297251	0.000104442	0.482833	0.0134476
Dsui_0851 F0F1-type ATP synthase, subunit a [Dechlorosoma suillum PS]						2	1	2	9	0	0	0	0	0	0.000482276	0.000258398	0.000500501	0	0.000413725	0	0.000110084	#DIV/0!	0.000342606
Dsui_0852 ATP synthase, F0 subunit c [Dechlorosoma suillum PS]	1	1	1	1	1	1	1		14	0.000381098	0.00038373	0.000390625	0.000371885	0.0003861	0.000241138	0.000258398	0	0.000382688	0.000166512	6.2442e-06	0.000117952	0.435112	0.0122068
Dsui_0854 ATP synthase, F1 delta subunit [Dechlorosoma suillum PS]	5	5	5	5	5	9	8	8	104	0.00190549	0.00191865	0.00195312	0.00185943	0.0019305	0.00217024	0.00206718	0.002002	0.00191344	0.00207981	3.1221e-05	6.92622e-05	1.08695	0.006956
Dsui_0861 ubiquinone/menaquinone biosynthesis methyltransferases [Dechlorosoma suillum PS]	3	2	2	3	2	6	6	7	59	0.00114329	0.00076746	0.00078125	0.00111566	0.000772201	0.00144683	0.00155039	0.00175175	0.000915972	0.00158299	0.000174599	0.000126601	1.72821	0.00246141
Dsui_0862 Uncharacterized protein conserved in bacteria [Dechlorosoma suillum PS]						1	1	1	5	0	0	0	0	0	0.000241138	0.000258398	0.00025025	0	0.000249929	0	7.04993e-06	#DIV/0!	6.42646e-10
Dsui_0884 aspartyl/glutamyl-tRNA(Asn/Gln) amidotransferase, B subunit [Dechlorosoma suillum PS]	3	2	3	3	2	9	7	9	73	0.00114329	0.00076746	0.00117187	0.00111566	0.000772201	0.00217024	0.00180879	0.00225225	0.000994097	0.00207709	0.00018398	0.000192654	2.08943	0.000473365
Dsui_0886 aspartyl/glutamyl-tRNA(Asn/Gln) amidotransferase, A subunit [Dechlorosoma suillum PS]	3	3	3	2	2	7	8	7	66	0.00114329	0.00115119	0.00117187	0.000743771	0.000772201	0.00168797	0.00206718	0.00175175	0.000996466	0.00183563	0.000195149	0.000165788	1.84214	0.00168251
Dsui_0887 aspartyl/glutamyl-tRNA(Asn/Gln) amidotransferase, C subunit [Dechlorosoma suillum PS]	1	1	1	1	1	1	1	1	16	0.000381098	0.00038373	0.000390625	0.000371885	0.0003861	0.000241138	0.000258398	0.00025025	0.000382688	0.000249929	6.2442e-06	7.04993e-06	0.653088	3.43193e-07
Dsui_0912 hypothetical protein [Dechlorosoma suillum PS]						1	1		3	0	0	0	0	0	0.000241138	0.000258398	0	0	0.000166512	0	0.000117952	#DIV/0!	0.0340177
Dsui_0925 small redox-active disulfide protein 2 [Dechlorosoma suillum PS]	1	1	1	1	1				10	0.000381098	0.00038373	0.000390625	0.000371885	0.0003861	0	0	0	0.000382688	0	6.2442e-06	0	0	1.1162e-10
Dsui_0935 Cytochrome c5 [Dechlorosoma suillum PS]	3	3	3	3	3	4	4	4	55	0.00114329	0.00115119	0.00117187	0.00111566	0.0011583	0.000964553	0.00103359	0.001001	0.00114806	0.000999715	1.87326e-05	2.81997e-05	0.870784	0.000245525
Dsui_0971 poly(R)-hydroxyalkanoic acid synthase, class I [Dechlorosoma suillum PS]	7	7	7	5	6	6	6	6	102	0.00266768	0.00268611	0.00273437	0.00185943	0.0023166	0.00144683	0.00155039	0.0015015	0.00245284	0.00149957	0.000331823	4.22996e-05	0.611362	0.00515808
Dsui_0973 Predicted transcriptional regulators [Dechlorosoma suillum PS]						2	2	1	8	0	0	0	0	0	0.000482276	0.000516796	0.00025025	0	0.000416441	0	0.000118356	#DIV/0!	0.000490078
Dsui_0979 TIGR00730 family protein [Dechlorosoma suillum PS]	1	1	1	1	1	1		1	13	0.000381098	0.00038373	0.000390625	0.000371885	0.0003861	0.000241138	0	0.00025025	0.000382688	0.000163796	6.2442e-06	0.000115881	0.428015	0.010718
Dsui_0981 Enoyl-CoA hydratase/carnithine racemase [Dechlorosoma suillum PS]	3	3	2	3	4	2	1	1	36	0.00114329	0.00115119	0.00078125	0.00111566	0.0015444	0.000482276	0.000258398	0.00025025	0.00114716	0.000330308	0.000241956	0.000107509	0.287936	0.00303673
Dsui_1016 tRNA (guanine-N(7)-)-methyltransferase [Dechlorosoma suillum PS]						2	2	3	11	0	0	0	0	0	0.000482276	0.000516796	0.000750751	0	0.000583274	0	0.000119259	#DIV/0!	7.88955e-05
Dsui_1023 Predicted ATPase involved in cell division [Dechlorosoma suillum PS]						1	2	1	5	0	0	0	0	0	0.000241138	0.000516796	0.00025025	0	0.000336061	0	0.000127853	#DIV/0!	0.00224318
Dsui_1024 signal recognition particle-docking protein FtsY [Dechlorosoma suillum PS]	2	2	1	2	2	1		2	21	0.000762195	0.00076746	0.000390625	0.000743771	0.000772201	0.000241138	0	0.000500501	0.00068725	0.000247213	0.000148626	0.000204374	0.359713	0.0228105
Dsui_1028 pantetheine-phosphate adenylyltransferase, bacterial [Dechlorosoma suillum PS]						2	2	2	12	0	0	0	0	0	0.000482276	0.000516796	0.000500501	0	0.000499858	0	1.40999e-05	#DIV/0!	6.42646e-10
Dsui_1029 hypothetical protein [Dechlorosoma suillum PS]	2	2	2	2	2	2	1	1	27	0.000762195	0.00076746	0.00078125	0.000743771	0.000772201	0.000482276	0.000258398	0.00025025	0.000765375	0.000330308	1.24884e-05	0.000107509	0.431564	0.000242572
Dsui_1031 formamidopyrimidine-DNA glycosylase (fpg) [Dechlorosoma suillum PS]						1	1		3	0	0	0	0	0	0.000241138	0.000258398	0	0	0.000166512	0	0.000117952	#DIV/0!	0.0340177
Dsui_1039 GTP-binding protein YchF [Dechlorosoma suillum PS]	3	3	3	3	2		1	3	34	0.00114329	0.00115119	0.00117187	0.00111566	0.000772201	0	0.000258398	0.000750751	0.00107084	0.000336383	0.000150404	0.000311414	0.314129	0.00821314
Dsui_1043 quinolinate synthetase complex, A subunit [Dechlorosoma suillum PS]	2	3	3	3	3	3	2	2	35	0.000762195	0.00115119	0.00117187	0.00111566	0.0011583	0.000723415	0.000516796	0.000500501	0.00107184	0.000580237	0.000155935	0.00010146	0.541345	0.00554326
Dsui_1060 Predicted ATPase (AAA+ superfamily) [Dechlorosoma suillum PS]						1	1	1	3	0	0	0	0	0	0.000241138	0.000258398	0.00025025	0	0.000249929	0	7.04993e-06	#DIV/0!	6.42646e-10
Dsui_1095 3-dehydroquinate synthase [Dechlorosoma suillum PS]	1	2	1	1		5	3	4	34	0.000381098	0.00076746	0.000390625	0.000371885	0	0.00120569	0.000775194	0.001001	0.000382214	0.000993962	0.000242768	0.00017582	2.60054	0.0164787
Dsui_1096 Glutamate synthase domain 2 [Dechlorosoma suillum PS]	19	17	14	17	15	33	33	32	345	0.00724085	0.00652341	0.00546875	0.00632205	0.00579151	0.00795756	0.00852713	0.00800801	0.00626931	0.00816423	0.00061326	0.000257433	1.30225	0.00453052
Dsui_1097 glutamate synthases, NADH/NADPH, small subunit [Dechlorosoma suillum PS]	10	11	9	10	11	10	9	10	164	0.00381098	0.00422103	0.00351563	0.00371885	0.0042471	0.00241138	0.00232558	0.0025025	0.00390272	0.00241316	0.000287049	7.22386e-05	0.618327	0.000262453
Dsui_1116 Methyl-accepting chemotaxis protein [Dechlorosoma suillum PS]	11	11	9	12	12	12	12	9	171	0.00419207	0.00422103	0.00351563	0.00446263	0.0046332	0.00289366	0.00310078	0.00225225	0.00420491	0.0027489	0.000380892	0.000361216	0.653734	0.00361098
Dsui_1125 Malonyl-CoA decarboxylase (MCD). [Dechlorosoma suillum PS]	1	1	1	1	1	1	1	1	13	0.000381098	0.00038373	0.000390625	0.000371885	0.0003861	0.000241138	0.000258398	0.00025025	0.000382688	0.000249929	6.2442e-06	7.04993e-06	0.653088	3.43193e-07
Dsui_1158 hydrogenase expression/formation protein HypE [Dechlorosoma suillum PS]	1	1		1	1				5	0.000381098	0.00038373	0	0.000371885	0.0003861	0	0	0	0.000304563	0	0.000152358	0	0	0.0240548
Dsui_1168 heme exporter protein CcmB [Dechlorosoma suillum PS]	1	1	1	1	1	1		1	13	0.000381098	0.00038373	0.000390625	0.000371885	0.0003861	0.000241138	0	0.00025025	0.000382688	0.000163796	6.2442e-06	0.000115881	0.428015	0.010718
Dsui_1182 diaminopimelate decarboxylase [Dechlorosoma suillum PS]	2	2	2	2	3	9	9	8	78	0.000762195	0.00076746	0.00078125	0.000743771	0.0011583	0.00217024	0.00232558	0.002002	0.000842595	0.00216594	0.000158309	0.000132136	2.57056	4.31186e-05
Dsui_1187 type IV pilus assembly protein PilM [Dechlorosoma suillum PS]	3	3	3	3	3	3	4	2	47	0.00114329	0.00115119	0.00117187	0.00111566	0.0011583	0.000723415	0.00103359	0.000500501	0.00114806	0.000752502	1.87326e-05	0.000218603	0.655454	0.0130975
Dsui_1188 Tfp pilus assembly protein PilN [Dechlorosoma suillum PS]						1		1	5	0	0	0	0	0	0.000241138	0	0.00025025	0	0.000163796	0	0.000115881	#DIV/0!	0.0338611
Dsui_1190 Tfp pilus assembly protein PilP [Dechlorosoma suillum PS]						2	2		5	0	0	0	0	0	0.000482276	0.000516796	0	0	0.000333024	0	0.000235905	#DIV/0!	0.0340177
Dsui_1194 tRNA-N(6)-(isopentenyl)adenosine-37 thiotransferase enzyme MiaB [Dechlorosoma suillum PS]	1	1	1	1	1	1		1	12	0.000381098	0.00038373	0.000390625	0.000371885	0.0003861	0.000241138	0	0.00025025	0.000382688	0.000163796	6.2442e-06	0.000115881	0.428015	0.010718
Dsui_1201 histidinol-phosphate phosphatase family domain/HAD-superfamily hydrolase, subfamily IIIA [Dechlorosoma suillum PS]						1	1		4	0	0	0	0	0	0.000241138	0.000258398	0	0	0.000166512	0	0.000117952	#DIV/0!	0.0340177
Dsui_1202 1-acyl-sn-glycerol-3-phosphate acyltransferase [Dechlorosoma suillum PS]	1	1	1	1	1	1	1	1	16	0.000381098	0.00038373	0.000390625	0.000371885	0.0003861	0.000241138	0.000258398	0.00025025	0.000382688	0.000249929	6.2442e-06	7.04993e-06	0.653088	3.43193e-07
Dsui_1212 ribosomal protein S21 [Dechlorosoma suillum PS]	3	3	3	3	3	4	3	3	50	0.00114329	0.00115119	0.00117187	0.00111566	0.0011583	0.000964553	0.000775194	0.000750751	0.00114806	0.000830166	1.87326e-05	9.55484e-05	0.723101	0.000780445
Dsui_1213 putative glycoprotease GCP [Dechlorosoma suillum PS]	1	1	1	1	1			1	10	0.000381098	0.00038373	0.000390625	0.000371885	0.0003861	0	0	0.00025025	0.000382688	8.34168e-05	6.2442e-06	0.000117969	0.217976	0.00270768
Dsui_1228 Response regulator containing a CheY-like receiver domain and an HD-GYP domain [Dechlorosoma suillum PS]						1	1	2	9	0	0	0	0	0	0.000241138	0.000258398	0.000500501	0	0.000333346	0	0.000118406	#DIV/0!	0.00158479
Dsui_1232 TRAP-type mannitol/chloroaromatic compound transport system, periplasmic component [Dechlorosoma suillum PS]	2	1	1	2	3	6	5	6	61	0.000762195	0.00038373	0.000390625	0.000743771	0.0011583	0.00144683	0.00129199	0.0015015	0.000687724	0.00141344	0.000286639	8.87315e-05	2.05524	0.0101721
Dsui_1234 Predicted Zn-dependent proteases and their inactivated homologs [Dechlorosoma suillum PS]	1	1	1	1	1	2	2	2	18	0.000381098	0.00038373	0.000390625	0.000371885	0.0003861	0.000482276	0.000516796	0.000500501	0.000382688	0.000499858	6.2442e-06	1.40999e-05	1.30618	8.38598e-06
Dsui_1239 Glucose-6-phosphate isomerase [Dechlorosoma suillum PS]	1	1	1	1	1	2	2	2	22	0.000381098	0.00038373	0.000390625	0.000371885	0.0003861	0.000482276	0.000516796	0.000500501	0.000382688	0.000499858	6.2442e-06	1.40999e-05	1.30618	8.38598e-06
Dsui_1245 Arginine/lysine/ornithine decarboxylases [Dechlorosoma suillum PS]	7	8	6	9	9	9	7	8	116	0.00266768	0.00306984	0.00234375	0.00334697	0.0034749	0.00217024	0.00180879	0.002002	0.00298063	0.00199368	0.000421905	0.000147682	0.668878	0.0147367
Dsui_1246 deoxycytidine triphosphate deaminase [Dechlorosoma suillum PS]		1				2	3	3	15	0	0.00038373	0	0	0	0.000482276	0.000775194	0.000750751	7.6746e-05	0.000669407	0.000153492	0.000132697	8.72237	0.00296295
Dsui_1256 hypothetical protein [Dechlorosoma suillum PS]	1	1	1	1	1	1		1	14	0.000381098	0.00038373	0.000390625	0.000371885	0.0003861	0.000241138	0	0.00025025	0.000382688	0.000163796	6.2442e-06	0.000115881	0.428015	0.010718
Dsui_1262 TRAP transporter, DctM subunit [Dechlorosoma suillum PS]	1	1	1	1	1	1	1	1	16	0.000381098	0.00038373	0.000390625	0.000371885	0.0003861	0.000241138	0.000258398	0.00025025	0.000382688	0.000249929	6.2442e-06	7.04993e-06	0.653088	3.43193e-07
Dsui_1279 Type II secretory pathway, ATPase PulE/Tfp pilus assembly pathway, ATPase PilB [Dechlorosoma suillum PS]						1	2	1	6	0	0	0	0	0	0.000241138	0.000516796	0.00025025	0	0.000336061	0	0.000127853	#DIV/0!	0.00224318
Dsui_1281 prepilin-type N-terminal cleavage/methylation domain [Dechlorosoma suillum PS]						1	1	1	5	0	0	0	0	0	0.000241138	0.000258398	0.00025025	0	0.000249929	0	7.04993e-06	#DIV/0!	6.42646e-10
Dsui_1282 prepilin-type N-terminal cleavage/methylation domain [Dechlorosoma suillum PS]	2	2	2	2	2	2	2	2	34	0.000762195	0.00076746	0.00078125	0.000743771	0.000772201	0.000482276	0.000516796	0.000500501	0.000765375	0.000499858	1.24884e-05	1.40999e-05	0.653088	3.43193e-07
Dsui_1292 pilus (MSHA type) biogenesis protein MshL [Dechlorosoma suillum PS]	1	1	1	1	1	1	1	1	16	0.000381098	0.00038373	0.000390625	0.000371885	0.0003861	0.000241138	0.000258398	0.00025025	0.000382688	0.000249929	6.2442e-06	7.04993e-06	0.653088	3.43193e-07
Dsui_1304 Cytochrome c553 [Dechlorosoma suillum PS]						1	3	1	7	0	0	0	0	0	0.000241138	0.000775194	0.00025025	0	0.000422194	0	0.000249636	#DIV/0!	0.0169266
Dsui_1319 Type II secretory pathway, component PulF [Dechlorosoma suillum PS]	1	1	1	1	1	1	1	1	16	0.000381098	0.00038373	0.000390625	0.000371885	0.0003861	0.000241138	0.000258398	0.00025025	0.000382688	0.000249929	6.2442e-06	7.04993e-06	0.653088	3.43193e-07
Dsui_1331 Ribosomal protein S9 [Dechlorosoma suillum PS]	2	2	2	2	2	2	2	2	33	0.000762195	0.00076746	0.00078125	0.000743771	0.000772201	0.000482276	0.000516796	0.000500501	0.000765375	0.000499858	1.24884e-05	1.40999e-05	0.653088	3.43193e-07
Dsui_1334 Iron-sulfur cluster assembly accessory protein [Dechlorosoma suillum PS]	2	2	2	3	2	2	2	2	31	0.000762195	0.00076746	0.00078125	0.00111566	0.000772201	0.000482276	0.000516796	0.000500501	0.000839752	0.000499858	0.000138094	1.40999e-05	0.595244	0.0103246
Dsui_1359 orotidine 5''-phosphate decarboxylase, subfamily 2 [Dechlorosoma suillum PS]	1		1	1	1				9	0.000381098	0	0.000390625	0.000371885	0.0003861	0	0	0	0.000305942	0	0.000153097	0	0	0.0240851
Dsui_1377 phasin family protein [Dechlorosoma suillum PS]	9	9	9	9	9	10	11	10	152	0.00342988	0.00345357	0.00351563	0.00334697	0.0034749	0.00241138	0.00284238	0.0025025	0.00344419	0.00258542	5.61978e-05	0.000185465	0.750662	0.000160266
Dsui_1400 ABC-type transport system involved in resistance to organic solvents, periplasmic component [Dechlorosoma suillum PS]						1	2	1	6	0	0	0	0	0	0.000241138	0.000516796	0.00025025	0	0.000336061	0	0.000127853	#DIV/0!	0.00224318
Dsui_1401 Surface lipoprotein [Dechlorosoma suillum PS]	3	3	3	3	3	6	6	8	67	0.00114329	0.00115119	0.00117187	0.00111566	0.0011583	0.00144683	0.00155039	0.002002	0.00114806	0.00166641	1.87326e-05	0.000241039	1.45149	0.00605463
Dsui_1414 histidinol-phosphate aminotransferase [Dechlorosoma suillum PS]	2	2	2	2	2	2	2	1	32	0.000762195	0.00076746	0.00078125	0.000743771	0.000772201	0.000482276	0.000516796	0.00025025	0.000765375	0.000416441	1.24884e-05	0.000118356	0.5441	0.00131073
Dsui_1415 Imidazoleglycerol-phosphate dehydratase [Dechlorosoma suillum PS]		1	1	1	1	3	4	3	29	0	0.00038373	0.000390625	0.000371885	0.0003861	0.000723415	0.00103359	0.000750751	0.000306468	0.000835919	0.000153359	0.000140221	2.72759	0.00552444
Dsui_1417 phosphoribosylformimino-5-aminoimidazole carboxamide ribotide isomerase [Dechlorosoma suillum PS]	5	6	5	6	5	8	6	5	91	0.00190549	0.00230238	0.00195312	0.00223131	0.0019305	0.00192911	0.00155039	0.00125125	0.00206456	0.00157691	0.000167366	0.000277368	0.763801	0.0362534
Dsui_1418 imidazoleglycerol phosphate synthase, cyclase subunit [Dechlorosoma suillum PS]	2	2	1	3	2	1	1		17	0.000762195	0.00076746	0.000390625	0.00111566	0.000772201	0.000241138	0.000258398	0	0.000761627	0.000166512	0.000229402	0.000117952	0.218627	0.011162
Dsui_1426 periplasmic serine protease, Do/DeqQ family [Dechlorosoma suillum PS]	3	4	2	4	3	2	2	1	28	0.00114329	0.00153492	0.00078125	0.00148754	0.0011583	0.000482276	0.000516796	0.00025025	0.00122106	0.000416441	0.000273108	0.000118356	0.341048	0.00575247
Dsui_1428 2-keto-4-pentenoate hydratase/2-oxohepta-3-ene-1,7-dioic acid hydratase (catechol pathway) [Dechlorosoma suillum PS]	1	1	1	1	1	3	2	3	26	0.000381098	0.00038373	0.000390625	0.000371885	0.0003861	0.000723415	0.000516796	0.000750751	0.000382688	0.000663654	6.2442e-06	0.000104442	1.73419	0.00202655
Dsui_1436 Methyl-accepting chemotaxis protein [Dechlorosoma suillum PS]	5	8	6	5	6	16	15	14	148	0.00190549	0.00306984	0.00234375	0.00185943	0.0023166	0.00385821	0.00387597	0.0035035	0.00229902	0.00374589	0.000434645	0.00017155	1.62934	0.00307821
Dsui_1440 Response regulators consisting of a CheY-like receiver domain and a winged-helix DNA-binding domain [Dechlorosoma suillum PS]	1	1	1	1	1	2	2	2	21	0.000381098	0.00038373	0.000390625	0.000371885	0.0003861	0.000482276	0.000516796	0.000500501	0.000382688	0.000499858	6.2442e-06	1.40999e-05	1.30618	8.38598e-06
Dsui_1445 succinyl-CoA synthetase, beta subunit [Dechlorosoma suillum PS]	13	13	13	14	12	16	15	17	222	0.00495427	0.00498849	0.00507813	0.0052064	0.0046332	0.00385821	0.00387597	0.00425425	0.0049721	0.00399614	0.000190564	0.000182655	0.803714	0.000834056
Dsui_1446 succinyl-CoA synthetase, alpha subunit [Dechlorosoma suillum PS]	5	5	5	5	5	10	10	11	112	0.00190549	0.00191865	0.00195312	0.00185943	0.0019305	0.00241138	0.00258398	0.00275275	0.00191344	0.0025827	3.1221e-05	0.000139367	1.34977	0.000109778
Dsui_1457 prepilin-type N-terminal cleavage/methylation domain [Dechlorosoma suillum PS]	3	3	3	3	4	4	3	3	54	0.00114329	0.00115119	0.00117187	0.00111566	0.0015444	0.000964553	0.000775194	0.000750751	0.00122528	0.000830166	0.000160574	9.55484e-05	0.67753	0.01538
Dsui_1460 cAMP-binding proteins - catabolite gene activator and regulatory subunit of cAMP-dependent protein kinases [Dechlorosoma suillum PS]	2	1				4	3	3	26	0.000762195	0.00038373	0	0	0	0.000964553	0.000775194	0.000750751	0.000229185	0.000830166	0.000305143	9.55484e-05	3.62225	0.0283893
Dsui_1470 pantoate--beta-alanine ligase [Dechlorosoma suillum PS]						1	2	2	7	0	0	0	0	0	0.000241138	0.000516796	0.000500501	0	0.000419478	0	0.000126281	#DIV/0!	0.000667338
Dsui_1471 3-methyl-2-oxobutanoate hydroxymethyltransferase [Dechlorosoma suillum PS]	1	1	1	1	1		1		10	0.000381098	0.00038373	0.000390625	0.000371885	0.0003861	0	0.000258398	0	0.000382688	8.61326e-05	6.2442e-06	0.00012181	0.225073	0.00331159
Dsui_1500 thioredoxin [Dechlorosoma suillum PS]						2	2	1	13	0	0	0	0	0	0.000482276	0.000516796	0.00025025	0	0.000416441	0	0.000118356	#DIV/0!	0.000490078
Dsui_1504 Trypsin-like serine proteases, typically periplasmic, contain C-terminal PDZ domain [Dechlorosoma suillum PS]	4	3	3	3	4	3	3	3	47	0.00152439	0.00115119	0.00117187	0.00111566	0.0015444	0.000723415	0.000775194	0.000750751	0.0013015	0.000749786	0.00019111	2.11498e-05	0.576093	0.00501253
Dsui_1521 hypothetical protein [Dechlorosoma suillum PS]	1	1	1	1	1	1	1	1	16	0.000381098	0.00038373	0.000390625	0.000371885	0.0003861	0.000241138	0.000258398	0.00025025	0.000382688	0.000249929	6.2442e-06	7.04993e-06	0.653088	3.43193e-07
Dsui_1534 ribosomal protein L33, bacterial type [Dechlorosoma suillum PS]							1	1	4	0	0	0	0	0	0	0.000258398	0.00025025	0	0.000169549	0	0.000119936	#DIV/0!	0.033845
Dsui_1538 phosphopantothenoylcysteine decarboxylase/phosphopantothenate--cysteine ligase, prokaryotic [Dechlorosoma suillum PS]						1	1	1	6	0	0	0	0	0	0.000241138	0.000258398	0.00025025	0	0.000249929	0	7.04993e-06	#DIV/0!	6.42646e-10
Dsui_1539 deoxyuridine 5''-triphosphate nucleotidohydrolase (dut) [Dechlorosoma suillum PS]						1		1	3	0	0	0	0	0	0.000241138	0	0.00025025	0	0.000163796	0	0.000115881	#DIV/0!	0.0338611
Dsui_1540 Uncharacterized NAD(FAD)-dependent dehydrogenases [Dechlorosoma suillum PS]	7	5	5	6	5	10	11	12	118	0.00266768	0.00191865	0.00195312	0.00223131	0.0019305	0.00241138	0.00284238	0.003003	0.00214025	0.00275225	0.000287957	0.000249794	1.28595	0.0382273
Dsui_1561 transketolase, bacterial and yeast [Dechlorosoma suillum PS]	6	5	6	5	4	6	6	6	86	0.00228659	0.00191865	0.00234375	0.00185943	0.0015444	0.00144683	0.00155039	0.0015015	0.00199056	0.00149957	0.00029455	4.22996e-05	0.753341	0.0474797
Dsui_1563 Fructose-1,6-bisphosphatase [Dechlorosoma suillum PS]	1	1	1	1	1		1	1	14	0.000381098	0.00038373	0.000390625	0.000371885	0.0003861	0	0.000258398	0.00025025	0.000382688	0.000169549	6.2442e-06	0.000119936	0.443049	0.0139096
Dsui_1579 ABC-type branched-chain amino acid transport systems, periplasmic component [Dechlorosoma suillum PS]	1	1	1	1	1		1	1	9	0.000381098	0.00038373	0.000390625	0.000371885	0.0003861	0	0.000258398	0.00025025	0.000382688	0.000169549	6.2442e-06	0.000119936	0.443049	0.0139096
Dsui_1582 Fe-S oxidoreductase [Dechlorosoma suillum PS]	5	5	4	5	5	4	1	4	61	0.00190549	0.00191865	0.0015625	0.00185943	0.0019305	0.000964553	0.000258398	0.001001	0.00183531	0.000741317	0.00013852	0.0003418	0.403919	0.0015264
Dsui_1584 Uncharacterized conserved protein [Dechlorosoma suillum PS]	1	2		1	1	5	4	5	36	0.000381098	0.00076746	0	0.000371885	0.0003861	0.00120569	0.00103359	0.00125125	0.000381309	0.00116351	0.000242743	9.3731e-05	3.05136	0.00357461
Dsui_1595 phosphoribosylaminoimidazolecarboxamide formyltransferase/IMP cyclohydrolase [Dechlorosoma suillum PS]	8	7	8	9	8	8	8	8	127	0.00304878	0.00268611	0.003125	0.00334697	0.0030888	0.00192911	0.00206718	0.002002	0.00305913	0.00199943	0.000213224	5.63995e-05	0.653594	0.000336164
Dsui_1602 porphobilinogen deaminase [Dechlorosoma suillum PS]	4	4	3	4	4	3	1	2	48	0.00152439	0.00153492	0.00117187	0.00148754	0.0015444	0.000723415	0.000258398	0.000500501	0.00145263	0.000494104	0.000141694	0.000189896	0.340146	0.000410674
Dsui_1606 periplasmic serine protease, Do/DeqQ family [Dechlorosoma suillum PS]	5	4	2	5	5	9	12	9	82	0.00190549	0.00153492	0.00078125	0.00185943	0.0019305	0.00217024	0.00310078	0.00225225	0.00160232	0.00250776	0.000434607	0.000420662	1.56508	0.0465073
Dsui_1631 cytochrome c oxidase accessory protein FixG [Dechlorosoma suillum PS]						5	3	4	19	0	0	0	0	0	0.00120569	0.000775194	0.001001	0	0.000993962	0	0.00017582	#DIV/0!	3.44889e-05
Dsui_1632 Uncharacterized protein conserved in bacteria [Dechlorosoma suillum PS]					1	5	5	3	21	0	0	0	0	0.0003861	0.00120569	0.00129199	0.000750751	7.72201e-05	0.00108281	0.00015444	0.00023743	14.0224	0.00075772
Dsui_1635 Predicted exonuclease of the beta-lactamase fold involved in RNA processing [Dechlorosoma suillum PS]	1	1	2	2	2		1		11	0.000381098	0.00038373	0.00078125	0.000743771	0.000772201	0	0.000258398	0	0.00061241	8.61326e-05	0.0001882	0.00012181	0.140645	0.00951305
Dsui_1637 Dioxygenases related to 2-nitropropane dioxygenase [Dechlorosoma suillum PS]	2	2	2	2	2	2	2	2	27	0.000762195	0.00076746	0.00078125	0.000743771	0.000772201	0.000482276	0.000516796	0.000500501	0.000765375	0.000499858	1.24884e-05	1.40999e-05	0.653088	3.43193e-07
Dsui_1645 Hemerythrin HHE cation binding domain. [Dechlorosoma suillum PS]						1		1	4	0	0	0	0	0	0.000241138	0	0.00025025	0	0.000163796	0	0.000115881	#DIV/0!	0.0338611
Dsui_1646 cAMP-binding proteins - catabolite gene activator and regulatory subunit of cAMP-dependent protein kinases [Dechlorosoma suillum PS]						1	1		3	0	0	0	0	0	0.000241138	0.000258398	0	0	0.000166512	0	0.000117952	#DIV/0!	0.0340177
Dsui_1647 oxygen-independent coproporphyrinogen III oxidase [Dechlorosoma suillum PS]	2	1	2	1	1	6	6	6	49	0.000762195	0.00038373	0.00078125	0.000371885	0.0003861	0.00144683	0.00155039	0.0015015	0.000537032	0.00149957	0.000191779	4.22996e-05	2.79233	0.000307955
Dsui_1663 ABC-type Co2+ transport system, periplasmic component [Dechlorosoma suillum PS]	1	1		1	1	3	2	3	24	0.000381098	0.00038373	0	0.000371885	0.0003861	0.000723415	0.000516796	0.000750751	0.000304563	0.000663654	0.000152358	0.000104442	2.17904	0.0205207
Dsui_1677 ribosomal protein S4, bacterial/organelle type [Dechlorosoma suillum PS]	3	4	1	3	3	10	10	9	78	0.00114329	0.00153492	0.000390625	0.00111566	0.0011583	0.00241138	0.00258398	0.00225225	0.00106856	0.00241587	0.000372275	0.000135464	2.26087	0.00196646
Dsui_1679 Cobalamin biosynthesis protein CobN and related Mg-chelatases [Dechlorosoma suillum PS]					1	5	3	2	23	0	0	0	0	0.0003861	0.00120569	0.000775194	0.000500501	7.72201e-05	0.000827128	0.00015444	0.000290226	10.7113	0.00618695
Dsui_1684 TonB family C-terminal domain [Dechlorosoma suillum PS]						1	1		3	0	0	0	0	0	0.000241138	0.000258398	0	0	0.000166512	0	0.000117952	#DIV/0!	0.0340177
Dsui_1686 NAD+ synthetase [Dechlorosoma suillum PS]	2	1	1	2	2	1		1	12	0.000762195	0.00038373	0.000390625	0.000743771	0.000772201	0.000241138	0	0.00025025	0.000610504	0.000163796	0.000182587	0.000115881	0.268296	0.0165439
Dsui_1689 thioredoxin-disulfide reductase [Dechlorosoma suillum PS]	6	6	7	6	6	7	5	5	80	0.00228659	0.00230238	0.00273437	0.00223131	0.0023166	0.00168797	0.00129199	0.00125125	0.00237425	0.0014104	0.00018237	0.000196971	0.594041	0.000899373
Dsui_1702 TonB family C-terminal domain [Dechlorosoma suillum PS]						1	1		4	0	0	0	0	0	0.000241138	0.000258398	0	0	0.000166512	0	0.000117952	#DIV/0!	0.0340177
Dsui_1709 Chemotaxis signal transduction protein [Dechlorosoma suillum PS]						1		1	3	0	0	0	0	0	0.000241138	0	0.00025025	0	0.000163796	0	0.000115881	#DIV/0!	0.0338611
Dsui_1711 Methylase of chemotaxis methyl-accepting proteins [Dechlorosoma suillum PS]						1		1	2	0	0	0	0	0	0.000241138	0	0.00025025	0	0.000163796	0	0.000115881	#DIV/0!	0.0338611
Dsui_1718 Chemotaxis signal transduction protein [Dechlorosoma suillum PS]	4	4	4	4	4	5	5	4	61	0.00152439	0.00153492	0.0015625	0.00148754	0.0015444	0.00120569	0.00129199	0.001001	0.00153075	0.00116623	2.49768e-05	0.000122029	0.761866	0.00139017
Dsui_1721 Chemotaxis protein histidine kinase and related kinases [Dechlorosoma suillum PS]	3	5	4	4	5	11	12	11	104	0.00114329	0.00191865	0.0015625	0.00148754	0.0019305	0.00265252	0.00310078	0.00275275	0.0016085	0.00283535	0.000294293	0.000192093	1.76273	0.00140592
Dsui_1727 Flagellar motor component [Dechlorosoma suillum PS]	1	1	1	1	1				5	0.000381098	0.00038373	0.000390625	0.000371885	0.0003861	0	0	0	0.000382688	0	6.2442e-06	0	0	1.1162e-10
Dsui_1730 flagellar biosynthesis anti-sigma factor FlgM [Dechlorosoma suillum PS]				1		3	3	3	15	0	0	0	0.000371885	0	0.000723415	0.000775194	0.000750751	7.43771e-05	0.000749786	0.000148754	2.11498e-05	10.0809	0.000507457
Dsui_1755 flagellar motor switch protein FliG [Dechlorosoma suillum PS]						1	1	2	8	0	0	0	0	0	0.000241138	0.000258398	0.000500501	0	0.000333346	0	0.000118406	#DIV/0!	0.00158479
Dsui_1761 Methylase involved in ubiquinone/menaquinone biosynthesis [Dechlorosoma suillum PS]	1	1		1	1				8	0.000381098	0.00038373	0	0.000371885	0.0003861	0	0	0	0.000304563	0	0.000152358	0	0	0.0240548
Dsui_1780 flagellar biosynthetic protein FliS [Dechlorosoma suillum PS]	1	1	1	1	1	2	2	2	19	0.000381098	0.00038373	0.000390625	0.000371885	0.0003861	0.000482276	0.000516796	0.000500501	0.000382688	0.000499858	6.2442e-06	1.40999e-05	1.30618	8.38598e-06
Dsui_1800 Transcriptional regulator [Dechlorosoma suillum PS]						2	1	1	6	0	0	0	0	0	0.000482276	0.000258398	0.00025025	0	0.000330308	0	0.000107509	#DIV/0!	0.00100812
Dsui_1810 DNA-binding protein, YbaB/EbfC family [Dechlorosoma suillum PS]		1		1	1	2	3	3	19	0	0.00038373	0	0.000371885	0.0003861	0.000482276	0.000775194	0.000750751	0.000228343	0.000669407	0.000186504	0.000132697	2.93158	0.0209347
Dsui_1814 Cytochrome c1 [Dechlorosoma suillum PS]	1	1	1	1		6	5	5	40	0.000381098	0.00038373	0.000390625	0.000371885	0	0.00144683	0.00129199	0.00125125	0.000305468	0.00133002	0.000152852	8.42519e-05	4.35406	9.03567e-05
Dsui_1869 hypothetical protein [Dechlorosoma suillum PS]	1	1	1	1	1				5	0.000381098	0.00038373	0.000390625	0.000371885	0.0003861	0	0	0	0.000382688	0	6.2442e-06	0	0	1.1162e-10
Dsui_1871 The (Largely Gram-negative Bacterial) Hydrophobe/Amphiphile Efflux-1 (HAE1) Family [Dechlorosoma suillum PS]	1	1				3	2	3	15	0.000381098	0.00038373	0	0	0	0.000723415	0.000516796	0.000750751	0.000152965	0.000663654	0.000187346	0.000104442	4.33858	0.00946697
Dsui_1872 RND family efflux transporter, MFP subunit [Dechlorosoma suillum PS]	1	2	3	3	3	6	7	7	47	0.000381098	0.00076746	0.00117187	0.00111566	0.0011583	0.00144683	0.00180879	0.00175175	0.000918878	0.00166912	0.000307307	0.0001589	1.81648	0.014505
Dsui_1877 NADH:flavin oxidoreductases, Old Yellow Enzyme family [Dechlorosoma suillum PS]							1	1	5	0	0	0	0	0	0	0.000258398	0.00025025	0	0.000169549	0	0.000119936	#DIV/0!	0.033845
Dsui_1895 Uncharacterized conserved protein [Dechlorosoma suillum PS]	1					2	2	1	9	0.000381098	0	0	0	0	0.000482276	0.000516796	0.00025025	7.62195e-05	0.000416441	0.000152439	0.000118356	5.4637	0.0284677
Dsui_1904 Aspartate/tyrosine/aromatic aminotransferase [Dechlorosoma suillum PS]	1	1	1	1		3	3	3	22	0.000381098	0.00038373	0.000390625	0.000371885	0	0.000723415	0.000775194	0.000750751	0.000305468	0.000749786	0.000152852	2.11498e-05	2.45455	0.00489947
Dsui_1916 cytochrome d oxidase, subunit II (cydB) [Dechlorosoma suillum PS]							1	1	5	0	0	0	0	0	0	0.000258398	0.00025025	0	0.000169549	0	0.000119936	#DIV/0!	0.033845
Dsui_1934 ubiquinone biosynthesis O-methyltransferase [Dechlorosoma suillum PS]	1	1	1	1	1	1			10	0.000381098	0.00038373	0.000390625	0.000371885	0.0003861	0.000241138	0	0	0.000382688	8.03794e-05	6.2442e-06	0.000113674	0.210039	0.00214211
Dsui_1939 phosphoserine aminotransferase [Dechlorosoma suillum PS]			1			1	3	2	9	0	0	0.000390625	0	0	0.000241138	0.000775194	0.000500501	7.8125e-05	0.000505611	0.00015625	0.000218057	6.47182	0.0317108
Dsui_1943 ribosomal protein S1 [Dechlorosoma suillum PS]	17	17	21	17	16	19	19	22	295	0.00647866	0.00652341	0.00820313	0.00632205	0.00617761	0.00458163	0.00490956	0.00550551	0.00674097	0.0049989	0.000741203	0.000382426	0.741569	0.0169549
Dsui_1947 nucleotide sugar dehydrogenase [Dechlorosoma suillum PS]	2	2	2	2	2	2	3	2	37	0.000762195	0.00076746	0.00078125	0.000743771	0.000772201	0.000482276	0.000775194	0.000500501	0.000765375	0.00058599	1.24884e-05	0.000133994	0.765625	0.0421121
Dsui_1948 dTDP-glucose 4,6-dehydratase [Dechlorosoma suillum PS]						1	1	1	6	0	0	0	0	0	0.000241138	0.000258398	0.00025025	0	0.000249929	0	7.04993e-06	#DIV/0!	6.42646e-10
Dsui_1949 dTDP-4-dehydrorhamnose reductase [Dechlorosoma suillum PS]	1	1	1	1	1	1	1	1	11	0.000381098	0.00038373	0.000390625	0.000371885	0.0003861	0.000241138	0.000258398	0.00025025	0.000382688	0.000249929	6.2442e-06	7.04993e-06	0.653088	3.43193e-07
Dsui_1959 translation initiation factor IF-3 [Dechlorosoma suillum PS]	4	5	4	4	4	5	4	4	64	0.00152439	0.00191865	0.0015625	0.00148754	0.0015444	0.00120569	0.00103359	0.001001	0.0016075	0.00108009	0.000157555	8.98011e-05	0.671911	0.00371779
Dsui_1961 ribosomal protein L20 [Dechlorosoma suillum PS]	1	1	1	1		3	2	3	28	0.000381098	0.00038373	0.000390625	0.000371885	0	0.000723415	0.000516796	0.000750751	0.000305468	0.000663654	0.000152852	0.000104442	2.17258	0.0209362
Dsui_1976 Deacetylases, including yeast histone deacetylase and acetoin utilization protein [Dechlorosoma suillum PS]						1	1	1	6	0	0	0	0	0	0.000241138	0.000258398	0.00025025	0	0.000249929	0	7.04993e-06	#DIV/0!	6.42646e-10
Dsui_1978 Uncharacterized lipoprotein [Dechlorosoma suillum PS]	4	5	2	5	5	4	3	3	48	0.00152439	0.00191865	0.00078125	0.00185943	0.0019305	0.000964553	0.000775194	0.000750751	0.00160284	0.000830166	0.000436829	9.55484e-05	0.517933	0.0398007
Dsui_1984 thioredoxin-dependent adenylylsulfate APS reductase [Dechlorosoma suillum PS]	2	2	2	2	2	2	3	2	33	0.000762195	0.00076746	0.00078125	0.000743771	0.000772201	0.000482276	0.000775194	0.000500501	0.000765375	0.00058599	1.24884e-05	0.000133994	0.765625	0.0421121
Dsui_1985 Uncharacterized protein conserved in bacteria [Dechlorosoma suillum PS]						1	2	3	15	0	0	0	0	0	0.000241138	0.000516796	0.000750751	0	0.000502895	0	0.000208281	#DIV/0!	0.00341124
Dsui_1989 ribosomal protein S6 [Dechlorosoma suillum PS]	1	1	1	1	1	2	2	2	23	0.000381098	0.00038373	0.000390625	0.000371885	0.0003861	0.000482276	0.000516796	0.000500501	0.000382688	0.000499858	6.2442e-06	1.40999e-05	1.30618	8.38598e-06
Dsui_1991 ribosomal protein S18 [Dechlorosoma suillum PS]	1	1	1	1	1	2	2	3	24	0.000381098	0.00038373	0.000390625	0.000371885	0.0003861	0.000482276	0.000516796	0.000750751	0.000382688	0.000583274	6.2442e-06	0.000119259	1.52415	0.0174742
Dsui_1992 ribosomal protein L9 [Dechlorosoma suillum PS]	3	3	3	3	3	6	6	7	71	0.00114329	0.00115119	0.00117187	0.00111566	0.0011583	0.00144683	0.00155039	0.00175175	0.00114806	0.00158299	1.87326e-05	0.000126601	1.37884	0.000613603
Dsui_1996 Predicted ATPase related to phosphate starvation-inducible protein PhoH [Dechlorosoma suillum PS]	4	4	4	3	5	8	9	8	87	0.00152439	0.00153492	0.0015625	0.00111566	0.0019305	0.00192911	0.00232558	0.002002	0.00153359	0.00208556	0.00025812	0.000172308	1.35992	0.0292099
Dsui_1997 Peroxiredoxin [Dechlorosoma suillum PS]	1	2	2	2	1	1			16	0.000381098	0.00076746	0.00078125	0.000743771	0.0003861	0.000241138	0	0	0.000611936	8.03794e-05	0.000186828	0.000113674	0.131353	0.0083576
Dsui_2001 hydro-lyases, Fe-S type, tartrate/fumarate subfamily, alpha region/hydro-lyases, Fe-S type, tartrate/fumarate subfamily, beta region [Dechlorosoma suillum PS]	12	12	13	13	10	15	12	16	192	0.00457317	0.00460476	0.00507813	0.00483451	0.003861	0.00361707	0.00310078	0.004004	0.00459031	0.00357395	0.000407428	0.00037	0.778585	0.0222105
Dsui_2039 OAH/OAS sulfhydrylase [Dechlorosoma suillum PS]	2	1	2	2	2	2		1	23	0.000762195	0.00038373	0.00078125	0.000743771	0.000772201	0.000482276	0	0.00025025	0.000688629	0.000244176	0.000152957	0.000196935	0.354582	0.0214931
Dsui_2057 ABC-type branched-chain amino acid transport systems, ATPase component [Dechlorosoma suillum PS]						1	1	1	10	0	0	0	0	0	0.000241138	0.000258398	0.00025025	0	0.000249929	0	7.04993e-06	#DIV/0!	6.42646e-10
Dsui_2058 ABC-type branched-chain amino acid transport systems, ATPase component [Dechlorosoma suillum PS]			1			1	2	3	13	0	0	0.000390625	0	0	0.000241138	0.000516796	0.000750751	7.8125e-05	0.000502895	0.00015625	0.000208281	6.43706	0.0296869
Dsui_2062 FKBP-type peptidyl-prolyl cis-trans isomerases 1 [Dechlorosoma suillum PS]	1	1	1	1	1	1	1	1	16	0.000381098	0.00038373	0.000390625	0.000371885	0.0003861	0.000241138	0.000258398	0.00025025	0.000382688	0.000249929	6.2442e-06	7.04993e-06	0.653088	3.43193e-07
Dsui_2074 phasin family protein [Dechlorosoma suillum PS]	3	2	1	2	2	1	1	1	36	0.00114329	0.00076746	0.000390625	0.000743771	0.000772201	0.000241138	0.000258398	0.00025025	0.00076347	0.000249929	0.000238226	7.04993e-06	0.327359	0.0178503
Dsui_2096 Methyl-accepting chemotaxis protein [Dechlorosoma suillum PS]	2	2	2	2	3	5	5	6	40	0.000762195	0.00076746	0.00078125	0.000743771	0.0011583	0.00120569	0.00129199	0.0015015	0.000842595	0.00133306	0.000158309	0.000124207	1.58209	0.00735571
Dsui_2112 hypothetical protein [Dechlorosoma suillum PS]	2	1	1	1	1				9	0.000762195	0.00038373	0.000390625	0.000371885	0.0003861	0	0	0	0.000458907	0	0.00015177	0	0	0.00395188
Dsui_2129 Bacterial nucleoid DNA-binding protein [Dechlorosoma suillum PS]	4	4	4	4	4	5	4	5	68	0.00152439	0.00153492	0.0015625	0.00148754	0.0015444	0.00120569	0.00103359	0.00125125	0.00153075	0.00116351	2.49768e-05	9.3731e-05	0.760092	0.000370403
Dsui_2134 aspartate kinase, monofunctional class [Dechlorosoma suillum PS]	6	5	6	5	5	11	10	11	112	0.00228659	0.00191865	0.00234375	0.00185943	0.0019305	0.00265252	0.00258398	0.00275275	0.00206778	0.00266308	0.000204221	6.93052e-05	1.28789	0.00550738
Dsui_2146 integration host factor, beta subunit [Dechlorosoma suillum PS]							1	1	3	0	0	0	0	0	0	0.000258398	0.00025025	0	0.000169549	0	0.000119936	#DIV/0!	0.033845
Dsui_2187 Acyl-coenzyme A synthetases/AMP-(fatty) acid ligases [Dechlorosoma suillum PS]	2	3	2	3	4	3	2	2	26	0.000762195	0.00115119	0.00078125	0.00111566	0.0015444	0.000723415	0.000516796	0.000500501	0.00107094	0.000580237	0.000287001	0.00010146	0.541802	0.048224
Dsui_2188 Protein of unknown function (DUF3460). [Dechlorosoma suillum PS]	2	2		2	1				19	0.000762195	0.00076746	0	0.000743771	0.0003861	0	0	0	0.000531905	0	0.000302519	0	0	0.0386757
Dsui_2195 trigger factor [Dechlorosoma suillum PS]	9	5	7	8	7	15	16	18	172	0.00342988	0.00191865	0.00273437	0.00297508	0.0027027	0.00361707	0.00413437	0.0045045	0.00275214	0.00408531	0.000491223	0.000363949	1.48442	0.0123551
Dsui_2197 endopeptidase Clp ATP-binding regulatory subunit (clpX) [Dechlorosoma suillum PS]	6	5	4	5	5	6	6	6	84	0.00228659	0.00191865	0.0015625	0.00185943	0.0019305	0.00144683	0.00155039	0.0015015	0.00191153	0.00149957	0.000230484	4.22996e-05	0.784487	0.0378072
Dsui_2199 Bacterial nucleoid DNA-binding protein [Dechlorosoma suillum PS]	1	1	1	1	1	2	2	2	23	0.000381098	0.00038373	0.000390625	0.000371885	0.0003861	0.000482276	0.000516796	0.000500501	0.000382688	0.000499858	6.2442e-06	1.40999e-05	1.30618	8.38598e-06
Dsui_2203 Enoyl-[acyl-carrier-protein] reductase (NADH) [Dechlorosoma suillum PS]	1	1		1	1	5	5	5	41	0.000381098	0.00038373	0	0.000371885	0.0003861	0.00120569	0.00129199	0.00125125	0.000304563	0.00124964	0.000152358	3.52497e-05	4.10308	9.53857e-05
Dsui_2205 aconitate hydratase 2 [Dechlorosoma suillum PS]	21	21	21	23	21	30	25	25	340	0.00800305	0.00805833	0.00820313	0.00855337	0.00810811	0.00723415	0.00645995	0.00625626	0.00818519	0.00665012	0.000195492	0.00042126	0.812457	0.000920688
Dsui_2210 Transcriptional regulators [Dechlorosoma suillum PS]						1		1	3	0	0	0	0	0	0.000241138	0	0.00025025	0	0.000163796	0	0.000115881	#DIV/0!	0.0338611
Dsui_2211 succinate dehydrogenase, cytochrome b556 subunit [Dechlorosoma suillum PS]	1	1	1	1	1	2	2	2	23	0.000381098	0.00038373	0.000390625	0.000371885	0.0003861	0.000482276	0.000516796	0.000500501	0.000382688	0.000499858	6.2442e-06	1.40999e-05	1.30618	8.38598e-06
Dsui_2217 2-oxoglutarate dehydrogenase, E1 component [Dechlorosoma suillum PS]	9	9	9	10	10	23	22	27	250	0.00342988	0.00345357	0.00351563	0.00371885	0.003861	0.00554618	0.00568475	0.00675676	0.00359579	0.0059959	0.000167131	0.000540976	1.66748	0.000206283
Dsui_2218 2-oxoglutarate dehydrogenase complex dihydrolipoamide succinyltransferase (E2 component) [Dechlorosoma suillum PS]	9	9	9	9	10	11	7	10	148	0.00342988	0.00345357	0.00351563	0.00334697	0.003861	0.00265252	0.00180879	0.0025025	0.00352141	0.00232127	0.000178195	0.00036752	0.659188	0.00172788
Dsui_2241 OAH/OAS sulfhydrylase [Dechlorosoma suillum PS]	3	5	2	4	5	10	10	11	96	0.00114329	0.00191865	0.00078125	0.00148754	0.0019305	0.00241138	0.00258398	0.00275275	0.00145225	0.0025827	0.000445689	0.000139367	1.77842	0.0101158
Dsui_2287 aminopeptidase N, Escherichia coli type [Dechlorosoma suillum PS]	1	1	1	1	1	1	1	1	15	0.000381098	0.00038373	0.000390625	0.000371885	0.0003861	0.000241138	0.000258398	0.00025025	0.000382688	0.000249929	6.2442e-06	7.04993e-06	0.653088	3.43193e-07
Dsui_2293 Poly(3-hydroxyalkanoate) synthetase [Dechlorosoma suillum PS]						1		1	2	0	0	0	0	0	0.000241138	0	0.00025025	0	0.000163796	0	0.000115881	#DIV/0!	0.0338611
Dsui_2294 phasin family protein [Dechlorosoma suillum PS]	1	3	2	2	2	1	1	2	27	0.000381098	0.00115119	0.00078125	0.000743771	0.000772201	0.000241138	0.000258398	0.000500501	0.000765902	0.000333346	0.000243838	0.000118406	0.435233	0.0471263
Dsui_2313 CTP synthase [Dechlorosoma suillum PS]	8	10	10	10	10	11	7	8	141	0.00304878	0.0038373	0.00390625	0.00371885	0.003861	0.00265252	0.00180879	0.002002	0.00367444	0.00215444	0.0003189	0.000360924	0.586331	0.00170185
Dsui_2315 Stress responsive A/B Barrel Domain. [Dechlorosoma suillum PS]						1	1	1	8	0	0	0	0	0	0.000241138	0.000258398	0.00025025	0	0.000249929	0	7.04993e-06	#DIV/0!	6.42646e-10
Dsui_2330 3-hydroxyacyl-CoA dehydrogenase [Dechlorosoma suillum PS]	3	3	3	3	3	4	3	3	46	0.00114329	0.00115119	0.00117187	0.00111566	0.0011583	0.000964553	0.000775194	0.000750751	0.00114806	0.000830166	1.87326e-05	9.55484e-05	0.723101	0.000780445
Dsui_2333 uracil phosphoribosyltransferase [Dechlorosoma suillum PS]	1	1	1	1	1			1	11	0.000381098	0.00038373	0.000390625	0.000371885	0.0003861	0	0	0.00025025	0.000382688	8.34168e-05	6.2442e-06	0.000117969	0.217976	0.00270768
Dsui_2345 hypothetical protein [Dechlorosoma suillum PS]							1	1	4	0	0	0	0	0	0	0.000258398	0.00025025	0	0.000169549	0	0.000119936	#DIV/0!	0.033845
Dsui_2359 hypothetical protein [Dechlorosoma suillum PS]						1		1	2	0	0	0	0	0	0.000241138	0	0.00025025	0	0.000163796	0	0.000115881	#DIV/0!	0.0338611
Dsui_2373 iron-sulfur cluster assembly protein IscA [Dechlorosoma suillum PS]	1	1	1	1	1	1	1	1	20	0.000381098	0.00038373	0.000390625	0.000371885	0.0003861	0.000241138	0.000258398	0.00025025	0.000382688	0.000249929	6.2442e-06	7.04993e-06	0.653088	3.43193e-07
Dsui_2374 Fe-S protein assembly co-chaperone HscB [Dechlorosoma suillum PS]	2		2	2	1				13	0.000762195	0	0.00078125	0.000743771	0.0003861	0	0	0	0.000534663	0	0.000304709	0	0	0.038955
Dsui_2377 FeS assembly protein IscX [Dechlorosoma suillum PS]	1	1	1	1	1	1	1	1	16	0.000381098	0.00038373	0.000390625	0.000371885	0.0003861	0.000241138	0.000258398	0.00025025	0.000382688	0.000249929	6.2442e-06	7.04993e-06	0.653088	3.43193e-07
Dsui_2379 phosphoserine phosphatase SerB [Dechlorosoma suillum PS]						1	1	2	8	0	0	0	0	0	0.000241138	0.000258398	0.000500501	0	0.000333346	0	0.000118406	#DIV/0!	0.00158479
Dsui_2406 Uncharacterized conserved protein [Dechlorosoma suillum PS]	2	2	2	2	1	5	5	3	41	0.000762195	0.00076746	0.00078125	0.000743771	0.0003861	0.00120569	0.00129199	0.000750751	0.000688155	0.00108281	0.000151504	0.00023743	1.5735	0.0475214
Dsui_2433 Aspartate/tyrosine/aromatic aminotransferase [Dechlorosoma suillum PS]	7	7	7	7	8	15	13	14	149	0.00266768	0.00268611	0.00273437	0.0026032	0.0030888	0.00361707	0.00335917	0.0035035	0.00275603	0.00349325	0.000171615	0.000105536	1.26749	0.00113368
Dsui_2444 ribosomal protein L32 [Dechlorosoma suillum PS]	1	1	1	1	1	1	1	1	16	0.000381098	0.00038373	0.000390625	0.000371885	0.0003861	0.000241138	0.000258398	0.00025025	0.000382688	0.000249929	6.2442e-06	7.04993e-06	0.653088	3.43193e-07
Dsui_2447 malonyl CoA-acyl carrier protein transacylase [Dechlorosoma suillum PS]	3	3	3	3	3	3	2	2	43	0.00114329	0.00115119	0.00117187	0.00111566	0.0011583	0.000723415	0.000516796	0.000500501	0.00114806	0.000580237	1.87326e-05	0.00010146	0.505405	4.28259e-05
Dsui_2448 3-oxoacyl-(acyl-carrier-protein) reductase [Dechlorosoma suillum PS]	4	4	3	3	3	8	7	6	72	0.00152439	0.00153492	0.00117187	0.00111566	0.0011583	0.00192911	0.00180879	0.0015015	0.00130103	0.00174646	0.000187622	0.000180045	1.34237	0.0288742
Dsui_2449 acyl carrier protein [Dechlorosoma suillum PS]	3	3	3	3	3	3	4	3	49	0.00114329	0.00115119	0.00117187	0.00111566	0.0011583	0.000723415	0.00103359	0.000750751	0.00114806	0.000835919	1.87326e-05	0.000140221	0.728113	0.00539146
Dsui_2452 L-aspartate oxidase [Dechlorosoma suillum PS]						2	3	2	14	0	0	0	0	0	0.000482276	0.000775194	0.000500501	0	0.00058599	0	0.000133994	#DIV/0!	0.000148147
Dsui_2455 periplasmic serine protease, Do/DeqQ family [Dechlorosoma suillum PS]	2	2	2	2	2	5	5	4	45	0.000762195	0.00076746	0.00078125	0.000743771	0.000772201	0.00120569	0.00129199	0.001001	0.000765375	0.00116623	1.24884e-05	0.000122029	1.52373	0.000741578
Dsui_2457 GTP-binding protein LepA [Dechlorosoma suillum PS]	2	2	2	2	2	5	7	6	47	0.000762195	0.00076746	0.00078125	0.000743771	0.000772201	0.00120569	0.00180879	0.0015015	0.000765375	0.00150533	1.24884e-05	0.000246227	1.96678	0.00114422
Dsui_2458 signal peptidase I, bacterial type [Dechlorosoma suillum PS]							1	1	7	0	0	0	0	0	0	0.000258398	0.00025025	0	0.000169549	0	0.000119936	#DIV/0!	0.033845
Dsui_2467 translation elongation factor P [Dechlorosoma suillum PS]	5	5	5	5	5	7	6	7	95	0.00190549	0.00191865	0.00195312	0.00185943	0.0019305	0.00168797	0.00155039	0.00175175	0.00191344	0.00166337	3.1221e-05	8.40265e-05	0.869309	0.00202217
Dsui_2530 pseudouridine synthase, RluA family [Dechlorosoma suillum PS]	1	1	1	1	1	1	1	1	12	0.000381098	0.00038373	0.000390625	0.000371885	0.0003861	0.000241138	0.000258398	0.00025025	0.000382688	0.000249929	6.2442e-06	7.04993e-06	0.653088	3.43193e-07
Dsui_2532 tripartite ATP-independent periplasmic transporter solute receptor, DctP family [Dechlorosoma suillum PS]	1	1	3	1	1	4	4	5	36	0.000381098	0.00038373	0.00117187	0.000371885	0.0003861	0.000964553	0.00103359	0.00125125	0.000538938	0.00108313	0.000316505	0.000122174	2.00975	0.0483931
Dsui_2539 polyhydroxyalkanoate synthesis repressor PhaR [Dechlorosoma suillum PS]						3	2	2	14	0	0	0	0	0	0.000723415	0.000516796	0.000500501	0	0.000580237	0	0.00010146	#DIV/0!	3.22751e-05
Dsui_2545 transcriptional regulator, Spx/MgsR family [Dechlorosoma suillum PS]						1	1		2	0	0	0	0	0	0.000241138	0.000258398	0	0	0.000166512	0	0.000117952	#DIV/0!	0.0340177
Dsui_2548 Uncharacterized protein conserved in bacteria [Dechlorosoma suillum PS]	1	1	1	1	1			1	10	0.000381098	0.00038373	0.000390625	0.000371885	0.0003861	0	0	0.00025025	0.000382688	8.34168e-05	6.2442e-06	0.000117969	0.217976	0.00270768
Dsui_2568 hypothetical protein [Dechlorosoma suillum PS]	3	3		3	2				18	0.00114329	0.00115119	0	0.00111566	0.000772201	0	0	0	0.000836468	0	0.000441576	0	0	0.029512
Dsui_2651 FOG: Ankyrin repeat [Dechlorosoma suillum PS]	1	1				3	3	3	21	0.000381098	0.00038373	0	0	0	0.000723415	0.000775194	0.000750751	0.000152965	0.000749786	0.000187346	2.11498e-05	4.90167	0.0031253
Dsui_2653 Tfp pilus assembly protein PilZ [Dechlorosoma suillum PS]						1		1	4	0	0	0	0	0	0.000241138	0	0.00025025	0	0.000163796	0	0.000115881	#DIV/0!	0.0338611
Dsui_2654 DNA polymerase III, delta'' subunit [Dechlorosoma suillum PS]						1	1	1	5	0	0	0	0	0	0.000241138	0.000258398	0.00025025	0	0.000249929	0	7.04993e-06	#DIV/0!	6.42646e-10
Dsui_2671 inosine-5''-monophosphate dehydrogenase [Dechlorosoma suillum PS]	9	8	8	8	8	15	13	14	153	0.00342988	0.00306984	0.003125	0.00297508	0.0030888	0.00361707	0.00335917	0.0035035	0.00313772	0.00349325	0.000154253	0.000105536	1.11331	0.0223737
Dsui_2678 Uncharacterized protein conserved in bacteria [Dechlorosoma suillum PS]	1	1	1	1	1	2	2	2	21	0.000381098	0.00038373	0.000390625	0.000371885	0.0003861	0.000482276	0.000516796	0.000500501	0.000382688	0.000499858	6.2442e-06	1.40999e-05	1.30618	8.38598e-06
Dsui_2681 lipid-A-disaccharide synthase [Dechlorosoma suillum PS]						1	2	1	7	0	0	0	0	0	0.000241138	0.000516796	0.00025025	0	0.000336061	0	0.000127853	#DIV/0!	0.00224318
Dsui_2686 outer membrane protein assembly complex, YaeT protein [Dechlorosoma suillum PS]	2	1		1		9	8	9	59	0.000762195	0.00038373	0	0.000371885	0	0.00217024	0.00206718	0.00225225	0.000303562	0.00216323	0.000284865	7.57168e-05	7.12614	7.3448e-05
Dsui_2690 undecaprenyl diphosphate synthase [Dechlorosoma suillum PS]							1	1	3	0	0	0	0	0	0	0.000258398	0.00025025	0	0.000169549	0	0.000119936	#DIV/0!	0.033845
Dsui_2692 uridylate kinase [Dechlorosoma suillum PS]	3	2	3	2	2	6	5	5	49	0.00114329	0.00076746	0.00117187	0.000743771	0.000772201	0.00144683	0.00129199	0.00125125	0.00091972	0.00133002	0.000194664	8.42519e-05	1.44612	0.0240809
Dsui_2693 translation elongation factor Ts [Dechlorosoma suillum PS]	10	9	10	8	9	9	8	10	145	0.00381098	0.00345357	0.00390625	0.00297508	0.0034749	0.00217024	0.00206718	0.0025025	0.00352416	0.00224664	0.000327765	0.000185748	0.637498	0.001739
Dsui_2694 ribosomal protein S2, bacterial type [Dechlorosoma suillum PS]	5	6	7	5	5	11	10	13	111	0.00190549	0.00230238	0.00273437	0.00185943	0.0019305	0.00265252	0.00258398	0.00325325	0.00214643	0.00282992	0.000333781	0.000300649	1.31843	0.0453469
Dsui_2701 DNA ligase, NAD-dependent [Dechlorosoma suillum PS]	1	1	1	1	1	1	1	1	12	0.000381098	0.00038373	0.000390625	0.000371885	0.0003861	0.000241138	0.000258398	0.00025025	0.000382688	0.000249929	6.2442e-06	7.04993e-06	0.653088	3.43193e-07
Dsui_2704 yecA family protein [Dechlorosoma suillum PS]	2	2	2	2	1	2	1	1	24	0.000762195	0.00076746	0.00078125	0.000743771	0.0003861	0.000482276	0.000258398	0.00025025	0.000688155	0.000330308	0.000151504	0.000107509	0.479991	0.020987
Dsui_2717 RNA polymerase-binding protein DksA [Dechlorosoma suillum PS]	2	2	2	2	2	5	4	4	43	0.000762195	0.00076746	0.00078125	0.000743771	0.000772201	0.00120569	0.00103359	0.001001	0.000765375	0.00108009	1.24884e-05	8.98011e-05	1.4112	0.000545302
Dsui_2719 ribosomal protein S15, bacterial/organelle [Dechlorosoma suillum PS]	1	1	1	1	1	3	3	3	28	0.000381098	0.00038373	0.000390625	0.000371885	0.0003861	0.000723415	0.000775194	0.000750751	0.000382688	0.000749786	6.2442e-06	2.11498e-05	1.95926	6.92095e-08
Dsui_2721 ribosome-binding factor A [Dechlorosoma suillum PS]	1	1	1	1	1		1		12	0.000381098	0.00038373	0.000390625	0.000371885	0.0003861	0	0.000258398	0	0.000382688	8.61326e-05	6.2442e-06	0.00012181	0.225073	0.00331159
Dsui_2722 translation initiation factor IF-2 [Dechlorosoma suillum PS]	17	16	16	20	17	14	16	26	260	0.00647866	0.00613968	0.00625	0.00743771	0.00656371	0.00337593	0.00413437	0.00650651	0.00657395	0.00467227	0.000457996	0.00133345	0.710725	0.0450041
Dsui_2723 transcription termination factor NusA/transcription termination factor NusA, C-terminal duplication [Dechlorosoma suillum PS]	9	9	8	9	9	11	10	12	146	0.00342988	0.00345357	0.003125	0.00334697	0.0034749	0.00265252	0.00258398	0.003003	0.00336606	0.0027465	0.000128103	0.00018352	0.815938	0.00283273
Dsui_2733 bacterioferritin [Dechlorosoma suillum PS]						1	3	2	11	0	0	0	0	0	0.000241138	0.000775194	0.000500501	0	0.000505611	0	0.000218057	#DIV/0!	0.00414721
Dsui_2736 glycine cleavage system H protein [Dechlorosoma suillum PS]	1	1	1	1	1	1	1	1	16	0.000381098	0.00038373	0.000390625	0.000371885	0.0003861	0.000241138	0.000258398	0.00025025	0.000382688	0.000249929	6.2442e-06	7.04993e-06	0.653088	3.43193e-07
Dsui_2744 Protein of unknown function (DUF1236). [Dechlorosoma suillum PS]	1	1	1	1	1	1	1	1	14	0.000381098	0.00038373	0.000390625	0.000371885	0.0003861	0.000241138	0.000258398	0.00025025	0.000382688	0.000249929	6.2442e-06	7.04993e-06	0.653088	3.43193e-07
Dsui_2746 ATP-binding cassette protein, ChvD family [Dechlorosoma suillum PS]	7	8	9	8	9	11	8	9	130	0.00266768	0.00306984	0.00351563	0.00297508	0.0034749	0.00265252	0.00206718	0.00225225	0.00314063	0.00232399	0.000318891	0.000244287	0.739975	0.0163361
Dsui_2759 pseudouridine synthase [Dechlorosoma suillum PS]	1	1	1	1	1			1	7	0.000381098	0.00038373	0.000390625	0.000371885	0.0003861	0	0	0.00025025	0.000382688	8.34168e-05	6.2442e-06	0.000117969	0.217976	0.00270768
Dsui_2777 aminoacyl-histidine dipeptidase [Dechlorosoma suillum PS]						2		2	8	0	0	0	0	0	0.000482276	0	0.000500501	0	0.000327592	0	0.000231762	#DIV/0!	0.0338611
Dsui_2789 glutamyl-tRNA synthetase, bacterial family [Dechlorosoma suillum PS]	4	4	4	5	4	4	4	5	65	0.00152439	0.00153492	0.0015625	0.00185943	0.0015444	0.000964553	0.00103359	0.00125125	0.00160513	0.00108313	0.000127766	0.000122174	0.674795	0.00264458
Dsui_2799 oligopeptide/dipeptide ABC transporter, ATP-binding protein, C-terminal domain [Dechlorosoma suillum PS]						1		1	4	0	0	0	0	0	0.000241138	0	0.00025025	0	0.000163796	0	0.000115881	#DIV/0!	0.0338611
Dsui_2813 exopolyphosphatase [Dechlorosoma suillum PS]						1		1	3	0	0	0	0	0	0.000241138	0	0.00025025	0	0.000163796	0	0.000115881	#DIV/0!	0.0338611
Dsui_2815 Predicted flavoprotein [Dechlorosoma suillum PS]	2	2	1	2	2	5	6	4	46	0.000762195	0.00076746	0.000390625	0.000743771	0.000772201	0.00120569	0.00155039	0.001001	0.00068725	0.00125236	0.000148626	0.000226701	1.82228	0.0102743
Dsui_2862 peptide chain release factor 2 [Dechlorosoma suillum PS]	2	2	2	2	2	2	2	3	30	0.000762195	0.00076746	0.00078125	0.000743771	0.000772201	0.000482276	0.000516796	0.000750751	0.000765375	0.000583274	1.24884e-05	0.000119259	0.762076	0.0262789
Dsui_2887 Uncharacterized protein conserved in bacteria [Dechlorosoma suillum PS]						1	1	1	7	0	0	0	0	0	0.000241138	0.000258398	0.00025025	0	0.000249929	0	7.04993e-06	#DIV/0!	6.42646e-10
Dsui_2888 Stress-induced morphogen (activity unknown) [Dechlorosoma suillum PS]							2	2	6	0	0	0	0	0	0	0.000516796	0.000500501	0	0.000339099	0	0.000239871	#DIV/0!	0.033845
Dsui_2904 threonine synthase [Dechlorosoma suillum PS]	3	3	4	3	3	7	6	6	64	0.00114329	0.00115119	0.0015625	0.00111566	0.0011583	0.00168797	0.00155039	0.0015015	0.00122619	0.00157995	0.000168777	7.89426e-05	1.28851	0.0254131
Dsui_2907 Homoserine dehydrogenase [Dechlorosoma suillum PS]	6	8	7	7	6	9	8	8	119	0.00228659	0.00306984	0.00273437	0.0026032	0.0023166	0.00217024	0.00206718	0.002002	0.00260212	0.00207981	0.000288907	6.92622e-05	0.799275	0.0372126
Dsui_2912 Predicted xylanase/chitin deacetylase [Dechlorosoma suillum PS]	1		1	1	1				4	0.000381098	0	0.000390625	0.000371885	0.0003861	0	0	0	0.000305942	0	0.000153097	0	0	0.0240851
Dsui_2996 Type II secretory pathway, ATPase PulE/Tfp pilus assembly pathway, ATPase PilB [Dechlorosoma suillum PS]							1	1	4	0	0	0	0	0	0	0.000258398	0.00025025	0	0.000169549	0	0.000119936	#DIV/0!	0.033845
Dsui_3004 PAS domain S-box/diguanylate cyclase (GGDEF) domain [Dechlorosoma suillum PS]	1	1	1	1	1	1	1	1	11	0.000381098	0.00038373	0.000390625	0.000371885	0.0003861	0.000241138	0.000258398	0.00025025	0.000382688	0.000249929	6.2442e-06	7.04993e-06	0.653088	3.43193e-07
Dsui_3009 Ni,Fe-hydrogenase I large subunit [Dechlorosoma suillum PS]	3	2	3	3	2	2	1		18	0.00114329	0.00076746	0.00117187	0.00111566	0.000772201	0.000482276	0.000258398	0	0.000994097	0.000246891	0.00018398	0.000197057	0.248358	0.00336612
Dsui_3016 hypothetical protein [Dechlorosoma suillum PS]	1	1	1	1	1	1	1	1	15	0.000381098	0.00038373	0.000390625	0.000371885	0.0003861	0.000241138	0.000258398	0.00025025	0.000382688	0.000249929	6.2442e-06	7.04993e-06	0.653088	3.43193e-07
Dsui_3018 OAH/OAS sulfhydrylase [Dechlorosoma suillum PS]	2	2	2	2	2	2	2	2	22	0.000762195	0.00076746	0.00078125	0.000743771	0.000772201	0.000482276	0.000516796	0.000500501	0.000765375	0.000499858	1.24884e-05	1.40999e-05	0.653088	3.43193e-07
Dsui_3019 Predicted hydrolases or acyltransferases (alpha/beta hydrolase superfamily) [Dechlorosoma suillum PS]						1	1		2	0	0	0	0	0	0.000241138	0.000258398	0	0	0.000166512	0	0.000117952	#DIV/0!	0.0340177
Dsui_3032 Phosphotransacetylase [Dechlorosoma suillum PS]	14	12	11	11	10	15	11	12	180	0.00533537	0.00460476	0.00429688	0.00409074	0.003861	0.00361707	0.00284238	0.003003	0.00443775	0.00315415	0.000511176	0.000333839	0.710755	0.0152104
Dsui_3033 acetate kinase [Dechlorosoma suillum PS]	5	5	4	6	5	6	4	4	70	0.00190549	0.00191865	0.0015625	0.00223131	0.0019305	0.00144683	0.00103359	0.001001	0.00190969	0.00116047	0.000211902	0.00020292	0.607676	0.00532369
Dsui_3040 NADH:ubiquinone oxidoreductase subunit 11 or 4L (chain K) [Dechlorosoma suillum PS]	1	2	1	2	2	1	1	1	22	0.000381098	0.00076746	0.000390625	0.000743771	0.000772201	0.000241138	0.000258398	0.00025025	0.000611031	0.000249929	0.000184127	7.04993e-06	0.409028	0.0259327
Dsui_3042 NADH-quinone oxidoreductase, chain I [Dechlorosoma suillum PS]	1	1	1	1	1	2	2	2	26	0.000381098	0.00038373	0.000390625	0.000371885	0.0003861	0.000482276	0.000516796	0.000500501	0.000382688	0.000499858	6.2442e-06	1.40999e-05	1.30618	8.38598e-06
Dsui_3046 NADH-quinone oxidoreductase, E subunit [Dechlorosoma suillum PS]	3	3	3	3	3	3	3	3	47	0.00114329	0.00115119	0.00117187	0.00111566	0.0011583	0.000723415	0.000775194	0.000750751	0.00114806	0.000749786	1.87326e-05	2.11498e-05	0.653088	3.43193e-07
Dsui_3047 NADH dehydrogenase I, D subunit [Dechlorosoma suillum PS]	7	4	6	5	5	12	10	11	117	0.00266768	0.00153492	0.00234375	0.00185943	0.0019305	0.00289366	0.00258398	0.00275275	0.00206726	0.00274346	0.000395535	0.000126596	1.3271	0.0472229
Dsui_3048 NADH (or F420H2) dehydrogenase, subunit C [Dechlorosoma suillum PS]		1	1	1		4	4	5	35	0	0.00038373	0.000390625	0.000371885	0	0.000964553	0.00103359	0.00125125	0.000229248	0.00108313	0.000187276	0.000122174	4.72472	0.000881097
Dsui_3049 NADH-quinone oxidoreductase, B subunit [Dechlorosoma suillum PS]	2	2	2	2	2	2	2	3	29	0.000762195	0.00076746	0.00078125	0.000743771	0.000772201	0.000482276	0.000516796	0.000750751	0.000765375	0.000583274	1.24884e-05	0.000119259	0.762076	0.0262789
Dsui_3052 triosephosphate isomerase [Dechlorosoma suillum PS]						2	1	2	10	0	0	0	0	0	0.000482276	0.000258398	0.000500501	0	0.000413725	0	0.000110084	#DIV/0!	0.000342606
Dsui_3053 phosphate ABC transporter, ATP-binding protein [Dechlorosoma suillum PS]						1	1	1	3	0	0	0	0	0	0.000241138	0.000258398	0.00025025	0	0.000249929	0	7.04993e-06	#DIV/0!	6.42646e-10
Dsui_3068 Fe2+/Zn2+ uptake regulation proteins [Dechlorosoma suillum PS]						2	2	2	14	0	0	0	0	0	0.000482276	0.000516796	0.000500501	0	0.000499858	0	1.40999e-05	#DIV/0!	6.42646e-10
Dsui_3072 DNA repair protein RecN [Dechlorosoma suillum PS]						1	2	2	11	0	0	0	0	0	0.000241138	0.000516796	0.000500501	0	0.000419478	0	0.000126281	#DIV/0!	0.000667338
Dsui_3078 Methyl-accepting chemotaxis protein [Dechlorosoma suillum PS]	10	10	6	8	8	8	9	7	118	0.00381098	0.0038373	0.00234375	0.00297508	0.0030888	0.00192911	0.00232558	0.00175175	0.00321118	0.00200215	0.000561236	0.000239891	0.623492	0.0220098
Dsui_3083 ABC-type branched-chain amino acid transport systems, periplasmic component [Dechlorosoma suillum PS]	5	5	5	5	5	6	5	4	78	0.00190549	0.00191865	0.00195312	0.00185943	0.0019305	0.00144683	0.00129199	0.001001	0.00191344	0.00124661	3.1221e-05	0.000184816	0.651501	0.000485074
Dsui_3085 Tetratricopeptide repeat. [Dechlorosoma suillum PS]	1	1	1	1	1	4	3	2	27	0.000381098	0.00038373	0.000390625	0.000371885	0.0003861	0.000964553	0.000775194	0.000500501	0.000382688	0.000746749	6.2442e-06	0.000190513	1.95133	0.0101215
Dsui_3088 Peptidyl-prolyl cis-trans isomerase (rotamase) - cyclophilin family [Dechlorosoma suillum PS]	4	4	4	4	3	3	4	5	66	0.00152439	0.00153492	0.0015625	0.00148754	0.0011583	0.000723415	0.00103359	0.00125125	0.00145353	0.00100275	0.000149557	0.000216589	0.689874	0.0237466
Dsui_3103 Predicted signal transduction protein containing EAL and modified HD-GYP domains [Dechlorosoma suillum PS]					1	2	2	1	10	0	0	0	0	0.0003861	0.000482276	0.000516796	0.00025025	7.72201e-05	0.000416441	0.00015444	0.000118356	5.39291	0.0298356
Dsui_3132 ATP phosphoribosyltransferase, regulatory subunit [Dechlorosoma suillum PS]	7	7	7	7	6	6	8	7	103	0.00266768	0.00268611	0.00273437	0.0026032	0.0023166	0.00144683	0.00206718	0.00175175	0.00260159	0.00175525	0.000148569	0.000253271	0.674684	0.00209737
Dsui_3134 Membrane protease subunits, stomatin/prohibitin homologs [Dechlorosoma suillum PS]	2	3	2	2	1	6	5	6	55	0.000762195	0.00115119	0.00078125	0.000743771	0.0003861	0.00144683	0.00129199	0.0015015	0.000764901	0.00141344	0.000242252	8.87315e-05	1.84787	0.00833119
Dsui_3135 HflK protein [Dechlorosoma suillum PS]	7	9	8	9	7	10	8	10	120	0.00266768	0.00345357	0.003125	0.00334697	0.0027027	0.00241138	0.00206718	0.0025025	0.00305918	0.00232702	0.000323433	0.000187462	0.760668	0.0211781
Dsui_3140 Uncharacterized protein conserved in bacteria [Dechlorosoma suillum PS]	1	2	1	1	1	3	3	4	35	0.000381098	0.00076746	0.000390625	0.000371885	0.0003861	0.000723415	0.000775194	0.001001	0.000459434	0.000833203	0.000154139	0.000120519	1.81354	0.0208167
Dsui_3146 Nucleoside diphosphate kinase [Dechlorosoma suillum PS]	1	1	1	1	1	4	4	4	37	0.000381098	0.00038373	0.000390625	0.000371885	0.0003861	0.000964553	0.00103359	0.001001	0.000382688	0.000999715	6.2442e-06	2.81997e-05	2.61235	1.46245e-08
Dsui_3154 TRAP-type C4-dicarboxylate transport system, small permease component [Dechlorosoma suillum PS]	1	1	1	1	1	1	1	1	15	0.000381098	0.00038373	0.000390625	0.000371885	0.0003861	0.000241138	0.000258398	0.00025025	0.000382688	0.000249929	6.2442e-06	7.04993e-06	0.653088	3.43193e-07
Dsui_3166 acetyl-CoA carboxylase, carboxyl transferase, alpha subunit [Dechlorosoma suillum PS]	3	4	4	4	3	3	4	3	54	0.00114329	0.00153492	0.0015625	0.00148754	0.0011583	0.000723415	0.00103359	0.000750751	0.00137731	0.000835919	0.000186556	0.000140221	0.606921	0.00937741
Dsui_3192 tryptophan synthase, beta subunit [Dechlorosoma suillum PS]	1		1	1	1	5	4	3	26	0.000381098	0	0.000390625	0.000371885	0.0003861	0.00120569	0.00103359	0.000750751	0.000305942	0.000996678	0.000153097	0.000187554	3.25774	0.00268601
Dsui_3197 aspartate-semialdehyde dehydrogenase, gamma-proteobacterial [Dechlorosoma suillum PS]	7	6	7	7	7	9	9	9	115	0.00266768	0.00230238	0.00273437	0.0026032	0.0027027	0.00217024	0.00232558	0.00225225	0.00260207	0.00224936	0.000156046	6.34494e-05	0.864451	0.0178248
Dsui_3199 3-isopropylmalate dehydratase, small subunit [Dechlorosoma suillum PS]	2	1	1	1	1	5	4	4	36	0.000762195	0.00038373	0.000390625	0.000371885	0.0003861	0.00120569	0.00103359	0.001001	0.000458907	0.00108009	0.00015177	8.98011e-05	2.35362	0.00140506
Dsui_3201 3-isopropylmalate dehydratase, large subunit [Dechlorosoma suillum PS]	3	4	3	3	3	9	8	8	80	0.00114329	0.00153492	0.00117187	0.00111566	0.0011583	0.00217024	0.00206718	0.002002	0.00122481	0.00207981	0.000156175	6.92622e-05	1.69807	0.000239731
Dsui_3217 thioredoxin [Dechlorosoma suillum PS]	1	1	1	1	1	3	3	3	32	0.000381098	0.00038373	0.000390625	0.000371885	0.0003861	0.000723415	0.000775194	0.000750751	0.000382688	0.000749786	6.2442e-06	2.11498e-05	1.95926	6.92095e-08
Dsui_3220 4-amino-4-deoxy-L-arabinose transferase and related glycosyltransferases of PMT family [Dechlorosoma suillum PS]						1		1	2	0	0	0	0	0	0.000241138	0	0.00025025	0	0.000163796	0	0.000115881	#DIV/0!	0.0338611
Dsui_3232 Activator of osmoprotectant transporter ProP [Dechlorosoma suillum PS]	2	2	2	2	2	2	2	2	28	0.000762195	0.00076746	0.00078125	0.000743771	0.000772201	0.000482276	0.000516796	0.000500501	0.000765375	0.000499858	1.24884e-05	1.40999e-05	0.653088	3.43193e-07
Dsui_3233 hypothetical protein [Dechlorosoma suillum PS]						1	1	1	8	0	0	0	0	0	0.000241138	0.000258398	0.00025025	0	0.000249929	0	7.04993e-06	#DIV/0!	6.42646e-10
Dsui_3238 PAS domain S-box [Dechlorosoma suillum PS]					1	2	2	1	17	0	0	0	0	0.0003861	0.000482276	0.000516796	0.00025025	7.72201e-05	0.000416441	0.00015444	0.000118356	5.39291	0.0298356
Dsui_3239 acetyl-CoA acetyltransferases [Dechlorosoma suillum PS]	12	13	13	13	12	16	15	15	214	0.00457317	0.00498849	0.00507813	0.00483451	0.0046332	0.00385821	0.00387597	0.00375375	0.0048215	0.00382931	0.000195465	5.39168e-05	0.794216	0.000302325
Dsui_3242 hypothetical protein [Dechlorosoma suillum PS]	4	4	4	3	3	4	4	4	55	0.00152439	0.00153492	0.0015625	0.00111566	0.0011583	0.000964553	0.00103359	0.001001	0.00137915	0.000999715	0.000198585	2.81997e-05	0.724876	0.0292242
Dsui_3253 Protein of unknown function (DUF3579). [Dechlorosoma suillum PS]							1	1	3	0	0	0	0	0	0	0.000258398	0.00025025	0	0.000169549	0	0.000119936	#DIV/0!	0.033845
Dsui_3256 Raf kinase inhibitor-like protein, YbhB/YbcL family [Dechlorosoma suillum PS]	2	1	1	2	2	2			14	0.000762195	0.00038373	0.000390625	0.000743771	0.000772201	0.000482276	0	0	0.000610504	0.000160759	0.000182587	0.000227347	0.263321	0.037554
Dsui_3266 Biopolymer transport protein [Dechlorosoma suillum PS]	1	1	1	1	1	2	2	2	20	0.000381098	0.00038373	0.000390625	0.000371885	0.0003861	0.000482276	0.000516796	0.000500501	0.000382688	0.000499858	6.2442e-06	1.40999e-05	1.30618	8.38598e-06
Dsui_3269 Superoxide dismutase [Dechlorosoma suillum PS]	5	5	6	5	4	5	5	6	77	0.00190549	0.00191865	0.00234375	0.00185943	0.0015444	0.00120569	0.00129199	0.0015015	0.00191434	0.00133306	0.0002547	0.000124207	0.696354	0.018542
Dsui_3291 Uncharacterized conserved protein [Dechlorosoma suillum PS]						1	1		2	0	0	0	0	0	0.000241138	0.000258398	0	0	0.000166512	0	0.000117952	#DIV/0!	0.0340177
Dsui_3297 Nitroreductase [Dechlorosoma suillum PS]	2	1	2	2	1	4	4	4	37	0.000762195	0.00038373	0.00078125	0.000743771	0.0003861	0.000964553	0.00103359	0.001001	0.000611409	0.000999715	0.000185313	2.81997e-05	1.6351	0.0205455
Dsui_3299 Peroxiredoxin [Dechlorosoma suillum PS]	2	1	1	1	1	1		1	16	0.000762195	0.00038373	0.000390625	0.000371885	0.0003861	0.000241138	0	0.00025025	0.000458907	0.000163796	0.00015177	0.000115881	0.356927	0.0458733
Dsui_3314 Biopolymer transport protein [Dechlorosoma suillum PS]							2	2	9	0	0	0	0	0	0	0.000516796	0.000500501	0	0.000339099	0	0.000239871	#DIV/0!	0.033845
Dsui_3318 Cytochrome c, mono- and diheme variants [Dechlorosoma suillum PS]	3	3	4	3	1	1			99	0.00114329	0.00115119	0.0015625	0.00111566	0.0003861	0.000241138	0	0	0.00107175	8.03794e-05	0.000380607	0.000113674	0.0749984	0.00889967
Dsui_3325 protein-export membrane protein, SecD/SecF family [Dechlorosoma suillum PS]	4	4	3	3	4	8	10	8	81	0.00152439	0.00153492	0.00117187	0.00111566	0.0015444	0.00192911	0.00258398	0.002002	0.00137825	0.0021717	0.000192382	0.000293044	1.57569	0.00711972
Dsui_3327 Cytochrome b [Dechlorosoma suillum PS]	2	2	1	1	2				16	0.000762195	0.00076746	0.000390625	0.000371885	0.000772201	0	0	0	0.000612873	0	0.000189235	0	0	0.00282846
Dsui_3332 Glutathione S-transferase [Dechlorosoma suillum PS]	1	1	1	1	1	1	1	1	16	0.000381098	0.00038373	0.000390625	0.000371885	0.0003861	0.000241138	0.000258398	0.00025025	0.000382688	0.000249929	6.2442e-06	7.04993e-06	0.653088	3.43193e-07
Dsui_3364 alanine--tRNA ligase [Dechlorosoma suillum PS]	12	13	12	13	13	14	15	13	196	0.00457317	0.00498849	0.0046875	0.00483451	0.00501931	0.00337593	0.00387597	0.00325325	0.00482059	0.00350172	0.000171348	0.000269333	0.726408	0.000330001
Dsui_3365 hypothetical protein [Dechlorosoma suillum PS]						1	1		3	0	0	0	0	0	0.000241138	0.000258398	0	0	0.000166512	0	0.000117952	#DIV/0!	0.0340177
Dsui_3376 Aspartate/tyrosine/aromatic aminotransferase [Dechlorosoma suillum PS]	1					2	3	2	17	0.000381098	0	0	0	0	0.000482276	0.000775194	0.000500501	7.62195e-05	0.00058599	0.000152439	0.000133994	7.68819	0.00603595
Dsui_3386 Response regulator [Dechlorosoma suillum PS]	4	4	4	4	4	5	4	5	68	0.00152439	0.00153492	0.0015625	0.00148754	0.0015444	0.00120569	0.00103359	0.00125125	0.00153075	0.00116351	2.49768e-05	9.3731e-05	0.760092	0.000370403
Dsui_3414 FAD/FMN-containing dehydrogenases [Dechlorosoma suillum PS]	5	4	4	3	3	10	10	9	93	0.00190549	0.00153492	0.0015625	0.00111566	0.0011583	0.00241138	0.00258398	0.00225225	0.00145537	0.00241587	0.000291227	0.000135464	1.65997	0.00348813
Dsui_3415 FAD/FMN-containing dehydrogenases [Dechlorosoma suillum PS]	5	5	4	4	3	10	8	8	92	0.00190549	0.00191865	0.0015625	0.00148754	0.0011583	0.00241138	0.00206718	0.002002	0.0016065	0.00216019	0.000284183	0.000179602	1.34466	0.0393273
Dsui_3429 RND family efflux transporter, MFP subunit [Dechlorosoma suillum PS]						1		1	5	0	0	0	0	0	0.000241138	0	0.00025025	0	0.000163796	0	0.000115881	#DIV/0!	0.0338611
Dsui_3449 PAS domain S-box/diguanylate cyclase (GGDEF) domain [Dechlorosoma suillum PS]	1	1		1	1	2	3	3	18	0.000381098	0.00038373	0	0.000371885	0.0003861	0.000482276	0.000775194	0.000750751	0.000304563	0.000669407	0.000152358	0.000132697	2.19793	0.0247098
Dsui_3450 Acetyl-CoA hydrolase [Dechlorosoma suillum PS]	2	2	3	2	2	2	2	1	32	0.000762195	0.00076746	0.00117187	0.000743771	0.000772201	0.000482276	0.000516796	0.00025025	0.0008435	0.000416441	0.00016447	0.000118356	0.493706	0.0144597
Dsui_3459 septum site-determining protein MinD [Dechlorosoma suillum PS]	3	3	3	3	3	5	5	5	48	0.00114329	0.00115119	0.00117187	0.00111566	0.0011583	0.00120569	0.00129199	0.00125125	0.00114806	0.00124964	1.87326e-05	3.52497e-05	1.08848	0.00368567
Dsui_3480 Arabinose efflux permease [Dechlorosoma suillum PS]						1		1	4	0	0	0	0	0	0.000241138	0	0.00025025	0	0.000163796	0	0.000115881	#DIV/0!	0.0338611
Dsui_3487 Tfp pilus assembly protein PilE [Dechlorosoma suillum PS]							1	1	6	0	0	0	0	0	0	0.000258398	0.00025025	0	0.000169549	0	0.000119936	#DIV/0!	0.033845
Dsui_3498 isoleucyl-tRNA synthetase [Dechlorosoma suillum PS]	7	8	7	8	7	8	7	7	107	0.00266768	0.00306984	0.00273437	0.00297508	0.0027027	0.00192911	0.00180879	0.00175175	0.00282994	0.00182988	0.000161411	7.39249e-05	0.646615	0.000122667
Dsui_3510 1-deoxy-D-xylulose-5-phosphate synthase [Dechlorosoma suillum PS]						2	2	2	12	0	0	0	0	0	0.000482276	0.000516796	0.000500501	0	0.000499858	0	1.40999e-05	#DIV/0!	6.42646e-10
Dsui_3512 ribosomal protein L19, bacterial type [Dechlorosoma suillum PS]	2	3	3	2	2	6	5	6	63	0.000762195	0.00115119	0.00117187	0.000743771	0.000772201	0.00144683	0.00129199	0.0015015	0.000920246	0.00141344	0.000197329	8.87315e-05	1.53594	0.0122128
Dsui_3515 ribosomal protein S16 [Dechlorosoma suillum PS]	1	1	1	1	1	2	2	2	23	0.000381098	0.00038373	0.000390625	0.000371885	0.0003861	0.000482276	0.000516796	0.000500501	0.000382688	0.000499858	6.2442e-06	1.40999e-05	1.30618	8.38598e-06
Dsui_3522 Outer membrane protein [Dechlorosoma suillum PS]	1	1	1	1	1	2	3	2	26	0.000381098	0.00038373	0.000390625	0.000371885	0.0003861	0.000482276	0.000775194	0.000500501	0.000382688	0.00058599	6.2442e-06	0.000133994	1.53125	0.02619
Dsui_3528 acetolactate synthase, small subunit [Dechlorosoma suillum PS]	3	3	3	3	3	4	4	3	54	0.00114329	0.00115119	0.00117187	0.00111566	0.0011583	0.000964553	0.00103359	0.000750751	0.00114806	0.000916298	1.87326e-05	0.000120405	0.798126	0.0106489
Dsui_3529 acetolactate synthase, large subunit, biosynthetic type [Dechlorosoma suillum PS]	5	6	6	6	5	10	12	11	110	0.00190549	0.00230238	0.00234375	0.00223131	0.0019305	0.00241138	0.00310078	0.00275275	0.00214269	0.00275497	0.000187119	0.000281448	1.28576	0.0186767
Dsui_3536 Leucyl aminopeptidase [Dechlorosoma suillum PS]	3	1	1	4	5	12	9	9	82	0.00114329	0.00038373	0.000390625	0.00148754	0.0019305	0.00289366	0.00232558	0.00225225	0.00106714	0.0024905	0.000608712	0.000286645	2.33381	0.0165084

## Sheet: Sheet2
	Peptide Counts									Normalized Peptide Counts								Averages		p value		Ratio of ave	p-values
Annotation	P	P	P	P	P	PS	PS	PS	Total	P	P	P	P	P	P+H2S	P+H2S	P+H2S	P	P+H2S	P stdev	P+H2S stdev	P+H2S/P	PS/P
Dsui_0233 cell division protein FtsA [Dechlorosoma suillum PS]	1	1	1	1	1				8	0.000381098	0.00038373	0.000390625	0.000371885	0.0003861	0	0	0	0.000382688	0	6.2442e-06	0	0	1.1162e-10
Dsui_0925 small redox-active disulfide protein 2 [Dechlorosoma suillum PS]	1	1	1	1	1				10	0.000381098	0.00038373	0.000390625	0.000371885	0.0003861	0	0	0	0.000382688	0	6.2442e-06	0	0	1.1162e-10
Dsui_1727 Flagellar motor component [Dechlorosoma suillum PS]	1	1	1	1	1				5	0.000381098	0.00038373	0.000390625	0.000371885	0.0003861	0	0	0	0.000382688	0	6.2442e-06	0	0	1.1162e-10
Dsui_1869 hypothetical protein [Dechlorosoma suillum PS]	1	1	1	1	1				5	0.000381098	0.00038373	0.000390625	0.000371885	0.0003861	0	0	0	0.000382688	0	6.2442e-06	0	0	1.1162e-10
Dsui_3327 Cytochrome b [Dechlorosoma suillum PS]	2	2	1	1	2				16	0.000762195	0.00076746	0.000390625	0.000371885	0.000772201	0	0	0	0.000612873	0	0.000189235	0	0	0.00282846
Dsui_2112 hypothetical protein [Dechlorosoma suillum PS]	2	1	1	1	1				9	0.000762195	0.00038373	0.000390625	0.000371885	0.0003861	0	0	0	0.000458907	0	0.00015177	0	0	0.00395188
Dsui_0314 Cell division protein [Dechlorosoma suillum PS]	2	2		2	2				10	0.000762195	0.00076746	0	0.000743771	0.000772201	0	0	0	0.000609125	0	0.000304715	0	0	0.0240548
Dsui_1158 hydrogenase expression/formation protein HypE [Dechlorosoma suillum PS]	1	1		1	1				5	0.000381098	0.00038373	0	0.000371885	0.0003861	0	0	0	0.000304563	0	0.000152358	0	0	0.0240548
Dsui_1761 Methylase involved in ubiquinone/menaquinone biosynthesis [Dechlorosoma suillum PS]	1	1		1	1				8	0.000381098	0.00038373	0	0.000371885	0.0003861	0	0	0	0.000304563	0	0.000152358	0	0	0.0240548
Dsui_1359 orotidine 5''-phosphate decarboxylase, subfamily 2 [Dechlorosoma suillum PS]	1		1	1	1				9	0.000381098	0	0.000390625	0.000371885	0.0003861	0	0	0	0.000305942	0	0.000153097	0	0	0.0240851
Dsui_2912 Predicted xylanase/chitin deacetylase [Dechlorosoma suillum PS]	1		1	1	1				4	0.000381098	0	0.000390625	0.000371885	0.0003861	0	0	0	0.000305942	0	0.000153097	0	0	0.0240851
Dsui_2568 hypothetical protein [Dechlorosoma suillum PS]	3	3		3	2				18	0.00114329	0.00115119	0	0.00111566	0.000772201	0	0	0	0.000836468	0	0.000441576	0	0	0.029512
Dsui_2188 Protein of unknown function (DUF3460). [Dechlorosoma suillum PS]	2	2		2	1				19	0.000762195	0.00076746	0	0.000743771	0.0003861	0	0	0	0.000531905	0	0.000302519	0	0	0.0386757
Dsui_2374 Fe-S protein assembly co-chaperone HscB [Dechlorosoma suillum PS]	2		2	2	1				13	0.000762195	0	0.00078125	0.000743771	0.0003861	0	0	0	0.000534663	0	0.000304709	0	0	0.038955
Dsui_3318 Cytochrome c, mono- and diheme variants [Dechlorosoma suillum PS]	3	3	4	3	1	1			99	0.00114329	0.00115119	0.0015625	0.00111566	0.0003861	0.000241138	0	0	0.00107175	8.03794e-05	0.000380607	0.000113674	0.0749984	0.00889967
Dsui_1997 Peroxiredoxin [Dechlorosoma suillum PS]	1	2	2	2	1	1			16	0.000381098	0.00076746	0.00078125	0.000743771	0.0003861	0.000241138	0	0	0.000611936	8.03794e-05	0.000186828	0.000113674	0.131353	0.0083576
Dsui_1635 Predicted exonuclease of the beta-lactamase fold involved in RNA processing [Dechlorosoma suillum PS]	1	1	2	2	2		1		11	0.000381098	0.00038373	0.00078125	0.000743771	0.000772201	0	0.000258398	0	0.00061241	8.61326e-05	0.0001882	0.00012181	0.140645	0.00951305
Dsui_0528 hypothetical protein [Dechlorosoma suillum PS]	1	1	1	1	1	1			12	0.000381098	0.00038373	0.000390625	0.000371885	0.0003861	0.000241138	0	0	0.000382688	8.03794e-05	6.2442e-06	0.000113674	0.210039	0.00214211
Dsui_0690 hypothetical protein [Dechlorosoma suillum PS]	1	1	1	1	1	1			11	0.000381098	0.00038373	0.000390625	0.000371885	0.0003861	0.000241138	0	0	0.000382688	8.03794e-05	6.2442e-06	0.000113674	0.210039	0.00214211
Dsui_1934 ubiquinone biosynthesis O-methyltransferase [Dechlorosoma suillum PS]	1	1	1	1	1	1			10	0.000381098	0.00038373	0.000390625	0.000371885	0.0003861	0.000241138	0	0	0.000382688	8.03794e-05	6.2442e-06	0.000113674	0.210039	0.00214211
Dsui_1213 putative glycoprotease GCP [Dechlorosoma suillum PS]	1	1	1	1	1			1	10	0.000381098	0.00038373	0.000390625	0.000371885	0.0003861	0	0	0.00025025	0.000382688	8.34168e-05	6.2442e-06	0.000117969	0.217976	0.00270768
Dsui_2333 uracil phosphoribosyltransferase [Dechlorosoma suillum PS]	1	1	1	1	1			1	11	0.000381098	0.00038373	0.000390625	0.000371885	0.0003861	0	0	0.00025025	0.000382688	8.34168e-05	6.2442e-06	0.000117969	0.217976	0.00270768
Dsui_2548 Uncharacterized protein conserved in bacteria [Dechlorosoma suillum PS]	1	1	1	1	1			1	10	0.000381098	0.00038373	0.000390625	0.000371885	0.0003861	0	0	0.00025025	0.000382688	8.34168e-05	6.2442e-06	0.000117969	0.217976	0.00270768
Dsui_2759 pseudouridine synthase [Dechlorosoma suillum PS]	1	1	1	1	1			1	7	0.000381098	0.00038373	0.000390625	0.000371885	0.0003861	0	0	0.00025025	0.000382688	8.34168e-05	6.2442e-06	0.000117969	0.217976	0.00270768
Dsui_1418 imidazoleglycerol phosphate synthase, cyclase subunit [Dechlorosoma suillum PS]	2	2	1	3	2	1	1		17	0.000762195	0.00076746	0.000390625	0.00111566	0.000772201	0.000241138	0.000258398	0	0.000761627	0.000166512	0.000229402	0.000117952	0.218627	0.011162
Dsui_0847 16S rRNA (guanine(527)-N(7))-methyltransferase GidB [Dechlorosoma suillum PS]	1	1	1	1	1		1		10	0.000381098	0.00038373	0.000390625	0.000371885	0.0003861	0	0.000258398	0	0.000382688	8.61326e-05	6.2442e-06	0.00012181	0.225073	0.00331159
Dsui_1471 3-methyl-2-oxobutanoate hydroxymethyltransferase [Dechlorosoma suillum PS]	1	1	1	1	1		1		10	0.000381098	0.00038373	0.000390625	0.000371885	0.0003861	0	0.000258398	0	0.000382688	8.61326e-05	6.2442e-06	0.00012181	0.225073	0.00331159
Dsui_2721 ribosome-binding factor A [Dechlorosoma suillum PS]	1	1	1	1	1		1		12	0.000381098	0.00038373	0.000390625	0.000371885	0.0003861	0	0.000258398	0	0.000382688	8.61326e-05	6.2442e-06	0.00012181	0.225073	0.00331159
Dsui_3009 Ni,Fe-hydrogenase I large subunit [Dechlorosoma suillum PS]	3	2	3	3	2	2	1		18	0.00114329	0.00076746	0.00117187	0.00111566	0.000772201	0.000482276	0.000258398	0	0.000994097	0.000246891	0.00018398	0.000197057	0.248358	0.00336612
Dsui_3256 Raf kinase inhibitor-like protein, YbhB/YbcL family [Dechlorosoma suillum PS]	2	1	1	2	2	2			14	0.000762195	0.00038373	0.000390625	0.000743771	0.000772201	0.000482276	0	0	0.000610504	0.000160759	0.000182587	0.000227347	0.263321	0.037554
Dsui_1686 NAD+ synthetase [Dechlorosoma suillum PS]	2	1	1	2	2	1		1	12	0.000762195	0.00038373	0.000390625	0.000743771	0.000772201	0.000241138	0	0.00025025	0.000610504	0.000163796	0.000182587	0.000115881	0.268296	0.0165439
Dsui_0981 Enoyl-CoA hydratase/carnithine racemase [Dechlorosoma suillum PS]	3	3	2	3	4	2	1	1	36	0.00114329	0.00115119	0.00078125	0.00111566	0.0015444	0.000482276	0.000258398	0.00025025	0.00114716	0.000330308	0.000241956	0.000107509	0.287936	0.00303673
Dsui_1039 GTP-binding protein YchF [Dechlorosoma suillum PS]	3	3	3	3	2		1	3	34	0.00114329	0.00115119	0.00117187	0.00111566	0.000772201	0	0.000258398	0.000750751	0.00107084	0.000336383	0.000150404	0.000311414	0.314129	0.00821314
Dsui_0395 Outer membrane lipoprotein [Dechlorosoma suillum PS]	2	2	2	2	2	2		1	25	0.000762195	0.00076746	0.00078125	0.000743771	0.000772201	0.000482276	0	0.00025025	0.000765375	0.000244176	1.24884e-05	0.000196935	0.319027	0.00220415
Dsui_0087 mannose-1-phosphate guanylyltransferase/mannose-6-phosphate isomerase [Dechlorosoma suillum PS]	2	2	2	2	2	1	1	1	17	0.000762195	0.00076746	0.00078125	0.000743771	0.000772201	0.000241138	0.000258398	0.00025025	0.000765375	0.000249929	1.24884e-05	7.04993e-06	0.326544	2.01621e-09
Dsui_2074 phasin family protein [Dechlorosoma suillum PS]	3	2	1	2	2	1	1	1	36	0.00114329	0.00076746	0.000390625	0.000743771	0.000772201	0.000241138	0.000258398	0.00025025	0.00076347	0.000249929	0.000238226	7.04993e-06	0.327359	0.0178503
Dsui_1602 porphobilinogen deaminase [Dechlorosoma suillum PS]	4	4	3	4	4	3	1	2	48	0.00152439	0.00153492	0.00117187	0.00148754	0.0015444	0.000723415	0.000258398	0.000500501	0.00145263	0.000494104	0.000141694	0.000189896	0.340146	0.000410674
Dsui_1426 periplasmic serine protease, Do/DeqQ family [Dechlorosoma suillum PS]	3	4	2	4	3	2	2	1	28	0.00114329	0.00153492	0.00078125	0.00148754	0.0011583	0.000482276	0.000516796	0.00025025	0.00122106	0.000416441	0.000273108	0.000118356	0.341048	0.00575247
Dsui_2039 OAH/OAS sulfhydrylase [Dechlorosoma suillum PS]	2	1	2	2	2	2		1	23	0.000762195	0.00038373	0.00078125	0.000743771	0.000772201	0.000482276	0	0.00025025	0.000688629	0.000244176	0.000152957	0.000196935	0.354582	0.0214931
Dsui_3299 Peroxiredoxin [Dechlorosoma suillum PS]	2	1	1	1	1	1		1	16	0.000762195	0.00038373	0.000390625	0.000371885	0.0003861	0.000241138	0	0.00025025	0.000458907	0.000163796	0.00015177	0.000115881	0.356927	0.0458733
Dsui_1024 signal recognition particle-docking protein FtsY [Dechlorosoma suillum PS]	2	2	1	2	2	1		2	21	0.000762195	0.00076746	0.000390625	0.000743771	0.000772201	0.000241138	0	0.000500501	0.00068725	0.000247213	0.000148626	0.000204374	0.359713	0.0228105
Dsui_0701 Serine kinase of the HPr protein, regulates carbohydrate metabolism [Dechlorosoma suillum PS]	2	3	2	1	3	1	2	1	25	0.000762195	0.00115119	0.00078125	0.000371885	0.0011583	0.000241138	0.000516796	0.00025025	0.000844964	0.000336061	0.000292119	0.000127853	0.397723	0.0481429
Dsui_1582 Fe-S oxidoreductase [Dechlorosoma suillum PS]	5	5	4	5	5	4	1	4	61	0.00190549	0.00191865	0.0015625	0.00185943	0.0019305	0.000964553	0.000258398	0.001001	0.00183531	0.000741317	0.00013852	0.0003418	0.403919	0.0015264
Dsui_0467 lipid A export permease/ATP-binding protein MsbA [Dechlorosoma suillum PS]	1	1	2	2	2	1	1	1	21	0.000381098	0.00038373	0.00078125	0.000743771	0.000772201	0.000241138	0.000258398	0.00025025	0.00061241	0.000249929	0.0001882	7.04993e-06	0.408107	0.0277714
Dsui_3040 NADH:ubiquinone oxidoreductase subunit 11 or 4L (chain K) [Dechlorosoma suillum PS]	1	2	1	2	2	1	1	1	22	0.000381098	0.00076746	0.000390625	0.000743771	0.000772201	0.000241138	0.000258398	0.00025025	0.000611031	0.000249929	0.000184127	7.04993e-06	0.409028	0.0259327
Dsui_0155 RNA polymerase sigma factor, sigma-70 family [Dechlorosoma suillum PS]	1	1	1	1	1	1		1	13	0.000381098	0.00038373	0.000390625	0.000371885	0.0003861	0.000241138	0	0.00025025	0.000382688	0.000163796	6.2442e-06	0.000115881	0.428015	0.010718
Dsui_0260 sulfate ABC transporter, permease protein CysT [Dechlorosoma suillum PS]	1	1	1	1	1	1		1	13	0.000381098	0.00038373	0.000390625	0.000371885	0.0003861	0.000241138	0	0.00025025	0.000382688	0.000163796	6.2442e-06	0.000115881	0.428015	0.010718
Dsui_0979 TIGR00730 family protein [Dechlorosoma suillum PS]	1	1	1	1	1	1		1	13	0.000381098	0.00038373	0.000390625	0.000371885	0.0003861	0.000241138	0	0.00025025	0.000382688	0.000163796	6.2442e-06	0.000115881	0.428015	0.010718
Dsui_1168 heme exporter protein CcmB [Dechlorosoma suillum PS]	1	1	1	1	1	1		1	13	0.000381098	0.00038373	0.000390625	0.000371885	0.0003861	0.000241138	0	0.00025025	0.000382688	0.000163796	6.2442e-06	0.000115881	0.428015	0.010718
Dsui_1194 tRNA-N(6)-(isopentenyl)adenosine-37 thiotransferase enzyme MiaB [Dechlorosoma suillum PS]	1	1	1	1	1	1		1	12	0.000381098	0.00038373	0.000390625	0.000371885	0.0003861	0.000241138	0	0.00025025	0.000382688	0.000163796	6.2442e-06	0.000115881	0.428015	0.010718
Dsui_1256 hypothetical protein [Dechlorosoma suillum PS]	1	1	1	1	1	1		1	14	0.000381098	0.00038373	0.000390625	0.000371885	0.0003861	0.000241138	0	0.00025025	0.000382688	0.000163796	6.2442e-06	0.000115881	0.428015	0.010718
Dsui_1029 hypothetical protein [Dechlorosoma suillum PS]	2	2	2	2	2	2	1	1	27	0.000762195	0.00076746	0.00078125	0.000743771	0.000772201	0.000482276	0.000258398	0.00025025	0.000765375	0.000330308	1.24884e-05	0.000107509	0.431564	0.000242572
Dsui_0221 ribulose-phosphate 3-epimerase [Dechlorosoma suillum PS]	1	1	1	1	1	1	1		9	0.000381098	0.00038373	0.000390625	0.000371885	0.0003861	0.000241138	0.000258398	0	0.000382688	0.000166512	6.2442e-06	0.000117952	0.435112	0.0122068
Dsui_0852 ATP synthase, F0 subunit c [Dechlorosoma suillum PS]	1	1	1	1	1	1	1		14	0.000381098	0.00038373	0.000390625	0.000371885	0.0003861	0.000241138	0.000258398	0	0.000382688	0.000166512	6.2442e-06	0.000117952	0.435112	0.0122068
Dsui_2294 phasin family protein [Dechlorosoma suillum PS]	1	3	2	2	2	1	1	2	27	0.000381098	0.00115119	0.00078125	0.000743771	0.000772201	0.000241138	0.000258398	0.000500501	0.000765902	0.000333346	0.000243838	0.000118406	0.435233	0.0471263
Dsui_1563 Fructose-1,6-bisphosphatase [Dechlorosoma suillum PS]	1	1	1	1	1		1	1	14	0.000381098	0.00038373	0.000390625	0.000371885	0.0003861	0	0.000258398	0.00025025	0.000382688	0.000169549	6.2442e-06	0.000119936	0.443049	0.0139096
Dsui_1579 ABC-type branched-chain amino acid transport systems, periplasmic component [Dechlorosoma suillum PS]	1	1	1	1	1		1	1	9	0.000381098	0.00038373	0.000390625	0.000371885	0.0003861	0	0.000258398	0.00025025	0.000382688	0.000169549	6.2442e-06	0.000119936	0.443049	0.0139096
Dsui_0606 Predicted N6-adenine-specific DNA methylase [Dechlorosoma suillum PS]	3	2	2	2	3	2	1	2	30	0.00114329	0.00076746	0.00078125	0.000743771	0.0011583	0.000482276	0.000258398	0.000500501	0.000918815	0.000413725	0.000189851	0.000110084	0.450281	0.0108303
Dsui_2704 yecA family protein [Dechlorosoma suillum PS]	2	2	2	2	1	2	1	1	24	0.000762195	0.00076746	0.00078125	0.000743771	0.0003861	0.000482276	0.000258398	0.00025025	0.000688155	0.000330308	0.000151504	0.000107509	0.479991	0.020987
Dsui_0849 ParB-like partition proteins [Dechlorosoma suillum PS]	4	4	2	4	4	3	2	3	44	0.00152439	0.00153492	0.00078125	0.00148754	0.0015444	0.000723415	0.000516796	0.000750751	0.0013745	0.000663654	0.000297251	0.000104442	0.482833	0.0134476
Dsui_3450 Acetyl-CoA hydrolase [Dechlorosoma suillum PS]	2	2	3	2	2	2	2	1	32	0.000762195	0.00076746	0.00117187	0.000743771	0.000772201	0.000482276	0.000516796	0.00025025	0.0008435	0.000416441	0.00016447	0.000118356	0.493706	0.0144597
Dsui_2447 malonyl CoA-acyl carrier protein transacylase [Dechlorosoma suillum PS]	3	3	3	3	3	3	2	2	43	0.00114329	0.00115119	0.00117187	0.00111566	0.0011583	0.000723415	0.000516796	0.000500501	0.00114806	0.000580237	1.87326e-05	0.00010146	0.505405	4.28259e-05
Dsui_0388 acetyl-CoA carboxylase, biotin carboxyl carrier protein [Dechlorosoma suillum PS]	4	4	4	4	3	3	3	3	52	0.00152439	0.00153492	0.0015625	0.00148754	0.0011583	0.000723415	0.000775194	0.000750751	0.00145353	0.000749786	0.000149557	2.11498e-05	0.515838	0.000418169
Dsui_1978 Uncharacterized lipoprotein [Dechlorosoma suillum PS]	4	5	2	5	5	4	3	3	48	0.00152439	0.00191865	0.00078125	0.00185943	0.0019305	0.000964553	0.000775194	0.000750751	0.00160284	0.000830166	0.000436829	9.55484e-05	0.517933	0.0398007
Dsui_0164 ribosomal protein L27 [Dechlorosoma suillum PS]	2	2	2	2	2	2	1	2	30	0.000762195	0.00076746	0.00078125	0.000743771	0.000772201	0.000482276	0.000258398	0.000500501	0.000765375	0.000413725	1.24884e-05	0.000110084	0.540552	0.000868696
Dsui_0580 ATP-dependent protease HslVU, ATPase subunit [Dechlorosoma suillum PS]	2	2	2	2	2	2	1	2	25	0.000762195	0.00076746	0.00078125	0.000743771	0.000772201	0.000482276	0.000258398	0.000500501	0.000765375	0.000413725	1.24884e-05	0.000110084	0.540552	0.000868696
Dsui_1043 quinolinate synthetase complex, A subunit [Dechlorosoma suillum PS]	2	3	3	3	3	3	2	2	35	0.000762195	0.00115119	0.00117187	0.00111566	0.0011583	0.000723415	0.000516796	0.000500501	0.00107184	0.000580237	0.000155935	0.00010146	0.541345	0.00554326
Dsui_2187 Acyl-coenzyme A synthetases/AMP-(fatty) acid ligases [Dechlorosoma suillum PS]	2	3	2	3	4	3	2	2	26	0.000762195	0.00115119	0.00078125	0.00111566	0.0015444	0.000723415	0.000516796	0.000500501	0.00107094	0.000580237	0.000287001	0.00010146	0.541802	0.048224
Dsui_0348 ribosomal protein L24, bacterial/organelle [Dechlorosoma suillum PS]	6	7	6	6	5	5	4	6	90	0.00228658	0.00268611	0.00234375	0.00223131	0.0019305	0.00120569	0.00103359	0.0015015	0.00229565	0.00124693	0.000241796	0.000193236	0.543169	0.00147082
Dsui_1414 histidinol-phosphate aminotransferase [Dechlorosoma suillum PS]	2	2	2	2	2	2	2	1	32	0.000762195	0.00076746	0.00078125	0.000743771	0.000772201	0.000482276	0.000516796	0.00025025	0.000765375	0.000416441	1.24884e-05	0.000118356	0.5441	0.00131073
Dsui_1504 Trypsin-like serine proteases, typically periplasmic, contain C-terminal PDZ domain [Dechlorosoma suillum PS]	4	3	3	3	4	3	3	3	47	0.00152439	0.00115119	0.00117187	0.00111566	0.0015444	0.000723415	0.000775194	0.000750751	0.0013015	0.000749786	0.00019111	2.11498e-05	0.576093	0.00501253
Dsui_0477 tol-pal system protein YbgF [Dechlorosoma suillum PS]	6	5	3	5	5	6	3	4	71	0.00228658	0.00191865	0.00117187	0.00185943	0.0019305	0.00144683	0.000775194	0.001001	0.00183341	0.00107434	0.000363419	0.000279055	0.585981	0.0359221
Dsui_2313 CTP synthase [Dechlorosoma suillum PS]	8	10	10	10	10	11	7	8	141	0.00304878	0.0038373	0.00390625	0.00371886	0.003861	0.00265252	0.00180879	0.002002	0.00367444	0.00215444	0.0003189	0.000360924	0.586331	0.00170185
Dsui_1689 thioredoxin-disulfide reductase [Dechlorosoma suillum PS]	6	6	7	6	6	7	5	5	80	0.00228658	0.00230238	0.00273437	0.00223131	0.0023166	0.00168797	0.00129199	0.00125125	0.00237425	0.0014104	0.00018237	0.000196971	0.594041	0.000899373
Dsui_1334 Iron-sulfur cluster assembly accessory protein [Dechlorosoma suillum PS]	2	2	2	3	2	2	2	2	31	0.000762195	0.00076746	0.00078125	0.00111566	0.000772201	0.000482276	0.000516796	0.000500501	0.000839752	0.000499858	0.000138094	1.40999e-05	0.595244	0.0103246
Dsui_0635 ABC-type amino acid transport/signal transduction systems, periplasmic component/domain [Dechlorosoma suillum PS]	6	7	5	7	6	6	6	5	89	0.00228658	0.00268611	0.00195312	0.0026032	0.0023166	0.00144683	0.00155039	0.00125125	0.00236912	0.00141616	0.00025996	0.000124033	0.597755	0.0020993
Dsui_3166 acetyl-CoA carboxylase, carboxyl transferase, alpha subunit [Dechlorosoma suillum PS]	3	4	4	4	3	3	4	3	54	0.00114329	0.00153492	0.0015625	0.00148754	0.0011583	0.000723415	0.00103359	0.000750751	0.00137731	0.000835919	0.000186556	0.000140221	0.606921	0.00937741
Dsui_3033 acetate kinase [Dechlorosoma suillum PS]	5	5	4	6	5	6	4	4	70	0.00190549	0.00191865	0.0015625	0.00223131	0.0019305	0.00144683	0.00103359	0.001001	0.00190969	0.00116047	0.000211902	0.00020292	0.607676	0.00532369
Dsui_0971 poly(R)-hydroxyalkanoic acid synthase, class I [Dechlorosoma suillum PS]	7	7	7	5	6	6	6	6	102	0.00266768	0.00268611	0.00273437	0.00185943	0.0023166	0.00144683	0.00155039	0.0015015	0.00245284	0.00149957	0.000331823	4.22996e-05	0.611362	0.00515808
Dsui_1097 glutamate synthases, NADH/NADPH, small subunit [Dechlorosoma suillum PS]	10	11	9	10	11	10	9	10	164	0.00381098	0.00422103	0.00351563	0.00371886	0.0042471	0.00241138	0.00232558	0.0025025	0.00390272	0.00241316	0.000287049	7.22386e-05	0.618327	0.000262453
Dsui_0168 Indole-3-glycerol phosphate synthase [Dechlorosoma suillum PS]	3	3	3	2	3	3	3	2	36	0.00114329	0.00115119	0.00117187	0.000743771	0.0011583	0.000723415	0.000775194	0.000500501	0.00107369	0.00066637	0.000165225	0.000119177	0.620637	0.0179523
Dsui_3078 Methyl-accepting chemotaxis protein [Dechlorosoma suillum PS]	10	10	6	8	8	8	9	7	118	0.00381098	0.0038373	0.00234375	0.00297508	0.0030888	0.0019291	0.00232558	0.00175175	0.00321118	0.00200215	0.000561236	0.000239891	0.623492	0.0220098
Dsui_2693 translation elongation factor Ts [Dechlorosoma suillum PS]	10	9	10	8	9	9	8	10	145	0.00381098	0.00345357	0.00390625	0.00297508	0.0034749	0.00217024	0.00206718	0.0025025	0.00352416	0.00224664	0.000327765	0.000185748	0.637498	0.001739
Dsui_3498 isoleucyl-tRNA synthetase [Dechlorosoma suillum PS]	7	8	7	8	7	8	7	7	107	0.00266768	0.00306984	0.00273437	0.00297508	0.0027027	0.0019291	0.00180879	0.00175175	0.00282994	0.00182988	0.000161411	7.39249e-05	0.646616	0.000122667
Dsui_3083 ABC-type branched-chain amino acid transport systems, periplasmic component [Dechlorosoma suillum PS]	5	5	5	5	5	6	5	4	78	0.00190549	0.00191865	0.00195312	0.00185943	0.0019305	0.00144683	0.00129199	0.001001	0.00191344	0.00124661	3.1221e-05	0.000184816	0.651501	0.000485074
Dsui_0081 pseudaminic acid CMP-transferase [Dechlorosoma suillum PS]	1	1	1	1	1	1	1	1	16	0.000381098	0.00038373	0.000390625	0.000371885	0.0003861	0.000241138	0.000258398	0.00025025	0.000382688	0.000249929	6.2442e-06	7.04993e-06	0.653088	3.43193e-07
Dsui_0091 phosphoribosylaminoimidazole carboxylase, PurK protein [Dechlorosoma suillum PS]	1	1	1	1	1	1	1	1	16	0.000381098	0.00038373	0.000390625	0.000371885	0.0003861	0.000241138	0.000258398	0.00025025	0.000382688	0.000249929	6.2442e-06	7.04993e-06	0.653088	3.43193e-07
Dsui_0302 UbiD family decarboxylases [Dechlorosoma suillum PS]	1	1	1	1	1	1	1	1	14	0.000381098	0.00038373	0.000390625	0.000371885	0.0003861	0.000241138	0.000258398	0.00025025	0.000382688	0.000249929	6.2442e-06	7.04993e-06	0.653088	3.43193e-07
Dsui_0346 Ribosomal protein S14 [Dechlorosoma suillum PS]	1	1	1	1	1	1	1	1	16	0.000381098	0.00038373	0.000390625	0.000371885	0.0003861	0.000241138	0.000258398	0.00025025	0.000382688	0.000249929	6.2442e-06	7.04993e-06	0.653088	3.43193e-07
Dsui_0495 Serine/threonine protein phosphatase [Dechlorosoma suillum PS]	1	1	1	1	1	1	1	1	12	0.000381098	0.00038373	0.000390625	0.000371885	0.0003861	0.000241138	0.000258398	0.00025025	0.000382688	0.000249929	6.2442e-06	7.04993e-06	0.653088	3.43193e-07
Dsui_0726 Ferredoxin [Dechlorosoma suillum PS]	1	1	1	1	1	1	1	1	15	0.000381098	0.00038373	0.000390625	0.000371885	0.0003861	0.000241138	0.000258398	0.00025025	0.000382688	0.000249929	6.2442e-06	7.04993e-06	0.653088	3.43193e-07
Dsui_0887 aspartyl/glutamyl-tRNA(Asn/Gln) amidotransferase, C subunit [Dechlorosoma suillum PS]	1	1	1	1	1	1	1	1	16	0.000381098	0.00038373	0.000390625	0.000371885	0.0003861	0.000241138	0.000258398	0.00025025	0.000382688	0.000249929	6.2442e-06	7.04993e-06	0.653088	3.43193e-07
Dsui_1125 Malonyl-CoA decarboxylase (MCD). [Dechlorosoma suillum PS]	1	1	1	1	1	1	1	1	13	0.000381098	0.00038373	0.000390625	0.000371885	0.0003861	0.000241138	0.000258398	0.00025025	0.000382688	0.000249929	6.2442e-06	7.04993e-06	0.653088	3.43193e-07
Dsui_1202 1-acyl-sn-glycerol-3-phosphate acyltransferase [Dechlorosoma suillum PS]	1	1	1	1	1	1	1	1	16	0.000381098	0.00038373	0.000390625	0.000371885	0.0003861	0.000241138	0.000258398	0.00025025	0.000382688	0.000249929	6.2442e-06	7.04993e-06	0.653088	3.43193e-07
Dsui_1262 TRAP transporter, DctM subunit [Dechlorosoma suillum PS]	1	1	1	1	1	1	1	1	16	0.000381098	0.00038373	0.000390625	0.000371885	0.0003861	0.000241138	0.000258398	0.00025025	0.000382688	0.000249929	6.2442e-06	7.04993e-06	0.653088	3.43193e-07
Dsui_1282 prepilin-type N-terminal cleavage/methylation domain [Dechlorosoma suillum PS]	2	2	2	2	2	2	2	2	34	0.000762195	0.00076746	0.00078125	0.000743771	0.000772201	0.000482276	0.000516796	0.000500501	0.000765375	0.000499858	1.24884e-05	1.40999e-05	0.653088	3.43193e-07
Dsui_1292 pilus (MSHA type) biogenesis protein MshL [Dechlorosoma suillum PS]	1	1	1	1	1	1	1	1	16	0.000381098	0.00038373	0.000390625	0.000371885	0.0003861	0.000241138	0.000258398	0.00025025	0.000382688	0.000249929	6.2442e-06	7.04993e-06	0.653088	3.43193e-07
Dsui_1319 Type II secretory pathway, component PulF [Dechlorosoma suillum PS]	1	1	1	1	1	1	1	1	16	0.000381098	0.00038373	0.000390625	0.000371885	0.0003861	0.000241138	0.000258398	0.00025025	0.000382688	0.000249929	6.2442e-06	7.04993e-06	0.653088	3.43193e-07
Dsui_1331 Ribosomal protein S9 [Dechlorosoma suillum PS]	2	2	2	2	2	2	2	2	33	0.000762195	0.00076746	0.00078125	0.000743771	0.000772201	0.000482276	0.000516796	0.000500501	0.000765375	0.000499858	1.24884e-05	1.40999e-05	0.653088	3.43193e-07
Dsui_1521 hypothetical protein [Dechlorosoma suillum PS]	1	1	1	1	1	1	1	1	16	0.000381098	0.00038373	0.000390625	0.000371885	0.0003861	0.000241138	0.000258398	0.00025025	0.000382688	0.000249929	6.2442e-06	7.04993e-06	0.653088	3.43193e-07
Dsui_1637 Dioxygenases related to 2-nitropropane dioxygenase [Dechlorosoma suillum PS]	2	2	2	2	2	2	2	2	27	0.000762195	0.00076746	0.00078125	0.000743771	0.000772201	0.000482276	0.000516796	0.000500501	0.000765375	0.000499858	1.24884e-05	1.40999e-05	0.653088	3.43193e-07
Dsui_1949 dTDP-4-dehydrorhamnose reductase [Dechlorosoma suillum PS]	1	1	1	1	1	1	1	1	11	0.000381098	0.00038373	0.000390625	0.000371885	0.0003861	0.000241138	0.000258398	0.00025025	0.000382688	0.000249929	6.2442e-06	7.04993e-06	0.653088	3.43193e-07
Dsui_2062 FKBP-type peptidyl-prolyl cis-trans isomerases 1 [Dechlorosoma suillum PS]	1	1	1	1	1	1	1	1	16	0.000381098	0.00038373	0.000390625	0.000371885	0.0003861	0.000241138	0.000258398	0.00025025	0.000382688	0.000249929	6.2442e-06	7.04993e-06	0.653088	3.43193e-07
Dsui_2287 aminopeptidase N, Escherichia coli type [Dechlorosoma suillum PS]	1	1	1	1	1	1	1	1	15	0.000381098	0.00038373	0.000390625	0.000371885	0.0003861	0.000241138	0.000258398	0.00025025	0.000382688	0.000249929	6.2442e-06	7.04993e-06	0.653088	3.43193e-07
Dsui_2373 iron-sulfur cluster assembly protein IscA [Dechlorosoma suillum PS]	1	1	1	1	1	1	1	1	20	0.000381098	0.00038373	0.000390625	0.000371885	0.0003861	0.000241138	0.000258398	0.00025025	0.000382688	0.000249929	6.2442e-06	7.04993e-06	0.653088	3.43193e-07
Dsui_2377 FeS assembly protein IscX [Dechlorosoma suillum PS]	1	1	1	1	1	1	1	1	16	0.000381098	0.00038373	0.000390625	0.000371885	0.0003861	0.000241138	0.000258398	0.00025025	0.000382688	0.000249929	6.2442e-06	7.04993e-06	0.653088	3.43193e-07
Dsui_2444 ribosomal protein L32 [Dechlorosoma suillum PS]	1	1	1	1	1	1	1	1	16	0.000381098	0.00038373	0.000390625	0.000371885	0.0003861	0.000241138	0.000258398	0.00025025	0.000382688	0.000249929	6.2442e-06	7.04993e-06	0.653088	3.43193e-07
Dsui_2530 pseudouridine synthase, RluA family [Dechlorosoma suillum PS]	1	1	1	1	1	1	1	1	12	0.000381098	0.00038373	0.000390625	0.000371885	0.0003861	0.000241138	0.000258398	0.00025025	0.000382688	0.000249929	6.2442e-06	7.04993e-06	0.653088	3.43193e-07
Dsui_2701 DNA ligase, NAD-dependent [Dechlorosoma suillum PS]	1	1	1	1	1	1	1	1	12	0.000381098	0.00038373	0.000390625	0.000371885	0.0003861	0.000241138	0.000258398	0.00025025	0.000382688	0.000249929	6.2442e-06	7.04993e-06	0.653088	3.43193e-07
Dsui_2736 glycine cleavage system H protein [Dechlorosoma suillum PS]	1	1	1	1	1	1	1	1	16	0.000381098	0.00038373	0.000390625	0.000371885	0.0003861	0.000241138	0.000258398	0.00025025	0.000382688	0.000249929	6.2442e-06	7.04993e-06	0.653088	3.43193e-07
Dsui_2744 Protein of unknown function (DUF1236). [Dechlorosoma suillum PS]	1	1	1	1	1	1	1	1	14	0.000381098	0.00038373	0.000390625	0.000371885	0.0003861	0.000241138	0.000258398	0.00025025	0.000382688	0.000249929	6.2442e-06	7.04993e-06	0.653088	3.43193e-07
Dsui_3004 PAS domain S-box/diguanylate cyclase (GGDEF) domain [Dechlorosoma suillum PS]	1	1	1	1	1	1	1	1	11	0.000381098	0.00038373	0.000390625	0.000371885	0.0003861	0.000241138	0.000258398	0.00025025	0.000382688	0.000249929	6.2442e-06	7.04993e-06	0.653088	3.43193e-07
Dsui_3016 hypothetical protein [Dechlorosoma suillum PS]	1	1	1	1	1	1	1	1	15	0.000381098	0.00038373	0.000390625	0.000371885	0.0003861	0.000241138	0.000258398	0.00025025	0.000382688	0.000249929	6.2442e-06	7.04993e-06	0.653088	3.43193e-07
Dsui_3018 OAH/OAS sulfhydrylase [Dechlorosoma suillum PS]	2	2	2	2	2	2	2	2	22	0.000762195	0.00076746	0.00078125	0.000743771	0.000772201	0.000482276	0.000516796	0.000500501	0.000765375	0.000499858	1.24884e-05	1.40999e-05	0.653088	3.43193e-07
Dsui_3154 TRAP-type C4-dicarboxylate transport system, small permease component [Dechlorosoma suillum PS]	1	1	1	1	1	1	1	1	15	0.000381098	0.00038373	0.000390625	0.000371885	0.0003861	0.000241138	0.000258398	0.00025025	0.000382688	0.000249929	6.2442e-06	7.04993e-06	0.653088	3.43193e-07
Dsui_3232 Activator of osmoprotectant transporter ProP [Dechlorosoma suillum PS]	2	2	2	2	2	2	2	2	28	0.000762195	0.00076746	0.00078125	0.000743771	0.000772201	0.000482276	0.000516796	0.000500501	0.000765375	0.000499858	1.24884e-05	1.40999e-05	0.653088	3.43193e-07
Dsui_3332 Glutathione S-transferase [Dechlorosoma suillum PS]	1	1	1	1	1	1	1	1	16	0.000381098	0.00038373	0.000390625	0.000371885	0.0003861	0.000241138	0.000258398	0.00025025	0.000382688	0.000249929	6.2442e-06	7.04993e-06	0.653088	3.43193e-07
Dsui_3046 NADH-quinone oxidoreductase, E subunit [Dechlorosoma suillum PS]	3	3	3	3	3	3	3	3	47	0.00114329	0.00115119	0.00117187	0.00111566	0.0011583	0.000723415	0.000775194	0.000750751	0.00114806	0.000749786	1.87326e-05	2.11498e-05	0.653088	3.43193e-07
Dsui_1595 phosphoribosylaminoimidazolecarboxamide formyltransferase/IMP cyclohydrolase [Dechlorosoma suillum PS]	8	7	8	9	8	8	8	8	127	0.00304878	0.00268611	0.003125	0.00334697	0.0030888	0.0019291	0.00206718	0.002002	0.00305913	0.00199943	0.000213224	5.63995e-05	0.653594	0.000336164
Dsui_1116 Methyl-accepting chemotaxis protein [Dechlorosoma suillum PS]	11	11	9	12	12	12	12	9	171	0.00419207	0.00422103	0.00351563	0.00446263	0.0046332	0.00289366	0.00310078	0.00225225	0.00420491	0.00274889	0.000380892	0.000361216	0.653734	0.00361099
Dsui_1187 type IV pilus assembly protein PilM [Dechlorosoma suillum PS]	3	3	3	3	3	3	4	2	47	0.00114329	0.00115119	0.00117187	0.00111566	0.0011583	0.000723415	0.00103359	0.000500501	0.00114806	0.000752502	1.87326e-05	0.000218603	0.655454	0.0130975
Dsui_2218 2-oxoglutarate dehydrogenase complex dihydrolipoamide succinyltransferase (E2 component) [Dechlorosoma suillum PS]	9	9	9	9	10	11	7	10	148	0.00342988	0.00345357	0.00351563	0.00334697	0.003861	0.00265252	0.00180879	0.0025025	0.00352141	0.00232127	0.000178195	0.00036752	0.659188	0.00172788
Dsui_1245 Arginine/lysine/ornithine decarboxylases [Dechlorosoma suillum PS]	7	8	6	9	9	9	7	8	116	0.00266768	0.00306984	0.00234375	0.00334697	0.0034749	0.00217024	0.00180879	0.002002	0.00298063	0.00199368	0.000421905	0.000147682	0.668878	0.0147367
Dsui_1959 translation initiation factor IF-3 [Dechlorosoma suillum PS]	4	5	4	4	4	5	4	4	64	0.00152439	0.00191865	0.0015625	0.00148754	0.0015444	0.00120569	0.00103359	0.001001	0.0016075	0.0010801	0.000157555	8.98011e-05	0.671911	0.00371779
Dsui_0359 50S ribosomal protein L3, bacterial [Dechlorosoma suillum PS]	6	7	8	7	6	7	7	7	105	0.00228658	0.00268611	0.003125	0.0026032	0.0023166	0.00168797	0.00180879	0.00175175	0.0026035	0.0017495	0.00030382	4.93495e-05	0.671981	0.00579205
Dsui_3132 ATP phosphoribosyltransferase, regulatory subunit [Dechlorosoma suillum PS]	7	7	7	7	6	6	8	7	103	0.00266768	0.00268611	0.00273437	0.0026032	0.0023166	0.00144683	0.00206718	0.00175175	0.00260159	0.00175526	0.000148569	0.000253271	0.674684	0.00209737
Dsui_2789 glutamyl-tRNA synthetase, bacterial family [Dechlorosoma suillum PS]	4	4	4	5	4	4	4	5	65	0.00152439	0.00153492	0.0015625	0.00185943	0.0015444	0.000964553	0.00103359	0.00125125	0.00160513	0.00108313	0.000127766	0.000122174	0.674795	0.00264458
Dsui_0111 argininosuccinate lyase [Dechlorosoma suillum PS]	7	5	5	6	6	6	6	6	94	0.00266768	0.00191865	0.00195312	0.00223131	0.0023166	0.00144683	0.00155039	0.0015015	0.00221747	0.00149957	0.000272721	4.22996e-05	0.676253	0.00779872
Dsui_1457 prepilin-type N-terminal cleavage/methylation domain [Dechlorosoma suillum PS]	3	3	3	3	4	4	3	3	54	0.00114329	0.00115119	0.00117187	0.00111566	0.0015444	0.000964553	0.000775194	0.000750751	0.00122528	0.000830166	0.000160574	9.55484e-05	0.67753	0.01538
Dsui_0352 ribosomal protein L16, bacterial/organelle [Dechlorosoma suillum PS]	4	4	4	3	4	4	4	4	63	0.00152439	0.00153492	0.0015625	0.00111566	0.0015444	0.000964553	0.00103359	0.001001	0.00145637	0.000999715	0.000170819	2.81997e-05	0.686441	0.00730298
Dsui_3088 Peptidyl-prolyl cis-trans isomerase (rotamase) - cyclophilin family [Dechlorosoma suillum PS]	4	4	4	4	3	3	4	5	66	0.00152439	0.00153492	0.0015625	0.00148754	0.0011583	0.000723415	0.00103359	0.00125125	0.00145353	0.00100275	0.000149557	0.000216589	0.689874	0.0237466
Dsui_0052 pyruvate kinase [Dechlorosoma suillum PS]	6	5	4	5	5	6	5	5	72	0.00228658	0.00191865	0.0015625	0.00185943	0.0019305	0.00144683	0.00129199	0.00125125	0.00191153	0.00133002	0.000230484	8.42519e-05	0.695789	0.0108176
Dsui_3269 Superoxide dismutase [Dechlorosoma suillum PS]	5	5	6	5	4	5	5	6	77	0.00190549	0.00191865	0.00234375	0.00185943	0.0015444	0.00120569	0.00129199	0.0015015	0.00191434	0.00133306	0.0002547	0.000124207	0.696354	0.018542
Dsui_2722 translation initiation factor IF-2 [Dechlorosoma suillum PS]	17	16	16	20	17	14	16	26	260	0.00647866	0.00613968	0.00625	0.00743771	0.00656371	0.00337593	0.00413437	0.00650651	0.00657395	0.00467227	0.000457996	0.00133345	0.710725	0.0450041
Dsui_3032 Phosphotransacetylase [Dechlorosoma suillum PS]	14	12	11	11	10	15	11	12	180	0.00533537	0.00460476	0.00429688	0.00409074	0.003861	0.00361707	0.00284238	0.003003	0.00443775	0.00315415	0.000511176	0.000333839	0.710755	0.0152104
Dsui_0099 Predicted periplasmic or secreted lipoprotein [Dechlorosoma suillum PS]	4	6	5	6	5	6	5	6	75	0.00152439	0.00230238	0.00195312	0.00223131	0.0019305	0.00144683	0.00129199	0.0015015	0.00198834	0.00141344	0.000274769	8.87315e-05	0.710864	0.022667
Dsui_0368 Ribosomal protein L10 [Dechlorosoma suillum PS]	5	4	5	6	6	5	6	6	80	0.00190549	0.00153492	0.00195312	0.00223131	0.0023166	0.00120569	0.00155039	0.0015015	0.00198829	0.00141919	0.000275857	0.000152282	0.713776	0.029362
Dsui_1212 ribosomal protein S21 [Dechlorosoma suillum PS]	3	3	3	3	3	4	3	3	50	0.00114329	0.00115119	0.00117187	0.00111566	0.0011583	0.000964553	0.000775194	0.000750751	0.00114806	0.000830166	1.87326e-05	9.55484e-05	0.723101	0.000780445
Dsui_2330 3-hydroxyacyl-CoA dehydrogenase [Dechlorosoma suillum PS]	3	3	3	3	3	4	3	3	46	0.00114329	0.00115119	0.00117187	0.00111566	0.0011583	0.000964553	0.000775194	0.000750751	0.00114806	0.000830166	1.87326e-05	9.55484e-05	0.723101	0.000780445
Dsui_3242 hypothetical protein [Dechlorosoma suillum PS]	4	4	4	3	3	4	4	4	55	0.00152439	0.00153492	0.0015625	0.00111566	0.0011583	0.000964553	0.00103359	0.001001	0.00137915	0.000999715	0.000198585	2.81997e-05	0.724876	0.0292242
Dsui_3364 alanine--tRNA ligase [Dechlorosoma suillum PS]	12	13	12	13	13	14	15	13	196	0.00457317	0.00498849	0.0046875	0.00483451	0.0050193	0.00337593	0.00387597	0.00325325	0.00482059	0.00350172	0.000171348	0.000269333	0.726408	0.000330001
Dsui_0367 ribosomal protein L7/L12 [Dechlorosoma suillum PS]	3	3	3	3	3	3	4	3	47	0.00114329	0.00115119	0.00117187	0.00111566	0.0011583	0.000723415	0.00103359	0.000750751	0.00114806	0.000835919	1.87326e-05	0.000140221	0.728113	0.00539146
Dsui_2449 acyl carrier protein [Dechlorosoma suillum PS]	3	3	3	3	3	3	4	3	49	0.00114329	0.00115119	0.00117187	0.00111566	0.0011583	0.000723415	0.00103359	0.000750751	0.00114806	0.000835919	1.87326e-05	0.000140221	0.728113	0.00539146
Dsui_2746 ATP-binding cassette protein, ChvD family [Dechlorosoma suillum PS]	7	8	9	8	9	11	8	9	130	0.00266768	0.00306984	0.00351563	0.00297508	0.0034749	0.00265252	0.00206718	0.00225225	0.00314063	0.00232399	0.000318891	0.000244287	0.739975	0.0163361
Dsui_1943 ribosomal protein S1 [Dechlorosoma suillum PS]	17	17	21	17	16	19	19	22	295	0.00647866	0.00652341	0.00820313	0.00632205	0.00617761	0.00458162	0.00490956	0.00550551	0.00674097	0.0049989	0.000741203	0.000382426	0.741569	0.0169549
Dsui_1377 phasin family protein [Dechlorosoma suillum PS]	9	9	9	9	9	10	11	10	152	0.00342988	0.00345357	0.00351563	0.00334697	0.0034749	0.00241138	0.00284238	0.0025025	0.00344419	0.00258542	5.61978e-05	0.000185465	0.750662	0.000160266
Dsui_1561 transketolase, bacterial and yeast [Dechlorosoma suillum PS]	6	5	6	5	4	6	6	6	86	0.00228658	0.00191865	0.00234375	0.00185943	0.0015444	0.00144683	0.00155039	0.0015015	0.00199056	0.00149957	0.00029455	4.22996e-05	0.753341	0.0474797
Dsui_0704 RNA polymerase sigma-54 factor [Dechlorosoma suillum PS]	2	2	2	2	2	3	2	2	35	0.000762195	0.00076746	0.00078125	0.000743771	0.000772201	0.000723415	0.000516796	0.000500501	0.000765375	0.000580237	1.24884e-05	0.00010146	0.758108	0.0129864
Dsui_2129 Bacterial nucleoid DNA-binding protein [Dechlorosoma suillum PS]	4	4	4	4	4	5	4	5	68	0.00152439	0.00153492	0.0015625	0.00148754	0.0015444	0.00120569	0.00103359	0.00125125	0.00153075	0.00116351	2.49768e-05	9.3731e-05	0.760092	0.000370403
Dsui_3386 Response regulator [Dechlorosoma suillum PS]	4	4	4	4	4	5	4	5	68	0.00152439	0.00153492	0.0015625	0.00148754	0.0015444	0.00120569	0.00103359	0.00125125	0.00153075	0.00116351	2.49768e-05	9.3731e-05	0.760092	0.000370403
Dsui_3135 HflK protein [Dechlorosoma suillum PS]	7	9	8	9	7	10	8	10	120	0.00266768	0.00345357	0.003125	0.00334697	0.0027027	0.00241138	0.00206718	0.0025025	0.00305918	0.00232702	0.000323433	0.000187462	0.760668	0.0211781
Dsui_1718 Chemotaxis signal transduction protein [Dechlorosoma suillum PS]	4	4	4	4	4	5	5	4	61	0.00152439	0.00153492	0.0015625	0.00148754	0.0015444	0.00120569	0.00129199	0.001001	0.00153075	0.00116623	2.49768e-05	0.000122029	0.761866	0.00139017
Dsui_0360 ribosomal protein S10, bacterial/organelle [Dechlorosoma suillum PS]	2	2	2	2	2	2	2	3	37	0.000762195	0.00076746	0.00078125	0.000743771	0.000772201	0.000482276	0.000516796	0.000750751	0.000765375	0.000583274	1.24884e-05	0.000119259	0.762076	0.0262789
Dsui_2862 peptide chain release factor 2 [Dechlorosoma suillum PS]	2	2	2	2	2	2	2	3	30	0.000762195	0.00076746	0.00078125	0.000743771	0.000772201	0.000482276	0.000516796	0.000750751	0.000765375	0.000583274	1.24884e-05	0.000119259	0.762076	0.0262789
Dsui_3049 NADH-quinone oxidoreductase, B subunit [Dechlorosoma suillum PS]	2	2	2	2	2	2	2	3	29	0.000762195	0.00076746	0.00078125	0.000743771	0.000772201	0.000482276	0.000516796	0.000750751	0.000765375	0.000583274	1.24884e-05	0.000119259	0.762076	0.0262789
Dsui_1417 phosphoribosylformimino-5-aminoimidazole carboxamide ribotide isomerase [Dechlorosoma suillum PS]	5	6	5	6	5	8	6	5	91	0.00190549	0.00230238	0.00195312	0.00223131	0.0019305	0.0019291	0.00155039	0.00125125	0.00206456	0.00157691	0.000167366	0.000277368	0.763801	0.0362534
Dsui_1947 nucleotide sugar dehydrogenase [Dechlorosoma suillum PS]	2	2	2	2	2	2	3	2	37	0.000762195	0.00076746	0.00078125	0.000743771	0.000772201	0.000482276	0.000775194	0.000500501	0.000765375	0.00058599	1.24884e-05	0.000133994	0.765625	0.0421121
Dsui_1984 thioredoxin-dependent adenylylsulfate APS reductase [Dechlorosoma suillum PS]	2	2	2	2	2	2	3	2	33	0.000762195	0.00076746	0.00078125	0.000743771	0.000772201	0.000482276	0.000775194	0.000500501	0.000765375	0.00058599	1.24884e-05	0.000133994	0.765625	0.0421121
Dsui_2001 hydro-lyases, Fe-S type, tartrate/fumarate subfamily, alpha region/hydro-lyases, Fe-S type, tartrate/fumarate subfamily, beta region [Dechlorosoma suillum PS]	12	12	13	13	10	15	12	16	192	0.00457317	0.00460476	0.00507813	0.00483451	0.003861	0.00361707	0.00310078	0.004004	0.00459031	0.00357395	0.000407428	0.00037	0.778585	0.0222105
Dsui_0048 phosphoribosylaminoimidazole-succinocarboxamide synthase [Dechlorosoma suillum PS]	6	7	8	8	7	9	7	10	125	0.00228658	0.00268611	0.003125	0.00297508	0.0027027	0.00217024	0.00180879	0.0025025	0.0027551	0.00216051	0.000287134	0.000283292	0.784187	0.0485927
Dsui_2197 endopeptidase Clp ATP-binding regulatory subunit (clpX) [Dechlorosoma suillum PS]	6	5	4	5	5	6	6	6	84	0.00228658	0.00191865	0.0015625	0.00185943	0.0019305	0.00144683	0.00155039	0.0015015	0.00191153	0.00149957	0.000230484	4.22996e-05	0.784487	0.0378072
Dsui_3239 acetyl-CoA acetyltransferases [Dechlorosoma suillum PS]	12	13	13	13	12	16	15	15	214	0.00457317	0.00498849	0.00507813	0.00483451	0.0046332	0.00385821	0.00387597	0.00375375	0.0048215	0.00382931	0.000195465	5.39168e-05	0.794216	0.000302325
Dsui_0357 Ribosomal protein L23 [Dechlorosoma suillum PS]	5	5	6	5	5	6	6	7	92	0.00190549	0.00191865	0.00234375	0.00185943	0.0019305	0.00144683	0.00155039	0.00175175	0.00199156	0.00158299	0.000177735	0.000126601	0.794848	0.023424
Dsui_3528 acetolactate synthase, small subunit [Dechlorosoma suillum PS]	3	3	3	3	3	4	4	3	54	0.00114329	0.00115119	0.00117187	0.00111566	0.0011583	0.000964553	0.00103359	0.000750751	0.00114806	0.000916298	1.87326e-05	0.000120405	0.798126	0.0106489
Dsui_2907 Homoserine dehydrogenase [Dechlorosoma suillum PS]	6	8	7	7	6	9	8	8	119	0.00228658	0.00306984	0.00273437	0.0026032	0.0023166	0.00217024	0.00206718	0.002002	0.00260212	0.00207981	0.000288907	6.92622e-05	0.799275	0.0372126
Dsui_1445 succinyl-CoA synthetase, beta subunit [Dechlorosoma suillum PS]	13	13	13	14	12	16	15	17	222	0.00495427	0.00498849	0.00507813	0.0052064	0.0046332	0.00385821	0.00387597	0.00425425	0.0049721	0.00399615	0.000190564	0.000182655	0.803714	0.000834056
Dsui_2205 aconitate hydratase 2 [Dechlorosoma suillum PS]	21	21	21	23	21	30	25	25	340	0.00800305	0.00805833	0.00820313	0.00855337	0.00810811	0.00723414	0.00645995	0.00625626	0.00818519	0.00665012	0.000195492	0.00042126	0.812457	0.000920688
Dsui_0145 Uncharacterized conserved protein [Dechlorosoma suillum PS]	15	14	12	16	14	18	17	18	192	0.00571646	0.00537222	0.0046875	0.00595017	0.00540541	0.00434049	0.00439276	0.0045045	0.00542635	0.00441259	0.000426103	6.84109e-05	0.813177	0.0121974
Dsui_2723 transcription termination factor NusA/transcription termination factor NusA, C-terminal duplication [Dechlorosoma suillum PS]	9	9	8	9	9	11	10	12	146	0.00342988	0.00345357	0.003125	0.00334697	0.0034749	0.00265252	0.00258398	0.003003	0.00336606	0.0027465	0.000128103	0.00018352	0.815938	0.00283273
Dsui_0283 chaperonin GroL [Dechlorosoma suillum PS]	17	19	19	19	17	23	23	23	319	0.00647866	0.00729087	0.00742187	0.00706582	0.00656371	0.00554618	0.00594315	0.00575576	0.00696419	0.00574836	0.000380171	0.000162148	0.825418	0.00387134
Dsui_3197 aspartate-semialdehyde dehydrogenase, gamma-proteobacterial [Dechlorosoma suillum PS]	7	6	7	7	7	9	9	9	115	0.00266768	0.00230238	0.00273437	0.0026032	0.0027027	0.00217024	0.00232558	0.00225225	0.00260207	0.00224936	0.000156046	6.34494e-05	0.864451	0.0178248
Dsui_2467 translation elongation factor P [Dechlorosoma suillum PS]	5	5	5	5	5	7	6	7	95	0.00190549	0.00191865	0.00195312	0.00185943	0.0019305	0.00168797	0.00155039	0.00175175	0.00191344	0.00166337	3.1221e-05	8.40265e-05	0.869309	0.00202217
Dsui_0935 Cytochrome c5 [Dechlorosoma suillum PS]	3	3	3	3	3	4	4	4	55	0.00114329	0.00115119	0.00117187	0.00111566	0.0011583	0.000964553	0.00103359	0.001001	0.00114806	0.000999715	1.87326e-05	2.81997e-05	0.870784	0.000245525
Dsui_0854 ATP synthase, F1 delta subunit [Dechlorosoma suillum PS]	5	5	5	5	5	9	8	8	104	0.00190549	0.00191865	0.00195312	0.00185943	0.0019305	0.00217024	0.00206718	0.002002	0.00191344	0.00207981	3.1221e-05	6.92622e-05	1.08695	0.006956
Dsui_3459 septum site-determining protein MinD [Dechlorosoma suillum PS]	3	3	3	3	3	5	5	5	48	0.00114329	0.00115119	0.00117187	0.00111566	0.0011583	0.00120569	0.00129199	0.00125125	0.00114806	0.00124964	1.87326e-05	3.52497e-05	1.08848	0.00368567
Dsui_2671 inosine-5''-monophosphate dehydrogenase [Dechlorosoma suillum PS]	9	8	8	8	8	15	13	14	153	0.00342988	0.00306984	0.003125	0.00297508	0.0030888	0.00361707	0.00335917	0.0035035	0.00313772	0.00349325	0.000154253	0.000105536	1.11331	0.0223737
Dsui_0366 DNA-directed RNA polymerase, beta subunit [Dechlorosoma suillum PS]	23	23	22	24	28	44	41	45	505	0.00876524	0.00882579	0.00859375	0.00892525	0.0108108	0.0106101	0.0105943	0.0112613	0.00918417	0.0108219	0.000820431	0.000310752	1.17832	0.0283104
Dsui_0370 50S ribosomal protein L11 [Dechlorosoma suillum PS]	2	2	2	2	2	4	3	4	41	0.000762195	0.00076746	0.00078125	0.000743771	0.000772201	0.000964553	0.000775194	0.001001	0.000765375	0.000913582	1.24884e-05	9.89804e-05	1.19364	0.0287314
Dsui_2433 Aspartate/tyrosine/aromatic aminotransferase [Dechlorosoma suillum PS]	7	7	7	7	8	15	13	14	149	0.00266768	0.00268611	0.00273437	0.0026032	0.0030888	0.00361707	0.00335917	0.0035035	0.00275603	0.00349325	0.000171615	0.000105536	1.26749	0.00113368
Dsui_3529 acetolactate synthase, large subunit, biosynthetic type [Dechlorosoma suillum PS]	5	6	6	6	5	10	12	11	110	0.00190549	0.00230238	0.00234375	0.00223131	0.0019305	0.00241138	0.00310078	0.00275275	0.00214269	0.00275497	0.000187119	0.000281448	1.28576	0.0186767
Dsui_1540 Uncharacterized NAD(FAD)-dependent dehydrogenases [Dechlorosoma suillum PS]	7	5	5	6	5	10	11	12	118	0.00266768	0.00191865	0.00195312	0.00223131	0.0019305	0.00241138	0.00284238	0.003003	0.00214025	0.00275225	0.000287957	0.000249794	1.28595	0.0382273
Dsui_2134 aspartate kinase, monofunctional class [Dechlorosoma suillum PS]	6	5	6	5	5	11	10	11	112	0.00228658	0.00191865	0.00234375	0.00185943	0.0019305	0.00265252	0.00258398	0.00275275	0.00206778	0.00266308	0.000204221	6.93052e-05	1.28789	0.00550738
Dsui_2904 threonine synthase [Dechlorosoma suillum PS]	3	3	4	3	3	7	6	6	64	0.00114329	0.00115119	0.0015625	0.00111566	0.0011583	0.00168797	0.00155039	0.0015015	0.00122619	0.00157995	0.000168777	7.89426e-05	1.28851	0.0254131
Dsui_1096 Glutamate synthase domain 2 [Dechlorosoma suillum PS]	19	17	14	17	15	33	33	32	345	0.00724085	0.00652341	0.00546875	0.00632205	0.00579151	0.00795756	0.00852713	0.00800801	0.00626931	0.00816423	0.00061326	0.000257433	1.30225	0.00453052
Dsui_0258 sulfate ABC transporter, ATP-binding protein [Dechlorosoma suillum PS]	1	1	1	1	1	2	2	2	23	0.000381098	0.00038373	0.000390625	0.000371885	0.0003861	0.000482276	0.000516796	0.000500501	0.000382688	0.000499858	6.2442e-06	1.40999e-05	1.30618	8.38598e-06
Dsui_1234 Predicted Zn-dependent proteases and their inactivated homologs [Dechlorosoma suillum PS]	1	1	1	1	1	2	2	2	18	0.000381098	0.00038373	0.000390625	0.000371885	0.0003861	0.000482276	0.000516796	0.000500501	0.000382688	0.000499858	6.2442e-06	1.40999e-05	1.30618	8.38598e-06
Dsui_1239 Glucose-6-phosphate isomerase [Dechlorosoma suillum PS]	1	1	1	1	1	2	2	2	22	0.000381098	0.00038373	0.000390625	0.000371885	0.0003861	0.000482276	0.000516796	0.000500501	0.000382688	0.000499858	6.2442e-06	1.40999e-05	1.30618	8.38598e-06
Dsui_1440 Response regulators consisting of a CheY-like receiver domain and a winged-helix DNA-binding domain [Dechlorosoma suillum PS]	1	1	1	1	1	2	2	2	21	0.000381098	0.00038373	0.000390625	0.000371885	0.0003861	0.000482276	0.000516796	0.000500501	0.000382688	0.000499858	6.2442e-06	1.40999e-05	1.30618	8.38598e-06
Dsui_1780 flagellar biosynthetic protein FliS [Dechlorosoma suillum PS]	1	1	1	1	1	2	2	2	19	0.000381098	0.00038373	0.000390625	0.000371885	0.0003861	0.000482276	0.000516796	0.000500501	0.000382688	0.000499858	6.2442e-06	1.40999e-05	1.30618	8.38598e-06
Dsui_1989 ribosomal protein S6 [Dechlorosoma suillum PS]	1	1	1	1	1	2	2	2	23	0.000381098	0.00038373	0.000390625	0.000371885	0.0003861	0.000482276	0.000516796	0.000500501	0.000382688	0.000499858	6.2442e-06	1.40999e-05	1.30618	8.38598e-06
Dsui_2199 Bacterial nucleoid DNA-binding protein [Dechlorosoma suillum PS]	1	1	1	1	1	2	2	2	23	0.000381098	0.00038373	0.000390625	0.000371885	0.0003861	0.000482276	0.000516796	0.000500501	0.000382688	0.000499858	6.2442e-06	1.40999e-05	1.30618	8.38598e-06
Dsui_2211 succinate dehydrogenase, cytochrome b556 subunit [Dechlorosoma suillum PS]	1	1	1	1	1	2	2	2	23	0.000381098	0.00038373	0.000390625	0.000371885	0.0003861	0.000482276	0.000516796	0.000500501	0.000382688	0.000499858	6.2442e-06	1.40999e-05	1.30618	8.38598e-06
Dsui_2678 Uncharacterized protein conserved in bacteria [Dechlorosoma suillum PS]	1	1	1	1	1	2	2	2	21	0.000381098	0.00038373	0.000390625	0.000371885	0.0003861	0.000482276	0.000516796	0.000500501	0.000382688	0.000499858	6.2442e-06	1.40999e-05	1.30618	8.38598e-06
Dsui_3042 NADH-quinone oxidoreductase, chain I [Dechlorosoma suillum PS]	1	1	1	1	1	2	2	2	26	0.000381098	0.00038373	0.000390625	0.000371885	0.0003861	0.000482276	0.000516796	0.000500501	0.000382688	0.000499858	6.2442e-06	1.40999e-05	1.30618	8.38598e-06
Dsui_3266 Biopolymer transport protein [Dechlorosoma suillum PS]	1	1	1	1	1	2	2	2	20	0.000381098	0.00038373	0.000390625	0.000371885	0.0003861	0.000482276	0.000516796	0.000500501	0.000382688	0.000499858	6.2442e-06	1.40999e-05	1.30618	8.38598e-06
Dsui_3515 ribosomal protein S16 [Dechlorosoma suillum PS]	1	1	1	1	1	2	2	2	23	0.000381098	0.00038373	0.000390625	0.000371885	0.0003861	0.000482276	0.000516796	0.000500501	0.000382688	0.000499858	6.2442e-06	1.40999e-05	1.30618	8.38598e-06
Dsui_2694 ribosomal protein S2, bacterial type [Dechlorosoma suillum PS]	5	6	7	5	5	11	10	13	111	0.00190549	0.00230238	0.00273437	0.00185943	0.0019305	0.00265252	0.00258398	0.00325325	0.00214643	0.00282992	0.000333781	0.000300649	1.31843	0.0453469
Dsui_3047 NADH dehydrogenase I, D subunit [Dechlorosoma suillum PS]	7	4	6	5	5	12	10	11	117	0.00266768	0.00153492	0.00234375	0.00185943	0.0019305	0.00289366	0.00258398	0.00275275	0.00206726	0.00274346	0.000395535	0.000126596	1.3271	0.0472229
Dsui_2448 3-oxoacyl-(acyl-carrier-protein) reductase [Dechlorosoma suillum PS]	4	4	3	3	3	8	7	6	72	0.00152439	0.00153492	0.00117187	0.00111566	0.0011583	0.0019291	0.00180879	0.0015015	0.00130103	0.00174646	0.000187622	0.000180045	1.34237	0.0288742
Dsui_3415 FAD/FMN-containing dehydrogenases [Dechlorosoma suillum PS]	5	5	4	4	3	10	8	8	92	0.00190549	0.00191865	0.0015625	0.00148754	0.0011583	0.00241138	0.00206718	0.002002	0.0016065	0.00216019	0.000284183	0.000179602	1.34466	0.0393273
Dsui_1446 succinyl-CoA synthetase, alpha subunit [Dechlorosoma suillum PS]	5	5	5	5	5	10	10	11	112	0.00190549	0.00191865	0.00195312	0.00185943	0.0019305	0.00241138	0.00258398	0.00275275	0.00191344	0.0025827	3.1221e-05	0.000139367	1.34977	0.000109778
Dsui_0227 preprotein translocase, SecA subunit [Dechlorosoma suillum PS]	6	5	7	5	6	12	13	11	130	0.00228658	0.00191865	0.00273437	0.00185943	0.0023166	0.00289366	0.00335917	0.00275275	0.00222313	0.00300186	0.00031595	0.000259123	1.35029	0.0205683
Dsui_0684 Predicted nucleoside-diphosphate-sugar epimerases [Dechlorosoma suillum PS]	2	2	3	2	3	5	5	5	54	0.000762195	0.00076746	0.00117187	0.000743771	0.0011583	0.00120569	0.00129199	0.00125125	0.00092072	0.00124964	0.000199727	3.52497e-05	1.35725	0.0499574
Dsui_1996 Predicted ATPase related to phosphate starvation-inducible protein PhoH [Dechlorosoma suillum PS]	4	4	4	3	5	8	9	8	87	0.00152439	0.00153492	0.0015625	0.00111566	0.0019305	0.0019291	0.00232558	0.002002	0.00153359	0.00208556	0.00025812	0.000172308	1.35992	0.0292099
Dsui_0389 acetyl-CoA carboxylase, biotin carboxylase subunit [Dechlorosoma suillum PS]	3	3	3	3	3	8	5	6	75	0.00114329	0.00115119	0.00117187	0.00111566	0.0011583	0.0019291	0.00129199	0.0015015	0.00114806	0.0015742	1.87326e-05	0.000265132	1.37118	0.021128
Dsui_1992 ribosomal protein L9 [Dechlorosoma suillum PS]	3	3	3	3	3	6	6	7	71	0.00114329	0.00115119	0.00117187	0.00111566	0.0011583	0.00144683	0.00155039	0.00175175	0.00114806	0.00158299	1.87326e-05	0.000126601	1.37884	0.000613603
Dsui_2717 RNA polymerase-binding protein DksA [Dechlorosoma suillum PS]	2	2	2	2	2	5	4	4	43	0.000762195	0.00076746	0.00078125	0.000743771	0.000772201	0.00120569	0.00103359	0.001001	0.000765375	0.0010801	1.24884e-05	8.98011e-05	1.4112	0.000545302
Dsui_0369 ribosomal protein L1, bacterial/chloroplast [Dechlorosoma suillum PS]	5	5	4	4	4	10	10	9	117	0.00190549	0.00191865	0.0015625	0.00148754	0.0015444	0.00241138	0.00258398	0.00225225	0.00168372	0.00241587	0.000188129	0.000135464	1.43484	0.0022252
Dsui_2692 uridylate kinase [Dechlorosoma suillum PS]	3	2	3	2	2	6	5	5	49	0.00114329	0.00076746	0.00117187	0.000743771	0.000772201	0.00144683	0.00129199	0.00125125	0.00091972	0.00133002	0.000194664	8.42519e-05	1.44612	0.0240809
Dsui_1401 Surface lipoprotein [Dechlorosoma suillum PS]	3	3	3	3	3	6	6	8	67	0.00114329	0.00115119	0.00117187	0.00111566	0.0011583	0.00144683	0.00155039	0.002002	0.00114806	0.00166641	1.87326e-05	0.000241039	1.45149	0.00605463
Dsui_2195 trigger factor [Dechlorosoma suillum PS]	9	5	7	8	7	15	16	18	172	0.00342988	0.00191865	0.00273437	0.00297508	0.0027027	0.00361707	0.00413437	0.0045045	0.00275214	0.00408531	0.000491223	0.000363949	1.48442	0.0123551
Dsui_0284 Co-chaperonin GroES (HSP10) [Dechlorosoma suillum PS]	1	1	1	1	1	3	2	2	26	0.000381098	0.00038373	0.000390625	0.000371885	0.0003861	0.000723415	0.000516796	0.000500501	0.000382688	0.000580237	6.2442e-06	0.00010146	1.51622	0.00941372
Dsui_0350 30S ribosomal protein S17 [Dechlorosoma suillum PS]	1	1	1	1	1	3	2	2	24	0.000381098	0.00038373	0.000390625	0.000371885	0.0003861	0.000723415	0.000516796	0.000500501	0.000382688	0.000580237	6.2442e-06	0.00010146	1.51622	0.00941372
Dsui_2455 periplasmic serine protease, Do/DeqQ family [Dechlorosoma suillum PS]	2	2	2	2	2	5	5	4	45	0.000762195	0.00076746	0.00078125	0.000743771	0.000772201	0.00120569	0.00129199	0.001001	0.000765375	0.00116623	1.24884e-05	0.000122029	1.52373	0.000741578
Dsui_1991 ribosomal protein S18 [Dechlorosoma suillum PS]	1	1	1	1	1	2	2	3	24	0.000381098	0.00038373	0.000390625	0.000371885	0.0003861	0.000482276	0.000516796	0.000750751	0.000382688	0.000583274	6.2442e-06	0.000119259	1.52415	0.0174742
Dsui_3522 Outer membrane protein [Dechlorosoma suillum PS]	1	1	1	1	1	2	3	2	26	0.000381098	0.00038373	0.000390625	0.000371885	0.0003861	0.000482276	0.000775194	0.000500501	0.000382688	0.00058599	6.2442e-06	0.000133994	1.53125	0.02619
Dsui_3512 ribosomal protein L19, bacterial type [Dechlorosoma suillum PS]	2	3	3	2	2	6	5	6	63	0.000762195	0.00115119	0.00117187	0.000743771	0.000772201	0.00144683	0.00129199	0.0015015	0.000920246	0.00141344	0.000197329	8.87315e-05	1.53594	0.0122128
Dsui_1606 periplasmic serine protease, Do/DeqQ family [Dechlorosoma suillum PS]	5	4	2	5	5	9	12	9	82	0.00190549	0.00153492	0.00078125	0.00185943	0.0019305	0.00217024	0.00310078	0.00225225	0.00160232	0.00250776	0.000434607	0.000420662	1.56508	0.0465073
Dsui_2406 Uncharacterized conserved protein [Dechlorosoma suillum PS]	2	2	2	2	1	5	5	3	41	0.000762195	0.00076746	0.00078125	0.000743771	0.0003861	0.00120569	0.00129199	0.000750751	0.000688155	0.00108281	0.000151504	0.00023743	1.5735	0.0475214
Dsui_3325 protein-export membrane protein, SecD/SecF family [Dechlorosoma suillum PS]	4	4	3	3	4	8	10	8	81	0.00152439	0.00153492	0.00117187	0.00111566	0.0015444	0.0019291	0.00258398	0.002002	0.00137825	0.0021717	0.000192382	0.000293044	1.57569	0.00711972
Dsui_2096 Methyl-accepting chemotaxis protein [Dechlorosoma suillum PS]	2	2	2	2	3	5	5	6	40	0.000762195	0.00076746	0.00078125	0.000743771	0.0011583	0.00120569	0.00129199	0.0015015	0.000842595	0.00133306	0.000158309	0.000124207	1.58209	0.00735571
Dsui_1436 Methyl-accepting chemotaxis protein [Dechlorosoma suillum PS]	5	8	6	5	6	16	15	14	148	0.00190549	0.00306984	0.00234375	0.00185943	0.0023166	0.00385821	0.00387597	0.0035035	0.00229902	0.00374589	0.000434645	0.00017155	1.62934	0.00307821
Dsui_0822 DNA-binding ferritin-like protein (oxidative damage protectant) [Dechlorosoma suillum PS]	2	2	2	2	2	5	5	5	50	0.000762195	0.00076746	0.00078125	0.000743771	0.000772201	0.00120569	0.00129199	0.00125125	0.000765375	0.00124964	1.24884e-05	3.52497e-05	1.63272	3.27705e-07
Dsui_3297 Nitroreductase [Dechlorosoma suillum PS]	2	1	2	2	1	4	4	4	37	0.000762195	0.00038373	0.00078125	0.000743771	0.0003861	0.000964553	0.00103359	0.001001	0.000611409	0.000999715	0.000185313	2.81997e-05	1.6351	0.0205455
Dsui_3414 FAD/FMN-containing dehydrogenases [Dechlorosoma suillum PS]	5	4	4	3	3	10	10	9	93	0.00190549	0.00153492	0.0015625	0.00111566	0.0011583	0.00241138	0.00258398	0.00225225	0.00145537	0.00241587	0.000291227	0.000135464	1.65997	0.00348813
Dsui_2217 2-oxoglutarate dehydrogenase, E1 component [Dechlorosoma suillum PS]	9	9	9	10	10	23	22	27	250	0.00342988	0.00345357	0.00351563	0.00371886	0.003861	0.00554618	0.00568475	0.00675676	0.00359579	0.0059959	0.000167131	0.000540976	1.66748	0.000206283
Dsui_3201 3-isopropylmalate dehydratase, large subunit [Dechlorosoma suillum PS]	3	4	3	3	3	9	8	8	80	0.00114329	0.00153492	0.00117187	0.00111566	0.0011583	0.00217024	0.00206718	0.002002	0.00122481	0.00207981	0.000156175	6.92622e-05	1.69807	0.000239731
Dsui_0861 ubiquinone/menaquinone biosynthesis methyltransferases [Dechlorosoma suillum PS]	3	2	2	3	2	6	6	7	59	0.00114329	0.00076746	0.00078125	0.00111566	0.000772201	0.00144683	0.00155039	0.00175175	0.000915972	0.00158299	0.000174599	0.000126601	1.72821	0.00246141
Dsui_1428 2-keto-4-pentenoate hydratase/2-oxohepta-3-ene-1,7-dioic acid hydratase (catechol pathway) [Dechlorosoma suillum PS]	1	1	1	1	1	3	2	3	26	0.000381098	0.00038373	0.000390625	0.000371885	0.0003861	0.000723415	0.000516796	0.000750751	0.000382688	0.000663654	6.2442e-06	0.000104442	1.73419	0.00202655
Dsui_0650 Uncharacterized protein conserved in bacteria [Dechlorosoma suillum PS]	1	1	1	1	1	3	3	2	23	0.000381098	0.00038373	0.000390625	0.000371885	0.0003861	0.000723415	0.000775194	0.000500501	0.000382688	0.00066637	6.2442e-06	0.000119177	1.74129	0.00369587
Dsui_1721 Chemotaxis protein histidine kinase and related kinases [Dechlorosoma suillum PS]	3	5	4	4	5	11	12	11	104	0.00114329	0.00191865	0.0015625	0.00148754	0.0019305	0.00265252	0.00310078	0.00275275	0.0016085	0.00283535	0.000294293	0.000192093	1.76273	0.00140592
Dsui_2241 OAH/OAS sulfhydrylase [Dechlorosoma suillum PS]	3	5	2	4	5	10	10	11	96	0.00114329	0.00191865	0.00078125	0.00148754	0.0019305	0.00241138	0.00258398	0.00275275	0.00145225	0.0025827	0.000445689	0.000139367	1.77842	0.0101158
Dsui_3140 Uncharacterized protein conserved in bacteria [Dechlorosoma suillum PS]	1	2	1	1	1	3	3	4	35	0.000381098	0.00076746	0.000390625	0.000371885	0.0003861	0.000723415	0.000775194	0.001001	0.000459434	0.000833203	0.000154139	0.000120519	1.81354	0.0208167
Dsui_1872 RND family efflux transporter, MFP subunit [Dechlorosoma suillum PS]	1	2	3	3	3	6	7	7	47	0.000381098	0.00076746	0.00117187	0.00111566	0.0011583	0.00144683	0.00180879	0.00175175	0.000918878	0.00166912	0.000307307	0.0001589	1.81648	0.014505
Dsui_2815 Predicted flavoprotein [Dechlorosoma suillum PS]	2	2	1	2	2	5	6	4	46	0.000762195	0.00076746	0.000390625	0.000743771	0.000772201	0.00120569	0.00155039	0.001001	0.00068725	0.00125236	0.000148626	0.000226701	1.82228	0.0102743
Dsui_0886 aspartyl/glutamyl-tRNA(Asn/Gln) amidotransferase, A subunit [Dechlorosoma suillum PS]	3	3	3	2	2	7	8	7	66	0.00114329	0.00115119	0.00117187	0.000743771	0.000772201	0.00168797	0.00206718	0.00175175	0.000996466	0.00183563	0.000195149	0.000165788	1.84214	0.00168251
Dsui_3134 Membrane protease subunits, stomatin/prohibitin homologs [Dechlorosoma suillum PS]	2	3	2	2	1	6	5	6	55	0.000762195	0.00115119	0.00078125	0.000743771	0.0003861	0.00144683	0.00129199	0.0015015	0.000764901	0.00141344	0.000242252	8.87315e-05	1.84787	0.00833119
Dsui_0405 type I secretion outer membrane protein, TolC family [Dechlorosoma suillum PS]	2	2	2	2	1	4	6	6	41	0.000762195	0.00076746	0.00078125	0.000743771	0.0003861	0.000964553	0.00155039	0.0015015	0.000688155	0.00133881	0.000151504	0.000265394	1.94551	0.00874179
Dsui_3085 Tetratricopeptide repeat. [Dechlorosoma suillum PS]	1	1	1	1	1	4	3	2	27	0.000381098	0.00038373	0.000390625	0.000371885	0.0003861	0.000964553	0.000775194	0.000500501	0.000382688	0.000746749	6.2442e-06	0.000190513	1.95133	0.0101215
Dsui_2719 ribosomal protein S15, bacterial/organelle [Dechlorosoma suillum PS]	1	1	1	1	1	3	3	3	28	0.000381098	0.00038373	0.000390625	0.000371885	0.0003861	0.000723415	0.000775194	0.000750751	0.000382688	0.000749786	6.2442e-06	2.11498e-05	1.95926	6.92095e-08
Dsui_3217 thioredoxin [Dechlorosoma suillum PS]	1	1	1	1	1	3	3	3	32	0.000381098	0.00038373	0.000390625	0.000371885	0.0003861	0.000723415	0.000775194	0.000750751	0.000382688	0.000749786	6.2442e-06	2.11498e-05	1.95926	6.92095e-08
Dsui_2457 GTP-binding protein LepA [Dechlorosoma suillum PS]	2	2	2	2	2	5	7	6	47	0.000762195	0.00076746	0.00078125	0.000743771	0.000772201	0.00120569	0.00180879	0.0015015	0.000765375	0.00150533	1.24884e-05	0.000246227	1.96678	0.00114422
Dsui_0046 Zn-dependent oligopeptidases [Dechlorosoma suillum PS]	3	1	2	2	3	7	7	6	54	0.00114329	0.00038373	0.00078125	0.000743771	0.0011583	0.00168797	0.00180879	0.0015015	0.000842069	0.00166609	0.000287811	0.000126399	1.97856	0.00660738
Dsui_2532 tripartite ATP-independent periplasmic transporter solute receptor, DctP family [Dechlorosoma suillum PS]	1	1	3	1	1	4	4	5	36	0.000381098	0.00038373	0.00117187	0.000371885	0.0003861	0.000964553	0.00103359	0.00125125	0.000538938	0.00108313	0.000316505	0.000122174	2.00975	0.0483931
Dsui_1232 TRAP-type mannitol/chloroaromatic compound transport system, periplasmic component [Dechlorosoma suillum PS]	2	1	1	2	3	6	5	6	61	0.000762195	0.00038373	0.000390625	0.000743771	0.0011583	0.00144683	0.00129199	0.0015015	0.000687724	0.00141344	0.000286639	8.87315e-05	2.05524	0.0101721
Dsui_0884 aspartyl/glutamyl-tRNA(Asn/Gln) amidotransferase, B subunit [Dechlorosoma suillum PS]	3	2	3	3	2	9	7	9	73	0.00114329	0.00076746	0.00117187	0.00111566	0.000772201	0.00217024	0.00180879	0.00225225	0.000994097	0.00207709	0.00018398	0.000192654	2.08943	0.000473365
Dsui_0333 DNA-directed RNA polymerase, alpha subunit, bacterial and chloroplast-type [Dechlorosoma suillum PS]	3	2	2	3	3	10	7	9	84	0.00114329	0.00076746	0.00078125	0.00111566	0.0011583	0.00241138	0.00180879	0.00225225	0.000993192	0.00215747	0.000179256	0.000254974	2.17226	0.000606983
Dsui_1961 ribosomal protein L20 [Dechlorosoma suillum PS]	1	1	1	1		3	2	3	28	0.000381098	0.00038373	0.000390625	0.000371885	0	0.000723415	0.000516796	0.000750751	0.000305468	0.000663654	0.000152852	0.000104442	2.17258	0.0209362
Dsui_1663 ABC-type Co2+ transport system, periplasmic component [Dechlorosoma suillum PS]	1	1		1	1	3	2	3	24	0.000381098	0.00038373	0	0.000371885	0.0003861	0.000723415	0.000516796	0.000750751	0.000304563	0.000663654	0.000152358	0.000104442	2.17904	0.0205207
Dsui_0490 Predicted ATPase [Dechlorosoma suillum PS]	1	1		1	1	3	3	2	23	0.000381098	0.00038373	0	0.000371885	0.0003861	0.000723415	0.000775194	0.000500501	0.000304563	0.00066637	0.000152358	0.000119177	2.18796	0.0226134
Dsui_3449 PAS domain S-box/diguanylate cyclase (GGDEF) domain [Dechlorosoma suillum PS]	1	1		1	1	2	3	3	18	0.000381098	0.00038373	0	0.000371885	0.0003861	0.000482276	0.000775194	0.000750751	0.000304563	0.000669407	0.000152358	0.000132697	2.19793	0.0247098
Dsui_1677 ribosomal protein S4, bacterial/organelle type [Dechlorosoma suillum PS]	3	4	1	3	3	10	10	9	78	0.00114329	0.00153492	0.000390625	0.00111566	0.0011583	0.00241138	0.00258398	0.00225225	0.00106856	0.00241587	0.000372275	0.000135464	2.26087	0.00196646
Dsui_3536 Leucyl aminopeptidase [Dechlorosoma suillum PS]	3	1	1	4	5	12	9	9	82	0.00114329	0.00038373	0.000390625	0.00148754	0.0019305	0.00289366	0.00232558	0.00225225	0.00106714	0.0024905	0.000608712	0.000286645	2.33381	0.0165084
Dsui_3199 3-isopropylmalate dehydratase, small subunit [Dechlorosoma suillum PS]	2	1	1	1	1	5	4	4	36	0.000762195	0.00038373	0.000390625	0.000371885	0.0003861	0.00120569	0.00103359	0.001001	0.000458907	0.0010801	0.00015177	8.98011e-05	2.35362	0.00140506
Dsui_0336 30S ribosomal protein S13 [Dechlorosoma suillum PS]	1	2	1	1	1	4	4	5	41	0.000381098	0.00076746	0.000390625	0.000371885	0.0003861	0.000964553	0.00103359	0.00125125	0.000459434	0.00108313	0.000154139	0.000122174	2.35754	0.00206951
Dsui_0474 Universal stress protein UspA and related nucleotide-binding proteins [Dechlorosoma suillum PS]	2	2	3	2	2	8	8	8	74	0.000762195	0.00076746	0.00117187	0.000743771	0.000772201	0.0019291	0.00206718	0.002002	0.0008435	0.00199943	0.00016447	5.63995e-05	2.3704	5.20497e-05
Dsui_0753 ATPase components of ABC transporters with duplicated ATPase domains [Dechlorosoma suillum PS]	1	1	1	2	1	3	4	6	30	0.000381098	0.00038373	0.000390625	0.000743771	0.0003861	0.000723415	0.00103359	0.0015015	0.000457065	0.00108617	0.000143387	0.000319821	2.3764	0.016474
Dsui_1904 Aspartate/tyrosine/aromatic aminotransferase [Dechlorosoma suillum PS]	1	1	1	1		3	3	3	22	0.000381098	0.00038373	0.000390625	0.000371885	0	0.000723415	0.000775194	0.000750751	0.000305468	0.000749786	0.000152852	2.11498e-05	2.45455	0.00489947
Dsui_1182 diaminopimelate decarboxylase [Dechlorosoma suillum PS]	2	2	2	2	3	9	9	8	78	0.000762195	0.00076746	0.00078125	0.000743771	0.0011583	0.00217024	0.00232558	0.002002	0.000842595	0.00216594	0.000158309	0.000132136	2.57056	4.31186e-05
Dsui_1095 3-dehydroquinate synthase [Dechlorosoma suillum PS]	1	2	1	1		5	3	4	34	0.000381098	0.00076746	0.000390625	0.000371885	0	0.00120569	0.000775194	0.001001	0.000382214	0.000993962	0.000242768	0.00017582	2.60054	0.0164787
Dsui_3146 Nucleoside diphosphate kinase [Dechlorosoma suillum PS]	1	1	1	1	1	4	4	4	37	0.000381098	0.00038373	0.000390625	0.000371885	0.0003861	0.000964553	0.00103359	0.001001	0.000382688	0.000999715	6.2442e-06	2.81997e-05	2.61235	1.46245e-08
Dsui_0226 glutamate N-acetyltransferase/amino-acid acetyltransferase [Dechlorosoma suillum PS]	1	1	2	1	1	5	5	5	36	0.000381098	0.00038373	0.00078125	0.000371885	0.0003861	0.00120569	0.00129199	0.00125125	0.000460813	0.00124964	0.000160291	3.52497e-05	2.71183	0.000342807
Dsui_1415 Imidazoleglycerol-phosphate dehydratase [Dechlorosoma suillum PS]		1	1	1	1	3	4	3	29	0	0.00038373	0.000390625	0.000371885	0.0003861	0.000723415	0.00103359	0.000750751	0.000306468	0.000835919	0.000153359	0.000140221	2.72759	0.00552444
Dsui_1647 oxygen-independent coproporphyrinogen III oxidase [Dechlorosoma suillum PS]	2	1	2	1	1	6	6	6	49	0.000762195	0.00038373	0.00078125	0.000371885	0.0003861	0.00144683	0.00155039	0.0015015	0.000537032	0.00149957	0.000191779	4.22996e-05	2.79233	0.000307955
Dsui_0516 acetyl-CoA carboxylase, biotin carboxylase subunit [Dechlorosoma suillum PS]	2	2	3	1	2	10	9	7	60	0.000762195	0.00076746	0.00117187	0.000371885	0.000772201	0.00241138	0.00232558	0.00175175	0.000769123	0.00216291	0.000253009	0.000292832	2.81217	0.000845057
Dsui_0673 arginyl-tRNA synthetase [Dechlorosoma suillum PS]	1	1	2	1	3	5	8	8	61	0.000381098	0.00038373	0.00078125	0.000371885	0.0011583	0.00120569	0.00206718	0.002002	0.000615253	0.00175829	0.000313087	0.000391653	2.85784	0.0076874
Dsui_1810 DNA-binding protein, YbaB/EbfC family [Dechlorosoma suillum PS]		1		1	1	2	3	3	19	0	0.00038373	0	0.000371885	0.0003861	0.000482276	0.000775194	0.000750751	0.000228343	0.000669407	0.000186504	0.000132697	2.93158	0.0209347
Dsui_0009 ATP-dependent Clp protease ATP-binding subunit clpA [Dechlorosoma suillum PS]	2	1	1	1	2	7	6	6	47	0.000762195	0.00038373	0.000390625	0.000371885	0.000772201	0.00168797	0.00155039	0.0015015	0.000536127	0.00157995	0.00018879	7.89426e-05	2.94697	0.000219697
Dsui_0604 pilus retraction protein PilT [Dechlorosoma suillum PS]	1	2		1	1	7	4	3	35	0.000381098	0.00076746	0	0.000371885	0.0003861	0.00168797	0.00103359	0.000750751	0.000381309	0.00115744	0.000242743	0.000392511	3.03543	0.024246
Dsui_1584 Uncharacterized conserved protein [Dechlorosoma suillum PS]	1	2		1	1	5	4	5	36	0.000381098	0.00076746	0	0.000371885	0.0003861	0.00120569	0.00103359	0.00125125	0.000381309	0.00116351	0.000242743	9.3731e-05	3.05136	0.00357461
Dsui_3192 tryptophan synthase, beta subunit [Dechlorosoma suillum PS]	1		1	1	1	5	4	3	26	0.000381098	0	0.000390625	0.000371885	0.0003861	0.00120569	0.00103359	0.000750751	0.000305942	0.000996678	0.000153097	0.000187554	3.25774	0.00268601
Dsui_0340 ribosomal protein L15, bacterial/organelle [Dechlorosoma suillum PS]	1	1	1	1	1	5	5	5	38	0.000381098	0.00038373	0.000390625	0.000371885	0.0003861	0.00120569	0.00129199	0.00125125	0.000382688	0.00124964	6.2442e-06	3.52497e-05	3.26544	6.68968e-09
Dsui_0146 DMSO reductase family type II enzyme chaperone [Dechlorosoma suillum PS]	1	1	1	1	1	4	6	6	34	0.000381098	0.00038373	0.000390625	0.000371885	0.0003861	0.000964553	0.00155039	0.0015015	0.000382688	0.00133881	6.2442e-06	0.000265394	3.49845	0.000432347
Dsui_1460 cAMP-binding proteins - catabolite gene activator and regulatory subunit of cAMP-dependent protein kinases [Dechlorosoma suillum PS]	2	1				4	3	3	26	0.000762195	0.00038373	0	0	0	0.000964553	0.000775194	0.000750751	0.000229185	0.000830166	0.000305143	9.55484e-05	3.62225	0.0283893
Dsui_0596 aspartate carbamoyltransferase [Dechlorosoma suillum PS]				1	1	3	2	2	16	0	0	0	0.000371885	0.0003861	0.000723415	0.000516796	0.000500501	0.000151597	0.000580237	0.000185722	0.00010146	3.82749	0.0188783
Dsui_2203 Enoyl-[acyl-carrier-protein] reductase (NADH) [Dechlorosoma suillum PS]	1	1		1	1	5	5	5	41	0.000381098	0.00038373	0	0.000371885	0.0003861	0.00120569	0.00129199	0.00125125	0.000304563	0.00124964	0.000152358	3.52497e-05	4.10308	9.53857e-05
Dsui_1871 The (Largely Gram-negative Bacterial) Hydrophobe/Amphiphile Efflux-1 (HAE1) Family [Dechlorosoma suillum PS]	1	1				3	2	3	15	0.000381098	0.00038373	0	0	0	0.000723415	0.000516796	0.000750751	0.000152965	0.000663654	0.000187346	0.000104442	4.33858	0.00946697
Dsui_1814 Cytochrome c1 [Dechlorosoma suillum PS]	1	1	1	1		6	5	5	40	0.000381098	0.00038373	0.000390625	0.000371885	0	0.00144683	0.00129199	0.00125125	0.000305468	0.00133002	0.000152852	8.42519e-05	4.35406	9.03567e-05
Dsui_3048 NADH (or F420H2) dehydrogenase, subunit C [Dechlorosoma suillum PS]		1	1	1		4	4	5	35	0	0.00038373	0.000390625	0.000371885	0	0.000964553	0.00103359	0.00125125	0.000229248	0.00108313	0.000187276	0.000122174	4.72472	0.000881097
Dsui_0766 Uncharacterized protein conserved in bacteria [Dechlorosoma suillum PS]		1	1			2	4	3	17	0	0.00038373	0.000390625	0	0	0.000482276	0.00103359	0.000750751	0.000154871	0.00075554	0.00018969	0.000225099	4.87851	0.0128734
Dsui_2651 FOG: Ankyrin repeat [Dechlorosoma suillum PS]	1	1				3	3	3	21	0.000381098	0.00038373	0	0	0	0.000723415	0.000775194	0.000750751	0.000152965	0.000749786	0.000187346	2.11498e-05	4.90167	0.0031253
Dsui_0716 riboflavin synthase, alpha subunit [Dechlorosoma suillum PS]					1	2	2	1	14	0	0	0	0	0.0003861	0.000482276	0.000516796	0.00025025	7.72201e-05	0.000416441	0.00015444	0.000118356	5.39291	0.0298356
Dsui_3103 Predicted signal transduction protein containing EAL and modified HD-GYP domains [Dechlorosoma suillum PS]					1	2	2	1	10	0	0	0	0	0.0003861	0.000482276	0.000516796	0.00025025	7.72201e-05	0.000416441	0.00015444	0.000118356	5.39291	0.0298356
Dsui_3238 PAS domain S-box [Dechlorosoma suillum PS]					1	2	2	1	17	0	0	0	0	0.0003861	0.000482276	0.000516796	0.00025025	7.72201e-05	0.000416441	0.00015444	0.000118356	5.39291	0.0298356
Dsui_1895 Uncharacterized conserved protein [Dechlorosoma suillum PS]	1					2	2	1	9	0.000381098	0	0	0	0	0.000482276	0.000516796	0.00025025	7.62195e-05	0.000416441	0.000152439	0.000118356	5.4637	0.0284677
Dsui_0842 ABC-type branched-chain amino acid transport systems, ATPase component [Dechlorosoma suillum PS]				1		1	2	2	8	0	0	0	0.000371885	0	0.000241138	0.000516796	0.000500501	7.43771e-05	0.000419478	0.000148754	0.000126281	5.63988	0.0270646
Dsui_0167 Outer membrane protein (porin) [Dechlorosoma suillum PS]			2	1		7	5	4	46	0	0	0.00078125	0.000371885	0	0.00168797	0.00129199	0.001001	0.000230627	0.00132699	0.000310711	0.000281542	5.75382	0.00491677
Dsui_2058 ABC-type branched-chain amino acid transport systems, ATPase component [Dechlorosoma suillum PS]			1			1	2	3	13	0	0	0.000390625	0	0	0.000241138	0.000516796	0.000750751	7.8125e-05	0.000502895	0.00015625	0.000208281	6.43706	0.0296869
Dsui_1939 phosphoserine aminotransferase [Dechlorosoma suillum PS]			1			1	3	2	9	0	0	0.000390625	0	0	0.000241138	0.000775194	0.000500501	7.8125e-05	0.000505611	0.00015625	0.000218057	6.47182	0.0317108
Dsui_0675 Predicted dithiol-disulfide isomerase involved in polyketide biosynthesis [Dechlorosoma suillum PS]		1			1	4	4	4	26	0	0.00038373	0	0	0.0003861	0.000964553	0.00103359	0.001001	0.000153966	0.000999715	0.000188571	2.81997e-05	6.49309	0.000543979
Dsui_2686 outer membrane protein assembly complex, YaeT protein [Dechlorosoma suillum PS]	2	1		1		9	8	9	59	0.000762195	0.00038373	0	0.000371885	0	0.00217024	0.00206718	0.00225225	0.000303562	0.00216323	0.000284865	7.57168e-05	7.12614	7.3448e-05
Dsui_0605 pilus retraction protein PilT [Dechlorosoma suillum PS]	1			1		5	5	3	24	0.000381098	0	0	0.000371885	0	0.00120569	0.00129199	0.000750751	0.000150597	0.00108281	0.000184465	0.00023743	7.19014	0.00171474
Dsui_0680 Short-chain dehydrogenases of various substrate specificities [Dechlorosoma suillum PS]					1	4	2	1	13	0	0	0	0	0.0003861	0.000964553	0.000516796	0.00025025	7.72201e-05	0.0005772	0.00015444	0.000294724	7.47473	0.0345979
Dsui_3376 Aspartate/tyrosine/aromatic aminotransferase [Dechlorosoma suillum PS]	1					2	3	2	17	0.000381098	0	0	0	0	0.000482276	0.000775194	0.000500501	7.62195e-05	0.00058599	0.000152439	0.000133994	7.68819	0.00603595
Dsui_1246 deoxycytidine triphosphate deaminase [Dechlorosoma suillum PS]		1				2	3	3	15	0	0.00038373	0	0	0	0.000482276	0.000775194	0.000750751	7.6746e-05	0.000669407	0.000153492	0.000132697	8.72237	0.00296295
Dsui_1730 flagellar biosynthesis anti-sigma factor FlgM [Dechlorosoma suillum PS]				1		3	3	3	15	0	0	0	0.000371885	0	0.000723415	0.000775194	0.000750751	7.43771e-05	0.000749786	0.000148754	2.11498e-05	10.0809	0.000507457
Dsui_1679 Cobalamin biosynthesis protein CobN and related Mg-chelatases [Dechlorosoma suillum PS]					1	5	3	2	23	0	0	0	0	0.0003861	0.00120569	0.000775194	0.000500501	7.72201e-05	0.000827128	0.00015444	0.000290226	10.7113	0.00618695
Dsui_1632 Uncharacterized protein conserved in bacteria [Dechlorosoma suillum PS]					1	5	5	3	21	0	0	0	0	0.0003861	0.00120569	0.00129199	0.000750751	7.72201e-05	0.00108281	0.00015444	0.00023743	14.0224	0.00075772
Dsui_0151 Signal transduction histidine kinase [Dechlorosoma suillum PS]						1	1	1	5	0	0	0	0	0	0.000241138	0.000258398	0.00025025	0	0.000249929	0	7.04993e-06	#DIV/0!	6.42646e-10
Dsui_0512 hypothetical protein [Dechlorosoma suillum PS]						1	1	1	3	0	0	0	0	0	0.000241138	0.000258398	0.00025025	0	0.000249929	0	7.04993e-06	#DIV/0!	6.42646e-10
Dsui_0862 Uncharacterized protein conserved in bacteria [Dechlorosoma suillum PS]						1	1	1	5	0	0	0	0	0	0.000241138	0.000258398	0.00025025	0	0.000249929	0	7.04993e-06	#DIV/0!	6.42646e-10
Dsui_1028 pantetheine-phosphate adenylyltransferase, bacterial [Dechlorosoma suillum PS]						2	2	2	12	0	0	0	0	0	0.000482276	0.000516796	0.000500501	0	0.000499858	0	1.40999e-05	#DIV/0!	6.42646e-10
Dsui_1060 Predicted ATPase (AAA+ superfamily) [Dechlorosoma suillum PS]						1	1	1	3	0	0	0	0	0	0.000241138	0.000258398	0.00025025	0	0.000249929	0	7.04993e-06	#DIV/0!	6.42646e-10
Dsui_1281 prepilin-type N-terminal cleavage/methylation domain [Dechlorosoma suillum PS]						1	1	1	5	0	0	0	0	0	0.000241138	0.000258398	0.00025025	0	0.000249929	0	7.04993e-06	#DIV/0!	6.42646e-10
Dsui_1538 phosphopantothenoylcysteine decarboxylase/phosphopantothenate--cysteine ligase, prokaryotic [Dechlorosoma suillum PS]						1	1	1	6	0	0	0	0	0	0.000241138	0.000258398	0.00025025	0	0.000249929	0	7.04993e-06	#DIV/0!	6.42646e-10
Dsui_1948 dTDP-glucose 4,6-dehydratase [Dechlorosoma suillum PS]						1	1	1	6	0	0	0	0	0	0.000241138	0.000258398	0.00025025	0	0.000249929	0	7.04993e-06	#DIV/0!	6.42646e-10
Dsui_1976 Deacetylases, including yeast histone deacetylase and acetoin utilization protein [Dechlorosoma suillum PS]						1	1	1	6	0	0	0	0	0	0.000241138	0.000258398	0.00025025	0	0.000249929	0	7.04993e-06	#DIV/0!	6.42646e-10
Dsui_2057 ABC-type branched-chain amino acid transport systems, ATPase component [Dechlorosoma suillum PS]						1	1	1	10	0	0	0	0	0	0.000241138	0.000258398	0.00025025	0	0.000249929	0	7.04993e-06	#DIV/0!	6.42646e-10
Dsui_2315 Stress responsive A/B Barrel Domain. [Dechlorosoma suillum PS]						1	1	1	8	0	0	0	0	0	0.000241138	0.000258398	0.00025025	0	0.000249929	0	7.04993e-06	#DIV/0!	6.42646e-10
Dsui_2654 DNA polymerase III, delta'' subunit [Dechlorosoma suillum PS]						1	1	1	5	0	0	0	0	0	0.000241138	0.000258398	0.00025025	0	0.000249929	0	7.04993e-06	#DIV/0!	6.42646e-10
Dsui_2887 Uncharacterized protein conserved in bacteria [Dechlorosoma suillum PS]						1	1	1	7	0	0	0	0	0	0.000241138	0.000258398	0.00025025	0	0.000249929	0	7.04993e-06	#DIV/0!	6.42646e-10
Dsui_3053 phosphate ABC transporter, ATP-binding protein [Dechlorosoma suillum PS]						1	1	1	3	0	0	0	0	0	0.000241138	0.000258398	0.00025025	0	0.000249929	0	7.04993e-06	#DIV/0!	6.42646e-10
Dsui_3068 Fe2+/Zn2+ uptake regulation proteins [Dechlorosoma suillum PS]						2	2	2	14	0	0	0	0	0	0.000482276	0.000516796	0.000500501	0	0.000499858	0	1.40999e-05	#DIV/0!	6.42646e-10
Dsui_3233 hypothetical protein [Dechlorosoma suillum PS]						1	1	1	8	0	0	0	0	0	0.000241138	0.000258398	0.00025025	0	0.000249929	0	7.04993e-06	#DIV/0!	6.42646e-10
Dsui_3510 1-deoxy-D-xylulose-5-phosphate synthase [Dechlorosoma suillum PS]						2	2	2	12	0	0	0	0	0	0.000482276	0.000516796	0.000500501	0	0.000499858	0	1.40999e-05	#DIV/0!	6.42646e-10
Dsui_0010 RraA famliy [Dechlorosoma suillum PS]						3	2	2	10	0	0	0	0	0	0.000723415	0.000516796	0.000500501	0	0.000580237	0	0.00010146	#DIV/0!	3.22751e-05
Dsui_2539 polyhydroxyalkanoate synthesis repressor PhaR [Dechlorosoma suillum PS]						3	2	2	14	0	0	0	0	0	0.000723415	0.000516796	0.000500501	0	0.000580237	0	0.00010146	#DIV/0!	3.22751e-05
Dsui_1631 cytochrome c oxidase accessory protein FixG [Dechlorosoma suillum PS]						5	3	4	19	0	0	0	0	0	0.00120569	0.000775194	0.001001	0	0.000993962	0	0.00017582	#DIV/0!	3.44889e-05
Dsui_0345 Ribosomal protein S8 [Dechlorosoma suillum PS]						3	3	2	22	0	0	0	0	0	0.000723415	0.000775194	0.000500501	0	0.00066637	0	0.000119177	#DIV/0!	3.67398e-05
Dsui_0482 TolQ protein [Dechlorosoma suillum PS]						2	2	3	9	0	0	0	0	0	0.000482276	0.000516796	0.000750751	0	0.000583274	0	0.000119259	#DIV/0!	7.88955e-05
Dsui_0728 threonine ammonia-lyase, biosynthetic, long form [Dechlorosoma suillum PS]						2	2	3	12	0	0	0	0	0	0.000482276	0.000516796	0.000750751	0	0.000583274	0	0.000119259	#DIV/0!	7.88955e-05
Dsui_1016 tRNA (guanine-N(7)-)-methyltransferase [Dechlorosoma suillum PS]						2	2	3	11	0	0	0	0	0	0.000482276	0.000516796	0.000750751	0	0.000583274	0	0.000119259	#DIV/0!	7.88955e-05
Dsui_2452 L-aspartate oxidase [Dechlorosoma suillum PS]						2	3	2	14	0	0	0	0	0	0.000482276	0.000775194	0.000500501	0	0.00058599	0	0.000133994	#DIV/0!	0.000148147
Dsui_0672 2-polyprenylphenol 6-hydroxylase [Dechlorosoma suillum PS]						2	1	2	6	0	0	0	0	0	0.000482276	0.000258398	0.000500501	0	0.000413725	0	0.000110084	#DIV/0!	0.000342606
Dsui_0851 F0F1-type ATP synthase, subunit a [Dechlorosoma suillum PS]						2	1	2	9	0	0	0	0	0	0.000482276	0.000258398	0.000500501	0	0.000413725	0	0.000110084	#DIV/0!	0.000342606
Dsui_3052 triosephosphate isomerase [Dechlorosoma suillum PS]						2	1	2	10	0	0	0	0	0	0.000482276	0.000258398	0.000500501	0	0.000413725	0	0.000110084	#DIV/0!	0.000342606
Dsui_0434 ribonuclease, Rne/Rng family [Dechlorosoma suillum PS]						2	2	1	8	0	0	0	0	0	0.000482276	0.000516796	0.00025025	0	0.000416441	0	0.000118356	#DIV/0!	0.000490078
Dsui_0973 Predicted transcriptional regulators [Dechlorosoma suillum PS]						2	2	1	8	0	0	0	0	0	0.000482276	0.000516796	0.00025025	0	0.000416441	0	0.000118356	#DIV/0!	0.000490078
Dsui_1500 thioredoxin [Dechlorosoma suillum PS]						2	2	1	13	0	0	0	0	0	0.000482276	0.000516796	0.00025025	0	0.000416441	0	0.000118356	#DIV/0!	0.000490078
Dsui_0100 Phosphoheptose isomerase [Dechlorosoma suillum PS]						1	2	2	8	0	0	0	0	0	0.000241138	0.000516796	0.000500501	0	0.000419478	0	0.000126281	#DIV/0!	0.000667338
Dsui_0127 Transcriptional regulator [Dechlorosoma suillum PS]						1	2	2	7	0	0	0	0	0	0.000241138	0.000516796	0.000500501	0	0.000419478	0	0.000126281	#DIV/0!	0.000667338
Dsui_0249 hypothetical protein [Dechlorosoma suillum PS]						1	2	2	8	0	0	0	0	0	0.000241138	0.000516796	0.000500501	0	0.000419478	0	0.000126281	#DIV/0!	0.000667338
Dsui_0702 PTS IIA-like nitrogen-regulatory protein PtsN [Dechlorosoma suillum PS]						1	2	2	10	0	0	0	0	0	0.000241138	0.000516796	0.000500501	0	0.000419478	0	0.000126281	#DIV/0!	0.000667338
Dsui_1470 pantoate--beta-alanine ligase [Dechlorosoma suillum PS]						1	2	2	7	0	0	0	0	0	0.000241138	0.000516796	0.000500501	0	0.000419478	0	0.000126281	#DIV/0!	0.000667338
Dsui_3072 DNA repair protein RecN [Dechlorosoma suillum PS]						1	2	2	11	0	0	0	0	0	0.000241138	0.000516796	0.000500501	0	0.000419478	0	0.000126281	#DIV/0!	0.000667338
Dsui_0649 diaminopimelate epimerase [Dechlorosoma suillum PS]						2	1	1	5	0	0	0	0	0	0.000482276	0.000258398	0.00025025	0	0.000330308	0	0.000107509	#DIV/0!	0.00100812
Dsui_1800 Transcriptional regulator [Dechlorosoma suillum PS]						2	1	1	6	0	0	0	0	0	0.000482276	0.000258398	0.00025025	0	0.000330308	0	0.000107509	#DIV/0!	0.00100812
Dsui_0640 5,10-methylenetetrahydrofolate reductase, prokaryotic form [Dechlorosoma suillum PS]						1	1	2	6	0	0	0	0	0	0.000241138	0.000258398	0.000500501	0	0.000333346	0	0.000118406	#DIV/0!	0.00158479
Dsui_1228 Response regulator containing a CheY-like receiver domain and an HD-GYP domain [Dechlorosoma suillum PS]						1	1	2	9	0	0	0	0	0	0.000241138	0.000258398	0.000500501	0	0.000333346	0	0.000118406	#DIV/0!	0.00158479
Dsui_1755 flagellar motor switch protein FliG [Dechlorosoma suillum PS]						1	1	2	8	0	0	0	0	0	0.000241138	0.000258398	0.000500501	0	0.000333346	0	0.000118406	#DIV/0!	0.00158479
Dsui_2379 phosphoserine phosphatase SerB [Dechlorosoma suillum PS]						1	1	2	8	0	0	0	0	0	0.000241138	0.000258398	0.000500501	0	0.000333346	0	0.000118406	#DIV/0!	0.00158479
Dsui_1023 Predicted ATPase involved in cell division [Dechlorosoma suillum PS]						1	2	1	5	0	0	0	0	0	0.000241138	0.000516796	0.00025025	0	0.000336061	0	0.000127853	#DIV/0!	0.00224318
Dsui_1279 Type II secretory pathway, ATPase PulE/Tfp pilus assembly pathway, ATPase PilB [Dechlorosoma suillum PS]						1	2	1	6	0	0	0	0	0	0.000241138	0.000516796	0.00025025	0	0.000336061	0	0.000127853	#DIV/0!	0.00224318
Dsui_1400 ABC-type transport system involved in resistance to organic solvents, periplasmic component [Dechlorosoma suillum PS]						1	2	1	6	0	0	0	0	0	0.000241138	0.000516796	0.00025025	0	0.000336061	0	0.000127853	#DIV/0!	0.00224318
Dsui_2681 lipid-A-disaccharide synthase [Dechlorosoma suillum PS]						1	2	1	7	0	0	0	0	0	0.000241138	0.000516796	0.00025025	0	0.000336061	0	0.000127853	#DIV/0!	0.00224318
Dsui_0636 amine acid ABC transporter, permease protein, 3-TM region, His/Glu/Gln/Arg/opine family [Dechlorosoma suillum PS]						3	2	1	11	0	0	0	0	0	0.000723415	0.000516796	0.00025025	0	0.00049682	0	0.000193684	#DIV/0!	0.00253367
Dsui_1985 Uncharacterized protein conserved in bacteria [Dechlorosoma suillum PS]						1	2	3	15	0	0	0	0	0	0.000241138	0.000516796	0.000750751	0	0.000502895	0	0.000208281	#DIV/0!	0.00341124
Dsui_0709 bacterioferritin [Dechlorosoma suillum PS]						1	3	3	13	0	0	0	0	0	0.000241138	0.000775194	0.000750751	0	0.000589028	0	0.000246197	#DIV/0!	0.00356626
Dsui_2733 bacterioferritin [Dechlorosoma suillum PS]						1	3	2	11	0	0	0	0	0	0.000241138	0.000775194	0.000500501	0	0.000505611	0	0.000218057	#DIV/0!	0.00414721
Dsui_1304 Cytochrome c553 [Dechlorosoma suillum PS]						1	3	1	7	0	0	0	0	0	0.000241138	0.000775194	0.00025025	0	0.000422194	0	0.000249636	#DIV/0!	0.0169266
Dsui_0595 Pyrimidine operon attenuation protein/uracil phosphoribosyltransferase [Dechlorosoma suillum PS]							1	1	2	0	0	0	0	0	0	0.000258398	0.00025025	0	0.000169549	0	0.000119936	#DIV/0!	0.033845
Dsui_1534 ribosomal protein L33, bacterial type [Dechlorosoma suillum PS]							1	1	4	0	0	0	0	0	0	0.000258398	0.00025025	0	0.000169549	0	0.000119936	#DIV/0!	0.033845
Dsui_1877 NADH:flavin oxidoreductases, Old Yellow Enzyme family [Dechlorosoma suillum PS]							1	1	5	0	0	0	0	0	0	0.000258398	0.00025025	0	0.000169549	0	0.000119936	#DIV/0!	0.033845
Dsui_1916 cytochrome d oxidase, subunit II (cydB) [Dechlorosoma suillum PS]							1	1	5	0	0	0	0	0	0	0.000258398	0.00025025	0	0.000169549	0	0.000119936	#DIV/0!	0.033845
Dsui_2146 integration host factor, beta subunit [Dechlorosoma suillum PS]							1	1	3	0	0	0	0	0	0	0.000258398	0.00025025	0	0.000169549	0	0.000119936	#DIV/0!	0.033845
Dsui_2345 hypothetical protein [Dechlorosoma suillum PS]							1	1	4	0	0	0	0	0	0	0.000258398	0.00025025	0	0.000169549	0	0.000119936	#DIV/0!	0.033845
Dsui_2458 signal peptidase I, bacterial type [Dechlorosoma suillum PS]							1	1	7	0	0	0	0	0	0	0.000258398	0.00025025	0	0.000169549	0	0.000119936	#DIV/0!	0.033845
Dsui_2690 undecaprenyl diphosphate synthase [Dechlorosoma suillum PS]							1	1	3	0	0	0	0	0	0	0.000258398	0.00025025	0	0.000169549	0	0.000119936	#DIV/0!	0.033845
Dsui_2888 Stress-induced morphogen (activity unknown) [Dechlorosoma suillum PS]							2	2	6	0	0	0	0	0	0	0.000516796	0.000500501	0	0.000339099	0	0.000239871	#DIV/0!	0.033845
Dsui_2996 Type II secretory pathway, ATPase PulE/Tfp pilus assembly pathway, ATPase PilB [Dechlorosoma suillum PS]							1	1	4	0	0	0	0	0	0	0.000258398	0.00025025	0	0.000169549	0	0.000119936	#DIV/0!	0.033845
Dsui_3253 Protein of unknown function (DUF3579). [Dechlorosoma suillum PS]							1	1	3	0	0	0	0	0	0	0.000258398	0.00025025	0	0.000169549	0	0.000119936	#DIV/0!	0.033845
Dsui_3314 Biopolymer transport protein [Dechlorosoma suillum PS]							2	2	9	0	0	0	0	0	0	0.000516796	0.000500501	0	0.000339099	0	0.000239871	#DIV/0!	0.033845
Dsui_3487 Tfp pilus assembly protein PilE [Dechlorosoma suillum PS]							1	1	6	0	0	0	0	0	0	0.000258398	0.00025025	0	0.000169549	0	0.000119936	#DIV/0!	0.033845
Dsui_0072 CDP-glucose 4,6-dehydratase [Dechlorosoma suillum PS]						1		1	2	0	0	0	0	0	0.000241138	0	0.00025025	0	0.000163796	0	0.000115881	#DIV/0!	0.0338611
Dsui_0338 translation initiation factor IF-1 [Dechlorosoma suillum PS]						1		1	4	0	0	0	0	0	0.000241138	0	0.00025025	0	0.000163796	0	0.000115881	#DIV/0!	0.0338611
Dsui_0480 Periplasmic protein TonB, links inner and outer membranes [Dechlorosoma suillum PS]						1		1	3	0	0	0	0	0	0.000241138	0	0.00025025	0	0.000163796	0	0.000115881	#DIV/0!	0.0338611
Dsui_0494 ribonuclease PH [Dechlorosoma suillum PS]						1		1	3	0	0	0	0	0	0.000241138	0	0.00025025	0	0.000163796	0	0.000115881	#DIV/0!	0.0338611
Dsui_0833 ribosomal protein L34, bacterial type [Dechlorosoma suillum PS]						1		1	4	0	0	0	0	0	0.000241138	0	0.00025025	0	0.000163796	0	0.000115881	#DIV/0!	0.0338611
Dsui_1188 Tfp pilus assembly protein PilN [Dechlorosoma suillum PS]						1		1	5	0	0	0	0	0	0.000241138	0	0.00025025	0	0.000163796	0	0.000115881	#DIV/0!	0.0338611
Dsui_1539 deoxyuridine 5''-triphosphate nucleotidohydrolase (dut) [Dechlorosoma suillum PS]						1		1	3	0	0	0	0	0	0.000241138	0	0.00025025	0	0.000163796	0	0.000115881	#DIV/0!	0.0338611
Dsui_1645 Hemerythrin HHE cation binding domain. [Dechlorosoma suillum PS]						1		1	4	0	0	0	0	0	0.000241138	0	0.00025025	0	0.000163796	0	0.000115881	#DIV/0!	0.0338611
Dsui_1709 Chemotaxis signal transduction protein [Dechlorosoma suillum PS]						1		1	3	0	0	0	0	0	0.000241138	0	0.00025025	0	0.000163796	0	0.000115881	#DIV/0!	0.0338611
Dsui_1711 Methylase of chemotaxis methyl-accepting proteins [Dechlorosoma suillum PS]						1		1	2	0	0	0	0	0	0.000241138	0	0.00025025	0	0.000163796	0	0.000115881	#DIV/0!	0.0338611
Dsui_2210 Transcriptional regulators [Dechlorosoma suillum PS]						1		1	3	0	0	0	0	0	0.000241138	0	0.00025025	0	0.000163796	0	0.000115881	#DIV/0!	0.0338611
Dsui_2293 Poly(3-hydroxyalkanoate) synthetase [Dechlorosoma suillum PS]						1		1	2	0	0	0	0	0	0.000241138	0	0.00025025	0	0.000163796	0	0.000115881	#DIV/0!	0.0338611
Dsui_2359 hypothetical protein [Dechlorosoma suillum PS]						1		1	2	0	0	0	0	0	0.000241138	0	0.00025025	0	0.000163796	0	0.000115881	#DIV/0!	0.0338611
Dsui_2653 Tfp pilus assembly protein PilZ [Dechlorosoma suillum PS]						1		1	4	0	0	0	0	0	0.000241138	0	0.00025025	0	0.000163796	0	0.000115881	#DIV/0!	0.0338611
Dsui_2777 aminoacyl-histidine dipeptidase [Dechlorosoma suillum PS]						2		2	8	0	0	0	0	0	0.000482276	0	0.000500501	0	0.000327592	0	0.000231762	#DIV/0!	0.0338611
Dsui_2799 oligopeptide/dipeptide ABC transporter, ATP-binding protein, C-terminal domain [Dechlorosoma suillum PS]						1		1	4	0	0	0	0	0	0.000241138	0	0.00025025	0	0.000163796	0	0.000115881	#DIV/0!	0.0338611
Dsui_2813 exopolyphosphatase [Dechlorosoma suillum PS]						1		1	3	0	0	0	0	0	0.000241138	0	0.00025025	0	0.000163796	0	0.000115881	#DIV/0!	0.0338611
Dsui_3220 4-amino-4-deoxy-L-arabinose transferase and related glycosyltransferases of PMT family [Dechlorosoma suillum PS]						1		1	2	0	0	0	0	0	0.000241138	0	0.00025025	0	0.000163796	0	0.000115881	#DIV/0!	0.0338611
Dsui_3429 RND family efflux transporter, MFP subunit [Dechlorosoma suillum PS]						1		1	5	0	0	0	0	0	0.000241138	0	0.00025025	0	0.000163796	0	0.000115881	#DIV/0!	0.0338611
Dsui_3480 Arabinose efflux permease [Dechlorosoma suillum PS]						1		1	4	0	0	0	0	0	0.000241138	0	0.00025025	0	0.000163796	0	0.000115881	#DIV/0!	0.0338611
Dsui_0475 PilZ domain. [Dechlorosoma suillum PS]						1	1		6	0	0	0	0	0	0.000241138	0.000258398	0	0	0.000166512	0	0.000117952	#DIV/0!	0.0340177
Dsui_0912 hypothetical protein [Dechlorosoma suillum PS]						1	1		3	0	0	0	0	0	0.000241138	0.000258398	0	0	0.000166512	0	0.000117952	#DIV/0!	0.0340177
Dsui_1031 formamidopyrimidine-DNA glycosylase (fpg) [Dechlorosoma suillum PS]						1	1		3	0	0	0	0	0	0.000241138	0.000258398	0	0	0.000166512	0	0.000117952	#DIV/0!	0.0340177
Dsui_1190 Tfp pilus assembly protein PilP [Dechlorosoma suillum PS]						2	2		5	0	0	0	0	0	0.000482276	0.000516796	0	0	0.000333024	0	0.000235905	#DIV/0!	0.0340177
Dsui_1201 histidinol-phosphate phosphatase family domain/HAD-superfamily hydrolase, subfamily IIIA [Dechlorosoma suillum PS]						1	1		4	0	0	0	0	0	0.000241138	0.000258398	0	0	0.000166512	0	0.000117952	#DIV/0!	0.0340177
Dsui_1646 cAMP-binding proteins - catabolite gene activator and regulatory subunit of cAMP-dependent protein kinases [Dechlorosoma suillum PS]						1	1		3	0	0	0	0	0	0.000241138	0.000258398	0	0	0.000166512	0	0.000117952	#DIV/0!	0.0340177
Dsui_1684 TonB family C-terminal domain [Dechlorosoma suillum PS]						1	1		3	0	0	0	0	0	0.000241138	0.000258398	0	0	0.000166512	0	0.000117952	#DIV/0!	0.0340177
Dsui_1702 TonB family C-terminal domain [Dechlorosoma suillum PS]						1	1		4	0	0	0	0	0	0.000241138	0.000258398	0	0	0.000166512	0	0.000117952	#DIV/0!	0.0340177
Dsui_2545 transcriptional regulator, Spx/MgsR family [Dechlorosoma suillum PS]						1	1		2	0	0	0	0	0	0.000241138	0.000258398	0	0	0.000166512	0	0.000117952	#DIV/0!	0.0340177
Dsui_3019 Predicted hydrolases or acyltransferases (alpha/beta hydrolase superfamily) [Dechlorosoma suillum PS]						1	1		2	0	0	0	0	0	0.000241138	0.000258398	0	0	0.000166512	0	0.000117952	#DIV/0!	0.0340177
Dsui_3291 Uncharacterized conserved protein [Dechlorosoma suillum PS]						1	1		2	0	0	0	0	0	0.000241138	0.000258398	0	0	0.000166512	0	0.000117952	#DIV/0!	0.0340177
Dsui_3365 hypothetical protein [Dechlorosoma suillum PS]						1	1		3	0	0	0	0	0	0.000241138	0.000258398	0	0	0.000166512	0	0.000117952	#DIV/0!	0.0340177
Dsui_0427 NADH:flavin oxidoreductases, Old Yellow Enzyme family [Dechlorosoma suillum PS]							7	6	20	0	0	0	0	0	0	0.00180879	0.0015015	0	0.00110343	0	0.000790263	#DIV/0!	0.0353925

## Sheet: Sorted ratio of H2S over P only
	Table S3 Dataset S1. Tab B. Proteomics data sorted by p-value for 2 fold or higher. PS proteins displaying the greatest increase in peptide counts in H2S added cultures compared to no H2S added control cultures. Total number of peptides observed in all samples for a given peptide, ratio of normalized peptides observed in both cultures and p-values from Student’s t-test are reported.
	Normalized Peptide Counts								Averages		p value		Ratio of ave	p-values
Annotation	P	P	P	P	P	P+H2S	P+H2S	P+H2S	P	P+H2S	P stdev	P+H2S stdev	P+H2S/P	PS/P
Dsui_0340 ribosomal protein L15, bacterial/organelle [Dechlorosoma suillum PS]	0.000381098	0.00038373	0.000390625	0.000371885	0.0003861	0.00120569	0.00129199	0.00125125	0.000382688	0.00124964	6.2442e-06	3.52497e-05	3.26544	6.68968e-09
Dsui_3146 Nucleoside diphosphate kinase [Dechlorosoma suillum PS]	0.000381098	0.00038373	0.000390625	0.000371885	0.0003861	0.000964553	0.00103359	0.001001	0.000382688	0.000999715	6.2442e-06	2.81997e-05	2.61235	1.46245e-08
Dsui_1182 diaminopimelate decarboxylase [Dechlorosoma suillum PS]	0.000762195	0.00076746	0.00078125	0.000743771	0.0011583	0.00217024	0.00232558	0.002002	0.000842595	0.00216594	0.000158309	0.000132136	2.57056	4.31186e-05
Dsui_0474 Universal stress protein UspA and related nucleotide-binding proteins [Dechlorosoma suillum PS]	0.000762195	0.00076746	0.00117187	0.000743771	0.000772201	0.00192911	0.00206718	0.002002	0.0008435	0.00199943	0.00016447	5.63995e-05	2.3704	5.20497e-05
Dsui_2686 outer membrane protein assembly complex, YaeT protein [Dechlorosoma suillum PS]	0.000762195	0.00038373	0	0.000371885	0	0.00217024	0.00206718	0.00225225	0.000303562	0.00216323	0.000284865	7.57168e-05	7.12614	7.3448e-05
Dsui_1814 Cytochrome c1 [Dechlorosoma suillum PS]	0.000381098	0.00038373	0.000390625	0.000371885	0	0.00144683	0.00129199	0.00125125	0.000305468	0.00133002	0.000152852	8.42519e-05	4.35406	9.03567e-05
Dsui_2203 Enoyl-[acyl-carrier-protein] reductase (NADH) [Dechlorosoma suillum PS]	0.000381098	0.00038373	0	0.000371885	0.0003861	0.00120569	0.00129199	0.00125125	0.000304563	0.00124964	0.000152358	3.52497e-05	4.10308	9.53857e-05
Dsui_0009 ATP-dependent Clp protease ATP-binding subunit clpA [Dechlorosoma suillum PS]	0.000762195	0.00038373	0.000390625	0.000371885	0.000772201	0.00168797	0.00155039	0.0015015	0.000536127	0.00157995	0.00018879	7.89426e-05	2.94697	0.000219697
Dsui_1647 oxygen-independent coproporphyrinogen III oxidase [Dechlorosoma suillum PS]	0.000762195	0.00038373	0.00078125	0.000371885	0.0003861	0.00144683	0.00155039	0.0015015	0.000537032	0.00149957	0.000191779	4.22996e-05	2.79233	0.000307955
Dsui_0226 glutamate N-acetyltransferase/amino-acid acetyltransferase [Dechlorosoma suillum PS]	0.000381098	0.00038373	0.00078125	0.000371885	0.0003861	0.00120569	0.00129199	0.00125125	0.000460813	0.00124964	0.000160291	3.52497e-05	2.71183	0.000342807
Dsui_0146 DMSO reductase family type II enzyme chaperone [Dechlorosoma suillum PS]	0.000381098	0.00038373	0.000390625	0.000371885	0.0003861	0.000964553	0.00155039	0.0015015	0.000382688	0.00133881	6.2442e-06	0.000265394	3.49845	0.000432347
Dsui_0884 aspartyl/glutamyl-tRNA(Asn/Gln) amidotransferase, B subunit [Dechlorosoma suillum PS]	0.00114329	0.00076746	0.00117187	0.00111566	0.000772201	0.00217024	0.00180879	0.00225225	0.000994097	0.00207709	0.00018398	0.000192654	2.08943	0.000473365
Dsui_1730 flagellar biosynthesis anti-sigma factor FlgM [Dechlorosoma suillum PS]	0	0	0	0.000371885	0	0.000723415	0.000775194	0.000750751	7.43771e-05	0.000749786	0.000148754	2.11498e-05	10.0809	0.000507457
Dsui_0675 Predicted dithiol-disulfide isomerase involved in polyketide biosynthesis [Dechlorosoma suillum PS]	0	0.00038373	0	0	0.0003861	0.000964553	0.00103359	0.001001	0.000153966	0.000999715	0.000188571	2.81997e-05	6.49309	0.000543979
Dsui_0333 DNA-directed RNA polymerase, alpha subunit, bacterial and chloroplast-type [Dechlorosoma suillum PS]	0.00114329	0.00076746	0.00078125	0.00111566	0.0011583	0.00241138	0.00180879	0.00225225	0.000993192	0.00215747	0.000179256	0.000254974	2.17226	0.000606983
Dsui_1632 Uncharacterized protein conserved in bacteria [Dechlorosoma suillum PS]	0	0	0	0	0.0003861	0.00120569	0.00129199	0.000750751	7.72201e-05	0.00108281	0.00015444	0.00023743	14.0224	0.00075772
Dsui_0516 acetyl-CoA carboxylase, biotin carboxylase subunit [Dechlorosoma suillum PS]	0.000762195	0.00076746	0.00117187	0.000371885	0.000772201	0.00241138	0.00232558	0.00175175	0.000769123	0.0021629	0.000253009	0.000292832	2.81217	0.000845057
Dsui_3048 NADH (or F420H2) dehydrogenase, subunit C [Dechlorosoma suillum PS]	0	0.00038373	0.000390625	0.000371885	0	0.000964553	0.00103359	0.00125125	0.000229248	0.00108313	0.000187276	0.000122174	4.72472	0.000881097
Dsui_3199 3-isopropylmalate dehydratase, small subunit [Dechlorosoma suillum PS]	0.000762195	0.00038373	0.000390625	0.000371885	0.0003861	0.00120569	0.00103359	0.001001	0.000458907	0.00108009	0.00015177	8.98011e-05	2.35362	0.00140506
Dsui_0605 pilus retraction protein PilT [Dechlorosoma suillum PS]	0.000381098	0	0	0.000371885	0	0.00120569	0.00129199	0.000750751	0.000150597	0.00108281	0.000184465	0.00023743	7.19014	0.00171474
Dsui_1677 ribosomal protein S4, bacterial/organelle type [Dechlorosoma suillum PS]	0.00114329	0.00153492	0.000390625	0.00111566	0.0011583	0.00241138	0.00258398	0.00225225	0.00106856	0.00241587	0.000372275	0.000135464	2.26087	0.00196646
Dsui_0336 30S ribosomal protein S13 [Dechlorosoma suillum PS]	0.000381098	0.00076746	0.000390625	0.000371885	0.0003861	0.000964553	0.00103359	0.00125125	0.000459434	0.00108313	0.000154139	0.000122174	2.35754	0.00206951
Dsui_3192 tryptophan synthase, beta subunit [Dechlorosoma suillum PS]	0.000381098	0	0.000390625	0.000371885	0.0003861	0.00120569	0.00103359	0.000750751	0.000305942	0.000996678	0.000153097	0.000187554	3.25774	0.00268601
Dsui_1246 deoxycytidine triphosphate deaminase [Dechlorosoma suillum PS]	0	0.00038373	0	0	0	0.000482276	0.000775194	0.000750751	7.6746e-05	0.000669407	0.000153492	0.000132697	8.72237	0.00296295
Dsui_2651 FOG: Ankyrin repeat [Dechlorosoma suillum PS]	0.000381098	0.00038373	0	0	0	0.000723415	0.000775194	0.000750751	0.000152965	0.000749786	0.000187346	2.11498e-05	4.90167	0.0031253
Dsui_1584 Uncharacterized conserved protein [Dechlorosoma suillum PS]	0.000381098	0.00076746	0	0.000371885	0.0003861	0.00120569	0.00103359	0.00125125	0.000381309	0.00116351	0.000242743	9.3731e-05	3.05136	0.00357461
Dsui_1904 Aspartate/tyrosine/aromatic aminotransferase [Dechlorosoma suillum PS]	0.000381098	0.00038373	0.000390625	0.000371885	0	0.000723415	0.000775194	0.000750751	0.000305468	0.000749786	0.000152852	2.11498e-05	2.45455	0.00489947
Dsui_0167 Outer membrane protein (porin) [Dechlorosoma suillum PS]	0	0	0.00078125	0.000371885	0	0.00168797	0.00129199	0.001001	0.000230627	0.00132699	0.000310711	0.000281542	5.75382	0.00491677
Dsui_1415 Imidazoleglycerol-phosphate dehydratase [Dechlorosoma suillum PS]	0	0.00038373	0.000390625	0.000371885	0.0003861	0.000723415	0.00103359	0.000750751	0.000306468	0.000835919	0.000153359	0.000140221	2.72759	0.00552444
Dsui_3376 Aspartate/tyrosine/aromatic aminotransferase [Dechlorosoma suillum PS]	0.000381098	0	0	0	0	0.000482276	0.000775194	0.000500501	7.62195e-05	0.00058599	0.000152439	0.000133994	7.68819	0.00603595
Dsui_1679 Cobalamin biosynthesis protein CobN and related Mg-chelatases [Dechlorosoma suillum PS]	0	0	0	0	0.0003861	0.00120569	0.000775194	0.000500501	7.72201e-05	0.000827128	0.00015444	0.000290226	10.7113	0.00618695
Dsui_0673 arginyl-tRNA synthetase [Dechlorosoma suillum PS]	0.000381098	0.00038373	0.00078125	0.000371885	0.0011583	0.00120569	0.00206718	0.002002	0.000615253	0.00175829	0.000313087	0.000391653	2.85784	0.0076874
Dsui_1871 The (Largely Gram-negative Bacterial) Hydrophobe/Amphiphile Efflux-1 (HAE1) Family [Dechlorosoma suillum PS]	0.000381098	0.00038373	0	0	0	0.000723415	0.000516796	0.000750751	0.000152965	0.000663654	0.000187346	0.000104442	4.33858	0.00946697
Dsui_1232 TRAP-type mannitol/chloroaromatic compound transport system, periplasmic component [Dechlorosoma suillum PS]	0.000762195	0.00038373	0.000390625	0.000743771	0.0011583	0.00144683	0.00129199	0.0015015	0.000687724	0.00141344	0.000286639	8.87315e-05	2.05524	0.0101721
Dsui_0766 Uncharacterized protein conserved in bacteria [Dechlorosoma suillum PS]	0	0.00038373	0.000390625	0	0	0.000482276	0.00103359	0.000750751	0.000154871	0.00075554	0.00018969	0.000225099	4.87851	0.0128734
Dsui_0753 ATPase components of ABC transporters with duplicated ATPase domains [Dechlorosoma suillum PS]	0.000381098	0.00038373	0.000390625	0.000743771	0.0003861	0.000723415	0.00103359	0.0015015	0.000457065	0.00108617	0.000143387	0.000319821	2.3764	0.016474
Dsui_1095 3-dehydroquinate synthase [Dechlorosoma suillum PS]	0.000381098	0.00076746	0.000390625	0.000371885	0	0.00120569	0.000775194	0.001001	0.000382214	0.000993962	0.000242768	0.00017582	2.60054	0.0164787
Dsui_3536 Leucyl aminopeptidase [Dechlorosoma suillum PS]	0.00114329	0.00038373	0.000390625	0.00148754	0.0019305	0.00289366	0.00232558	0.00225225	0.00106714	0.0024905	0.000608712	0.000286645	2.33381	0.0165084
Dsui_0596 aspartate carbamoyltransferase [Dechlorosoma suillum PS]	0	0	0	0.000371885	0.0003861	0.000723415	0.000516796	0.000500501	0.000151597	0.000580237	0.000185722	0.00010146	3.82749	0.0188783
Dsui_1663 ABC-type Co2+ transport system, periplasmic component [Dechlorosoma suillum PS]	0.000381098	0.00038373	0	0.000371885	0.0003861	0.000723415	0.000516796	0.000750751	0.000304563	0.000663654	0.000152358	0.000104442	2.17904	0.0205207
Dsui_1810 DNA-binding protein, YbaB/EbfC family [Dechlorosoma suillum PS]	0	0.00038373	0	0.000371885	0.0003861	0.000482276	0.000775194	0.000750751	0.000228343	0.000669407	0.000186504	0.000132697	2.93158	0.0209347
Dsui_1961 ribosomal protein L20 [Dechlorosoma suillum PS]	0.000381098	0.00038373	0.000390625	0.000371885	0	0.000723415	0.000516796	0.000750751	0.000305468	0.000663654	0.000152852	0.000104442	2.17258	0.0209362
Dsui_0490 Predicted ATPase [Dechlorosoma suillum PS]	0.000381098	0.00038373	0	0.000371885	0.0003861	0.000723415	0.000775194	0.000500501	0.000304563	0.00066637	0.000152358	0.000119177	2.18796	0.0226134
Dsui_0604 pilus retraction protein PilT [Dechlorosoma suillum PS]	0.000381098	0.00076746	0	0.000371885	0.0003861	0.00168797	0.00103359	0.000750751	0.000381309	0.00115744	0.000242743	0.000392511	3.03543	0.024246
Dsui_3449 PAS domain S-box/diguanylate cyclase (GGDEF) domain [Dechlorosoma suillum PS]	0.000381098	0.00038373	0	0.000371885	0.0003861	0.000482276	0.000775194	0.000750751	0.000304563	0.000669407	0.000152358	0.000132697	2.19793	0.0247098
Dsui_0842 ABC-type branched-chain amino acid transport systems, ATPase component [Dechlorosoma suillum PS]	0	0	0	0.000371885	0	0.000241138	0.000516796	0.000500501	7.43771e-05	0.000419478	0.000148754	0.000126281	5.63988	0.0270646
Dsui_1460 cAMP-binding proteins - catabolite gene activator and regulatory subunit of cAMP-dependent protein kinases [Dechlorosoma suillum PS]	0.000762195	0.00038373	0	0	0	0.000964553	0.000775194	0.000750751	0.000229185	0.000830166	0.000305143	9.55484e-05	3.62225	0.0283893
Dsui_1895 Uncharacterized conserved protein [Dechlorosoma suillum PS]	0.000381098	0	0	0	0	0.000482276	0.000516796	0.00025025	7.62195e-05	0.000416441	0.000152439	0.000118356	5.4637	0.0284677
Dsui_2058 ABC-type branched-chain amino acid transport systems, ATPase component [Dechlorosoma suillum PS]	0	0	0.000390625	0	0	0.000241138	0.000516796	0.000750751	7.8125e-05	0.000502895	0.00015625	0.000208281	6.43706	0.0296869
Dsui_0716 riboflavin synthase, alpha subunit [Dechlorosoma suillum PS]	0	0	0	0	0.0003861	0.000482276	0.000516796	0.00025025	7.72201e-05	0.000416441	0.00015444	0.000118356	5.39291	0.0298356
Dsui_3103 Predicted signal transduction protein containing EAL and modified HD-GYP domains [Dechlorosoma suillum PS]	0	0	0	0	0.0003861	0.000482276	0.000516796	0.00025025	7.72201e-05	0.000416441	0.00015444	0.000118356	5.39291	0.0298356
Dsui_3238 PAS domain S-box [Dechlorosoma suillum PS]	0	0	0	0	0.0003861	0.000482276	0.000516796	0.00025025	7.72201e-05	0.000416441	0.00015444	0.000118356	5.39291	0.0298356
Dsui_1939 phosphoserine aminotransferase [Dechlorosoma suillum PS]	0	0	0.000390625	0	0	0.000241138	0.000775194	0.000500501	7.8125e-05	0.000505611	0.00015625	0.000218057	6.47182	0.0317108
Dsui_0680 Short-chain dehydrogenases of various substrate specificities [Dechlorosoma suillum PS]	0	0	0	0	0.0003861	0.000964553	0.000516796	0.00025025	7.72201e-05	0.0005772	0.00015444	0.000294724	7.47473	0.0345979
Dsui_2532 tripartite ATP-independent periplasmic transporter solute receptor, DctP family [Dechlorosoma suillum PS]	0.000381098	0.00038373	0.00117187	0.000371885	0.0003861	0.000964553	0.00103359	0.00125125	0.000538938	0.00108313	0.000316505	0.000122174	2.00975	0.0483931
