# Supplementary material for: Mechanism of H2S Oxidation by the Dissimilatory Perchlorate-Reducing Microorganism Azospira suillum PS
Source: mBio. 2017 Feb 21;8(1):e02023-16. doi: 10.1128/mBio.02023-16 (PMC5358917; doi:10.1128/mBio.02023-16)
Supplement: TABLE S4 [file mbo001173198st4.xlsx]

## Sheet: rnaseq highly expressed 
	Table S4 Differentially expressed genes from the RNA-seq experiments.
			Log2 of No sulfide conditions			Log2 of Sulfide added
Original row	Synonym	Product	ClO4	ClO4	ClO4	H2S	H2S	H2S	H2S/ClO4	H2S/ClO4	H2S/ClO4	Average fold change	p value
1	Dsui_0042	hypothetical protein	1.53441	1.24394	1.45701	12.8074	11.2738	15.9542	8.34679	9.06295	10.95	9.45324	0.000984637
2	Dsui_0116	alkylhydroperoxidase	3.45943	4.12943	2.65943	12.8416	13.5116	12.0416	3.71204	3.27202	4.52787	3.83731	9.82627e-05
3	Dsui_0427	NADH:flavin oxidoreductase	3	3.67	2.2	9.81538	10.4854	9.01538	3.27179	2.85705	4.0979	3.40892	0.000344539
4	Dsui_0928	cytochrome c oxidase accessory protein FixG	2	2.67	1.2	10.4533	11.1233	9.65327	5.22664	4.16602	8.04439	5.81235	0.00014818
5	Dsui_0929	Zn-dependent hydrolase	1.58496	2.25496	0.784963	11.0464	11.7164	10.2464	6.96953	5.19585	13.0534	8.40626	9.50504e-05
6	Dsui_1156	putative divalent heavy-metal cations transporter	2.58496	3.25496	1.78496	6.20945	6.87945	5.40945	2.40214	2.11353	3.03057	2.51541	0.00380823
7	Dsui_1349	hypothetical protein	2	2.67	1.2	6.83289	7.50289	6.03289	3.41644	2.81007	5.02741	3.75131	0.00129738
8	Dsui_1523	EmrB/QacA subfamily drug resistance transporter	2	2.67	1.2	4.64386	5.31386	3.84386	2.32193	1.99021	3.20321	2.50512	0.0116932
	Dsui_1634	universal stress protein UspA-like protein	4.73471	4.74819	4.72792	8.75489	8.76155	8.75154	1.84909	1.84524	1.85103	1.84845	4.48112e-11
9	Dsui_1684	TonB family protein	1	1	1	3.58496	4.25496	2.78496	3.58496	4.25496	2.78496	3.54163	0.00392639
10	Dsui_1824	PAS domain S-box/diguanylate cyclase (GGDEF) domain-containing protein	2.32193	2.99193	1.52193	4.45943	5.12943	3.65943	1.92057	1.71442	2.40447	2.01316	0.0236468
11	Dsui_2025	RND family efflux transporter, MFP subunit	1	1	1	6.24793	6.91793	5.44793	6.24793	6.91793	5.44793	6.20459	0.000255104
12	Dsui_2026	hydrophobe/amphiphile efflux-1 (HAE1) family transporter	1	1	1	4.24793	4.91793	3.44793	4.24793	4.91793	3.44793	4.20459	0.00165564
13	Dsui_2097	putative phosphohydrolase	2.58496	3.25496	1.78496	9.15228	9.82229	8.35228	3.54059	3.01763	4.67925	3.74582	0.000398077
14	Dsui_2098	hypothetical protein	3.70044	4.37044	2.90044	10.058	10.728	9.25799	2.71805	2.45467	3.19193	2.78822	0.000451634
15	Dsui_2173	Ohr subfamily peroxiredoxin	4.58496	5.25496	3.78496	8.93369	9.60369	8.13369	1.94848	1.82755	2.14895	1.97499	0.00193453
16	Dsui_2230	hypothetical protein	1	1	1	8.31288	8.98288	7.51288	8.31288	8.98288	7.51288	8.26955	6.84639e-05
17	Dsui_2233	catalase/peroxidase HPI	4.64386	5.31386	3.84386	11.0808	11.7508	10.2808	2.38612	2.21135	2.67461	2.42403	0.000430364
18	Dsui_2273	TonB-dependent siderophore receptor	2.32193	2.99193	1.52193	6.44294	7.11294	5.64294	2.77482	2.37738	3.70776	2.95332	0.0023669
19	Dsui_2276	hypothetical protein	3.32193	3.99193	2.52193	6.89482	7.56482	6.09482	2.07555	1.89503	2.41673	2.1291	0.00401366
20	Dsui_2664	hypothetical protein	2.32193	2.99193	1.52193	6.89482	7.56482	6.09482	2.96944	2.52841	4.00467	3.1675	0.00160031
21	Dsui_2828	hypothetical protein	1	1.67	0.2	8.06609	8.73609	7.26609	8.06609	5.23119	36.3304	16.5426	0.000299233
22	Dsui_2949	Fe2+-dicitrate sensor membrane protein	2.58496	3.25496	1.78496	5.45943	6.12943	4.65943	2.112	1.8831	2.61038	2.20183	0.00875274
23	Dsui_2974	putative iron-regulated membrane protein	2	2.67	1.2	4.24793	4.91793	3.44793	2.12396	1.84192	2.87327	2.27972	0.0201055
24	Dsui_2975	TonB-dependent siderophore receptor	2	2.67	1.2	3.80735	4.47736	3.00736	1.90368	1.67691	2.50613	2.02891	0.0396395
25	Dsui_2977	sigma-70 family RNA polymerase sigma factor	4.75489	4.08489	3.75489	9.27379	9.94379	8.4738	1.95037	2.43429	2.25674	2.2138	0.000622989
26	Dsui_3100	putative permease	2.32193	2.99193	1.52193	5.9542	6.6242	5.1542	2.56433	2.21402	3.38662	2.72166	0.0037784
27	Dsui_3148	flavin-dependent dehydrogenase	3	3.67	2.2	7.32193	7.99193	6.52193	2.44064	2.17764	2.96451	2.5276	0.00198004
28	Dsui_3149	electron transfer flavoprotein subunit alpha	2.58496	3.25496	1.78496	6.58496	7.25496	5.78496	2.54741	2.22889	3.24094	2.67242	0.00264526
29	Dsui_3150	electron transfer flavoprotein subunit beta	2.80735	3.47736	2.00736	6.96578	7.63578	6.16578	2.48126	2.19586	3.0716	2.58291	0.00228823
30	Dsui_3151	response regulator with CheY-like receiver domain and winged-helix DNA-binding domain	2.58496	3.25496	1.78496	6.35755	7.02755	5.55755	2.45944	2.15903	3.11354	2.57733	0.00328637
31	Dsui_3152	histidine kinase	2	2.67	1.2	6.84549	7.51549	6.04549	3.42274	2.81479	5.03791	3.75848	0.00128458
32	Dsui_3176	RND family efflux transporter, MFP subunit	1.58496	2.25496	0.784963	3.80735	4.47736	3.00736	2.40217	1.98556	3.83121	2.73965	0.0208647
33	Dsui_3227	2-isopropylmalate synthase	3	3.67	2.2	6.22882	6.89882	5.42882	2.07627	1.87979	2.46764	2.14123	0.00579473
34	Dsui_3347	acetyltransferase, N-acetylglutamate synthase	2.32193	2.99193	1.52193	5.32193	5.99193	4.52193	2.29203	2.0027	2.97118	2.42197	0.00753054
35	Dsui_3440	hypothetical protein	3.90689	4.57689	3.10689	10.4666	11.1366	9.66659	2.67901	2.43322	3.11134	2.74119	0.000399881
36	Dsui_3441	cation/multidrug efflux pump	1.58496	2.25496	0.784963	8.97728	9.64728	8.17728	5.66403	4.27824	10.4174	6.78656	0.000250821
37	Dsui_3442	NADH dehydrogenase, FAD-containing subunit	1	1	1	8.60363	9.27363	7.80363	8.60363	9.27363	7.80363	8.56029	5.86238e-05
38	Dsui_3443	RND family efflux transporter, MFP subunit	2.32193	2.99193	1.52193	10.5755	11.2455	9.77554	4.55464	3.75863	6.42313	4.91213	0.000162784
